# Supplementary material for: Differential expression of midgut proteins in Trypanosoma brucei gambiense-stimulated vs. non-stimulated Glossina palpalis gambiensis flies
Source: Front Microbiol. 2015 May 12;6:444. doi: 10.3389/fmicb.2015.00444 (PMC4428205; doi:10.3389/fmicb.2015.00444)
Supplement: Supplementary file 1 [file Table1.XLS]

## Sheet: Feuil1
Supplementary Table S1. Listing of the proteins identified in biological replicate "S-A" of trypanosome stimulated flies
Fami-	Mem-	Accession	Score	Mass	Nb of	Nb of	emPAI	Description
ly	ber				signif.	sgnificant
					Matches	sequences
INSECTS - Drosophila sp
8	3	sp|P83967|ACT6_DROME	4887	42072	178	16	8.67	Actin, indirect flight muscle OS=Drosophila melanogaster GN=Act88F PE=1 SV=1
8	5	tr|E5L891|E5L891_DROMA	1812	8740	54	8	39.16	Actin 5C (Fragment) OS=Drosophila mauritiana GN=Act5C PE=4 SV=1
9	1	sp|P13607-2|ATNA_DROME	5592	112031	166	27	2.26	Isoform 2 of Sodium/potassium-transporting ATPase subunit alpha OS=D. melanogaster GN=Atpalpha
9	2	tr|B4G538|B4G538_DROPE	5314	99086	162	25	2.55	GL24291 (Fragment) OS=Drosophila persimilis GN=Dper\GL24291 PE=3 SV=1
11	1	tr|B4KHX8|B4KHX8_DROMO	4906	248684	175	38	0.75	GI17055 OS=Drosophila mojavensis GN=Dmoj\GI17055 PE=4 SV=1
11	2	sp|P05661-17|MYSA_DROME	4849	225267	175	38	0.83	Isoform D of Myosin heavy chain, muscle OS=Drosophila melanogaster GN=Mhc
11	3	tr|B5DI76|B5DI76_DROPS	4657	249912	165	37	0.70	GA25794 OS=Drosophila pseudoobscura pseudoobscura GN=Dpse\GA25794 PE=4 SV=1
20	2	tr|B4GQU1|B4GQU1_DROPE	623	71624	18	3	0.20	ATP synthase subunit beta OS=Drosophila persimilis GN=Dper\GL25088 PE=3 SV=1
22	2	tr|B3MX94|B3MX94_DROAN	1804	71334	63	9	0.72	GF11377 OS=Drosophila ananassae GN=Dana\GF11377 PE=3 SV=1
22	6	tr|B4HGH2|B4HGH2_DROSE	651	70117	25	5	0.32	Hsp68 OS=Drosophila sechellia GN=Hsp68 PE=3 SV=1
36	2	tr|B3M022|B3M022_DROAN	300	90346	13	3	0.15	GF18871 OS=Drosophila ananassae GN=Dana\GF18871 PE=3 SV=1
41	1	tr|B3MJH2|B3MJH2_DROAN	1218	18157	50	4	2.29	GF15783 OS=Drosophila ananassae GN=Dana\GF15783 PE=4 SV=1
43	2	tr|B3M666|B3M666_DROAN	403	102353	15	6	0.29	GF10148 OS=Drosophila ananassae GN=Dana\GF10148 PE=4 SV=1
44	2	tr|O44100|O44100_DROPS	599	44607	18	4	0.43	Enolase (Fragment) OS=Drosophila pseudoobscura pseudoobscura GN=Eno PE=2 SV=1
51	1	tr|B3N2H1|B3N2H1_DROAN	1070	21231	31	5	2.24	GF20391 OS=Drosophila ananassae GN=Dana\GF20391 PE=3 SV=1
73	1	tr|E0R982|E0R982_DROME	609	51778	21	7	0.64	GH12877p OS=Drosophila melanogaster GN=betaTub56D-RA PE=2 SV=1
83	1	tr|B3LYA1|B3LYA1_DROAN	505	27683	18	4	0.58	GF16244 OS=Drosophila ananassae GN=Dana\GF16244 PE=3 SV=1
85	1	tr|H1UUP7|H1UUP7_DROME	493	53394	17	5	0.35	FI17820p1 OS=Drosophila melanogaster GN=Tm1-RF PE=2 SV=1
86	2	tr|B3MMQ1|B3MMQ1_DROAN	305	17091	11	1	0.72	Profilin OS=Drosophila ananassae GN=Dana\GF14290 PE=3 SV=1
87	1	tr|B3LV65|B3LV65_DROAN	469	106700	12	1	0.03	GF18040 OS=Drosophila ananassae GN=Dana\GF18040 PE=4 SV=1
93	2	tr|B4JPW3|B4JPW3_DROGR	210	57251	7	2	0.12	GH13324 OS=Drosophila grimshawi GN=Dgri\GH13324 PE=3 SV=1
103	1	tr|B3LYC5|B3LYC5_DROAN	385	50561	14	6	0.56	GF17649 OS=Drosophila ananassae GN=Dana\GF17649 PE=3 SV=1
105	2	tr|B3MR98|B3MR98_DROAN	228	47879	10	4	0.40	Adenosylhomocysteinase OS=Drosophila ananassae GN=Dana\GF21238 PE=3 SV=1
105	4	tr|B4M5K6|B4M5K6_DROVI	181	54527	7	3	0.26	Adenosylhomocysteinase OS=Drosophila virilis GN=Dvir\GJ10596 PE=3 SV=1
105	5	tr|B3M7H8|B3M7H8_DROAN	172	57802	9	4	0.25	Adenosylhomocysteinase OS=Drosophila ananassae GN=Dana\GF10239 PE=3 SV=1
112	1	tr|B3MQV6|B3MQV6_DROAN	361	266364	10	3	0.04	GF21115 OS=Drosophila ananassae GN=Dana\GF21115 PE=4 SV=1
114	1	tr|B4NCK7|B4NCK7_DROWI	357	30947	12	2	0.23	GK10059 OS=Drosophila willistoni GN=Dwil\GK10059 PE=4 SV=1
124	1	sp|Q0H6L0|RSSA_DROTE	332	30266	13	3	0.37	40S ribosomal protein SA OS=Drosophila teissieri GN=sta PE=3 SV=1
143	1	tr|B3MDY0|B3MDY0_DROAN	263	17428	10	3	0.70	GF13484 OS=Drosophila ananassae GN=Dana\GF13484 PE=4 SV=1
144	1	tr|Q2M0P5|Q2M0P5_DROPS	260	20732	8	4	0.82	GA21036 OS=Drosophila pseudoobscura pseudoobscura GN=Dpse\GA21036 PE=3 SV=1
148	1	tr|B0FDC2|B0FDC2_DROSL	254	10983	6	2	0.73	Ribosomal protein S5a (Fragment) OS=Drosophila silvestris GN=RpS5a PE=2 SV=1
149	1	tr|E1JJM9|E1JJM9_DROME	253	14933	10	2	0.51	Ribosomal protein S15Aa, isoform F OS=Drosophila melanogaster GN=RpS15Aa PE=3 SV=1
157	1	tr|B3MGG1|B3MGG1_DROAN	242	21521	6	1	0.16	GF12342 OS=Drosophila ananassae GN=Dana\GF12342 PE=3 SV=1
160	1	tr|B3MTQ9|B3MTQ9_DROAN	237	30096	10	2	0.23	GF23073 OS=Drosophila ananassae GN=Dana\GF23073 PE=3 SV=1
165	1	tr|F0JAP1|F0JAP1_DROME	229	46275	8	2	0.23	LP19279p OS=Drosophila melanogaster GN=Sec61alpha-RA PE=2 SV=1
179	1	tr|B4NJ18|B4NJ18_DROWI	205	54461	7	1	0.12	GK13807 OS=Drosophila willistoni GN=Dwil\GK13807 PE=4 SV=1
180	1	tr|B3MX05|B3MX05_DROAN	202	26058	8	2	0.27	GF20520 OS=Drosophila ananassae GN=Dana\GF20520 PE=4 SV=1
193	1	tr|B3M7A4|B3M7A4_DROAN	182	282295	9	8	0.10	GF24962 OS=Drosophila ananassae GN=Dana\GF24962 PE=4 SV=1
201	1	tr|B3MG13|B3MG13_DROAN	169	22980	5	1	0.15	GF13093 OS=Drosophila ananassae GN=Dana\GF13093 PE=4 SV=1
206	1	tr|B4NJJ8|B4NJJ8_DROWI	163	16024	5	1	0.21	RpL32 OS=Drosophila willistoni GN=RpL32 PE=4 SV=1
207	2	tr|B4GX27|B4GX27_DROPE	88	71750	3	2	0.09	GL21244 OS=Drosophila persimilis GN=Dper\GL21244 PE=4 SV=1
210	1	tr|B3MGG8|B3MGG8_DROAN	155	72775	4	2	0.14	GF12611 OS=Drosophila ananassae GN=Dana\GF12611 PE=4 SV=1
213	1	tr|B4GVX2|B4GVX2_DROPE	153	43830	3	1	0.08	GL14584 OS=Drosophila persimilis GN=Dper\GL14584 PE=3 SV=1
215	1	tr|B3M4D3|B3M4D3_DROAN	153	24439	4	1	0.14	GF24510 OS=Drosophila ananassae GN=Dana\GF24510 PE=4 SV=1
218	1	tr|B4N109|B4N109_DROWI	147	176101	4	1	0.02	GK24856 OS=Drosophila willistoni GN=Dwil\GK24856 PE=4 SV=1
219	1	tr|B3MCY5|B3MCY5_DROAN	146	16064	4	2	0.47	GF12897 OS=Drosophila ananassae GN=Dana\GF12897 PE=3 SV=1
227	1	tr|D0IQI3|D0IQI3_DROME	135	72477	5	2	0.09	SD23213p OS=Drosophila melanogaster GN=Fim-RD PE=2 SV=1
231	1	tr|B3MXB8|B3MXB8_DROAN	132	192979	5	3	0.05	GF11191 OS=Drosophila ananassae GN=Dana\GF11191 PE=4 SV=1
236	1	tr|B4J8Y1|B4J8Y1_DROGR	127	60013	3	2	0.11	GH21379 OS=Drosophila grimshawi GN=Dgri\GH21379 PE=3 SV=1
237	2	sp|Q7KN62-2|TERA_DROME	71	84938	2	2	0.08	Isoform D of Transitional endoplasmic reticulum ATPase TER94 OS=D. melanogaster GN=TER94
241	1	tr|B3LZD5|B3LZD5_DROAN	121	22140	2	1	0.15	GF16191 OS=Drosophila ananassae GN=Dana\GF16191 PE=4 SV=1
253	1	tr|B3LVY1|B3LVY1_DROAN	114	46037	3	1	0.07	GF17518 OS=Drosophila ananassae GN=Dana\GF17518 PE=4 SV=1
261	1	tr|B3MUM2|B3MUM2_DROAN	109	13355	2	1	0.26	Histone H2A OS=Drosophila ananassae GN=Dana\GF22315 PE=3 SV=1
273	1	tr|D1MDB9|D1MDB9_DROBU	99	58998	3	2	0.11	CG8977-like protein OS=Drosophila buzzatii PE=3 SV=1
274	1	tr|B4LPP2|B4LPP2_DROVI	99	63001	2	1	0.05	GJ21395 OS=Drosophila virilis GN=Dvir\GJ21395 PE=3 SV=1
279	1	tr|Q1WKV8|Q1WKV8_DROYA	95	59158	2	1	0.06	Putative NADH:ubiquinone reductase 75 kD subunit (Fragment) OS=D. yakuba GN=ND75 PE=4 SV=1
280	1	tr|B3LYX0|B3LYX0_DROAN	94	52743	3	1	0.06	GF16210 OS=Drosophila ananassae GN=Dana\GF16210 PE=4 SV=1
282	1	tr|B3MAE0|B3MAE0_DROAN	94	49453	3	1	0.07	GF24074 OS=Drosophila ananassae GN=Dana\GF24074 PE=4 SV=1
290	1	tr|B3MS83|B3MS83_DROAN	89	53993	2	1	0.06	GF21422 OS=Drosophila ananassae GN=Dana\GF21422 PE=3 SV=1
291	1	tr|B3LXS8|B3LXS8_DROAN	88	44038	2	1	0.07	GF17623 OS=Drosophila ananassae GN=Dana\GF17623 PE=3 SV=1
295	1	tr|A1ZBK3|A1ZBK3_DROME	86	98007	2	1	0.03	CG10062, isoform A OS=Drosophila melanogaster GN=CG10062 PE=4 SV=1
299	1	tr|A1ZBW0|A1ZBW0_DROME	84	51105	2	1	0.06	Bancal, isoform C OS=Drosophila melanogaster GN=bl PE=2 SV=1
302	1	tr|B3LWQ6|B3LWQ6_DROAN	83	52623	1	1	0.06	GF16898 OS=Drosophila ananassae GN=Dana\GF16898 PE=3 SV=1
303	1	tr|B3M3S7|B3M3S7_DROAN	83	9499	3	3	1.54	GF11012 OS=Drosophila ananassae GN=Dana\GF11012 PE=4 SV=1
310	1	tr|B3P7T7|B3P7T7_DROER	80	65892	2	1	0.05	Alkaline phosphatase OS=Drosophila erecta GN=Dere\GG11789 PE=3 SV=1
311	1	tr|B3MZD4|B3MZD4_DROAN	80	17824	2	1	0.41	GF19145 OS=Drosophila ananassae GN=Dana\GF19145 PE=4 SV=1
312	1	tr|B4J8T3|B4J8T3_DROGR	79	57914	2	1	0.06	Alkaline phosphatase OS=Drosophila grimshawi GN=Dgri\GH19931 PE=3 SV=1
313	1	tr|B3MUF0|B3MUF0_DROAN	78	69164	2	1	0.05	GF20677 OS=Drosophila ananassae GN=Dana\GF20677 PE=4 SV=1
315	1	tr|B3MWN6|B3MWN6_DROAN	78	86083	3	1	0.04	GF22420 OS=Drosophila ananassae GN=Dana\GF22420 PE=4 SV=1
320	1	tr|H0RN81|H0RN81_DROME	75	11716	2	1	0.29	Peptidyl-prolyl cis-trans isomerase OS=Drosophila melanogaster GN=FK506-bp2-RA PE=4 SV=1
323	1	tr|Q2M0C0|Q2M0C0_DROPS	74	15501	2	1	0.22	40S ribosomal protein S12 OS=D. pseudoobscura pseudoobscura GN=Dpse\GA10880 PE=3 SV=2
327	1	tr|Q29L94|Q29L94_DROPS	71	201442	1	1	0.02	GA13519 OS=Drosophila pseudoobscura pseudoobscura GN=Dpse\GA13519 PE=4 SV=2
329	1	tr|B3P882|B3P882_DROER	70	52903	1	1	0.06	GG12158 OS=Drosophila erecta GN=Dere\GG12158 PE=3 SV=1
330	1	tr|B3NT64|B3NT64_DROER	70	7529	2	2	1.16	GG18316 OS=Drosophila erecta GN=Dere\GG18316 PE=4 SV=1
331	1	tr|F0JAG1|F0JAG1_DROME	70	22489	2	1	0.15	Ribose-phosphate pyrophosphokinase OS=Drosophila melanogaster PE=2 SV=1
332	1	tr|B4KVS5|B4KVS5_DROMO	70	22652	3	3	0.51	GI12083 OS=Drosophila mojavensis GN=Dmoj\GI12083 PE=3 SV=1
335	1	tr|B3MNS2|B3MNS2_DROAN	68	17168	3	2	0.43	GF14686 OS=Drosophila ananassae GN=Dana\GF14686 PE=3 SV=1
338	1	tr|B4L7P8|B4L7P8_DROMO	68	64003	3	1	0.05	GI11209 OS=Drosophila mojavensis GN=Dmoj\GI11209 PE=3 SV=1
342	1	tr|B3MV19|B3MV19_DROAN	65	103696	2	2	0.06	GF22842 OS=Drosophila ananassae GN=Dana\GF22842 PE=4 SV=1
343	1	tr|Q2LYU8|Q2LYU8_DROPS	65	545930	2	1	0.01	GA15129 OS=Drosophila pseudoobscura pseudoobscura GN=Dpse\GA15129 PE=4 SV=2
348	1	tr|B3MCM7|B3MCM7_DROAN	64	110249	1	1	0.03	GF12053 OS=Drosophila ananassae GN=Dana\GF12053 PE=3 SV=1
349	1	tr|B3LZZ2|B3LZZ2_DROAN	64	60247	1	1	0.05	T-complex protein 1 subunit alpha OS=Drosophila ananassae GN=Dana\GF16152 PE=3 SV=1
350	1	tr|B3MEG8|B3MEG8_DROAN	64	34966	2	1	0.09	GF11336 OS=Drosophila ananassae GN=Dana\GF11336 PE=4 SV=1
354	1	tr|Q2LZA5|Q2LZA5_DROPS	62	26985	2	1	0.12	GA11781 OS=Drosophila pseudoobscura pseudoobscura GN=Dpse\GA11781 PE=4 SV=1
360	1	tr|B3M1I7|B3M1I7_DROAN	60	114020	2	2	0.06	GF16602 OS=Drosophila ananassae GN=Dana\GF16602 PE=4 SV=1
362	1	tr|B3MMZ7|B3MMZ7_DROAN	58	30982	1	1	0.11	GF15148 OS=Drosophila ananassae GN=Dana\GF15148 PE=3 SV=1
363	1	sp|B3MCZ5|EIF3M_DROAN	58	44529	1	1	0.07	Eukaryotic translation initiation factor 3 subunit M OS=Drosophila ananassae GN=Tango7 PE=3 SV=1
367	1	tr|B3MIM9|B3MIM9_DROAN	57	34591	2	1	0.10	GF11072 OS=Drosophila ananassae GN=Dana\GF11072 PE=4 SV=1
368	1	tr|B3MH48|B3MH48_DROAN	57	70560	2	2	0.10	GF12652 OS=Drosophila ananassae GN=Dana\GF12652 PE=4 SV=1
373	1	tr|B3MXV0|B3MXV0_DROAN	55	26995	1	1	0.12	GF19368 OS=Drosophila ananassae GN=Dana\GF19368 PE=3 SV=1
374	1	tr|Q8MZ22|Q8MZ22_DROME	55	56197	1	1	0.06	CG32243 OS=Drosophila melanogaster GN=CG32243 PE=2 SV=1
375	1	tr|B3M4V0|B3M4V0_DROAN	55	20972	2	1	0.16	GF23888 OS=Drosophila ananassae GN=Dana\GF23888 PE=4 SV=1
380	1	tr|B4JM22|B4JM22_DROGR	54	107460	2	2	0.06	GH24410 OS=Drosophila grimshawi GN=Dgri\GH24410 PE=4 SV=1
387	1	tr|B3LX08|B3LX08_DROAN	52	63905	1	1	0.05	GF16309 OS=Drosophila ananassae GN=Dana\GF16309 PE=4 SV=1
390	1	tr|B3P1B7|B3P1B7_DROER	52	60608	1	1	0.05	GG17131 OS=Drosophila erecta GN=Dere\GG17131 PE=3 SV=1
391	1	tr|B3MDY4|B3MDY4_DROAN	51	145937	1	1	0.02	GF13488 OS=Drosophila ananassae GN=Dana\GF13488 PE=3 SV=1
392	1	tr|B3MEC3|B3MEC3_DROAN	51	15123	1	1	0.23	40S ribosomal protein S24 OS=Drosophila ananassae GN=Dana\GF13006 PE=3 SV=1
394	1	tr|B3ME50|B3ME50_DROAN	50	14539	1	1	0.23	GF12477 OS=Drosophila ananassae GN=Dana\GF12477 PE=4 SV=1
401	1	tr|B4KJK7|B4KJK7_DROMO	49	28634	2	1	0.12	GI18288 OS=Drosophila mojavensis GN=Dmoj\GI18288 PE=4 SV=1
402	1	tr|B4K928|B4K928_DROMO	49	95761	1	1	0.03	GI24258 OS=Drosophila mojavensis GN=Dmoj\GI24258 PE=4 SV=1
414	1	tr|D1Z373|D1Z373_DROME	47	49357	1	1	0.07	LD01551p OS=Drosophila melanogaster GN=eRF1-RC PE=2 SV=1
421	1	tr|B3NZI9|B3NZI9_DROER	46	58744	1	1	0.06	GG17244 OS=Drosophila erecta GN=Dere\GG17244 PE=3 SV=1
422	1	tr|B3MEK3|B3MEK3_DROAN	45	15041	1	1	0.23	GF13548 OS=Drosophila ananassae GN=Dana\GF13548 PE=3 SV=1
427	1	tr|B4NEJ3|B4NEJ3_DROWI	44	141843	1	1	0.02	GK25276 OS=Drosophila willistoni GN=Dwil\GK25276 PE=4 SV=1
429	1	tr|Q9VMW4|Q9VMW4_DROME	44	24701	1	1	0.14	RE01035p OS=Drosophila melanogaster GN=Rtnl1 PE=2 SV=1
431	1	tr|B4KE77|B4KE77_DROMO	44	21501	1	1	0.16	GI17351 OS=Drosophila mojavensis GN=Dmoj\GI17351 PE=4 SV=1
434	1	tr|A0APG2|A0APG2_DROME	44	60283	1	1	0.05	Amidophosphoribosyltransferase OS=Drosophila melanogaster GN=CG2867 PE=3 SV=1
435	1	tr|B3M213|B3M213_DROAN	43	57716	1	1	0.06	Pyruvate kinase OS=Drosophila ananassae GN=Dana\GF18439 PE=3 SV=1
438	1	tr|B3LVB5|B3LVB5_DROAN	43	17038	1	1	0.20	GF18594 OS=Drosophila ananassae GN=Dana\GF18594 PE=4 SV=1
439	1	tr|B3P4C9|B3P4C9_DROER	43	34414	1	1	0.10	GG18553 OS=Drosophila erecta GN=Dere\GG18553 PE=3 SV=1
441	1	tr|B4N6X0|B4N6X0_DROWI	43	64621	1	1	0.05	GK24247 OS=Drosophila willistoni GN=Dwil\GK24247 PE=4 SV=1
442	1	tr|B3NAM0|B3NAM0_DROER	43	57874	1	1	0.06	Coronin OS=Drosophila erecta GN=Dere\GG10792 PE=3 SV=1
447	1	tr|B3MP17|B3MP17_DROAN	42	28937	1	1	0.11	GF15233 OS=Drosophila ananassae GN=Dana\GF15233 PE=3 SV=1
450	1	tr|B3M857|B3M857_DROAN	42	17270	1	1	0.20	GF23649 OS=Drosophila ananassae GN=Dana\GF23649 PE=3 SV=1
452	1	sp|Q0E9B6|RS11_DROME	42	18265	1	1	0.18	40S ribosomal protein S11 OS=Drosophila melanogaster GN=RpS11 PE=1 SV=1
454	1	tr|Q2M0V1|Q2M0V1_DROPS	42	57842	1	1	0.06	GA19009 OS=Drosophila pseudoobscura pseudoobscura GN=Dpse\GA19009 PE=3 SV=2
459	1	tr|D9MSI4|D9MSI4_DROAI	41	14801	1	1	0.23	Phosphoglycerate kinase (Fragment) OS=Drosophila affinis GN=GA22152 PE=3 SV=1
462	1	tr|E2QCZ9|E2QCZ9_DROME	41	40935	1	1	0.08	CG1129, isoform B OS=Drosophila melanogaster GN=CG1129 PE=4 SV=1
464	1	tr|B4MQL7|B4MQL7_DROWI	41	97949	1	1	0.03	GK21405 OS=Drosophila willistoni GN=Dwil\GK21405 PE=4 SV=1
470	1	tr|B3M0S1|B3M0S1_DROAN	40	20995	1	1	0.16	GF17183 OS=Drosophila ananassae GN=Dana\GF17183 PE=4 SV=1
472	1	tr|B0FE74|B0FE74_DROMA	40	27574	1	1	0.12	Proteasome subunit alpha type OS=Drosophila mauritiana GN=Prosalpha6 PE=3 SV=1
477	1	tr|B4J7W3|B4J7W3_DROGR	39	49032	1	1	0.07	Aldehyde dehydrogenase OS=Drosophila grimshawi GN=Dgri\GH20599 PE=3 SV=1
478	1	tr|B3P9S8|B3P9S8_DROER	39	53296	1	1	0.06	GG16443 OS=Drosophila erecta GN=Dere\GG16443 PE=3 SV=1
479	1	tr|D1Z3A1|D1Z3A1_DROME	39	16019	1	1	0.21	MIP15344p OS=Drosophila melanogaster GN=RpL28 PE=2 SV=1
482	1	tr|B3NWA7|B3NWA7_DROER	39	120934	1	1	0.03	GG18210 OS=Drosophila erecta GN=Dere\GG18210 PE=4 SV=1
487	1	tr|C0H6Z8|C0H6Z8_DROME	39	20204	1	1	0.17	GM15153p (Fragment) OS=Drosophila melanogaster GN=RpS10b-RB PE=2 SV=1
489	1	tr|B4GPI5|B4GPI5_DROPE	39	108125	1	1	0.03	GL13602 OS=Drosophila persimilis GN=Dper\GL13602 PE=4 SV=1
490	1	tr|B3M8T2|B3M8T2_DROAN	39	103479	1	1	0.03	GF23601 OS=Drosophila ananassae GN=Dana\GF23601 PE=4 SV=1
491	1	tr|B4MTL9|B4MTL9_DROWI	39	48622	1	1	0.07	GK23869 OS=Drosophila willistoni GN=Dwil\GK23869 PE=4 SV=1
492	1	tr|A1ZAH8|A1ZAH8_DROME	39	16968	1	1	0.20	Ribosomal protein S15, isoform B OS=Drosophila melanogaster GN=RpS15 PE=2 SV=1
493	1	tr|B3N8C6|B3N8C6_DROER	39	86411	1	1	0.04	Adenylyl cyclase-associated protein OS=Drosophila erecta GN=Dere\GG24610 PE=3 SV=1
495	1	tr|B4JQ04|B4JQ04_DROGR	38	124043	1	1	0.03	GH13617 OS=Drosophila grimshawi GN=Dgri\GH13617 PE=4 SV=1
497	1	tr|B3MMY8|B3MMY8_DROAN	38	14709	1	1	0.23	GF15144 OS=Drosophila ananassae GN=Dana\GF15144 PE=4 SV=1
499	1	tr|B4LHR7|B4LHR7_DROVI	38	187526	1	1	0.02	GJ12023 OS=Drosophila virilis GN=Dvir\GJ12023 PE=4 SV=1
500	1	tr|Q2M113|Q2M113_DROPS	38	46182	1	1	0.07	GA11516 OS=Drosophila pseudoobscura pseudoobscura GN=Dpse\GA11516 PE=3 SV=1
505	1	tr|B4KD65|B4KD65_DROMO	38	336419	1	1	0.01	GI24481 OS=Drosophila mojavensis GN=Dmoj\GI24481 PE=4 SV=1
507	1	tr|E2QCF1|E2QCF1_DROME	38	120699	1	1	0.03	ATP citrate lyase, isoform F OS=Drosophila melanogaster GN=ATPCL PE=4 SV=1
508	1	tr|B3MDX5|B3MDX5_DROAN	38	17907	1	1	0.19	GF11364 OS=Drosophila ananassae GN=Dana\GF11364 PE=3 SV=1
510	1	tr|B3M497|B3M497_DROAN	37	40281	1	1	0.08	GF24531 OS=Drosophila ananassae GN=Dana\GF24531 PE=4 SV=1
132	1	sp|P12831|CYC_SARPE	306	11901	10	4	1.76	Cytochrome c OS=Sarcophaga peregrina PE=1 SV=2
INSECTS - Glossina sp
8	1	tr|D3TP03|D3TP03_GLOMM	7376	42191	225	17	13.02	Actin 57B OS=Glossina morsitans morsitans PE=2 SV=1
28	1	tr|D3TLL9|D3TLL9_GLOMM	2231	15085	62	9	10.43	Fatty acid-binding protein FABP OS=Glossina morsitans morsitans PE=2 SV=1
24	1	tr|Q8IS91|Q8IS91_GLOFF	2904	29569	79	14	8.42	Phosphotrypsin OS=Glossina fuscipes fuscipes PE=2 SV=1
24	2	tr|D3TLW4|D3TLW4_GLOMM	2206	31044	61	10	3.59	Midgut trypsin OS=Glossina morsitans morsitans PE=2 SV=1
26	1	tr|D3TRY2|D3TRY2_GLOMM	2535	30591	76	11	3.23	Porin OS=Glossina morsitans morsitans PE=2 SV=1
20	1	tr|D3TRW4|D3TRW4_GLOMM	3019	54546	109	18	3.09	ATP synthase subunit beta OS=Glossina morsitans morsitans PE=2 SV=1
23	1	tr|D3TQR2|D3TQR2_GLOMM	2917	61469	96	21	2.87	Glutamate dehydrogenase OS=Glossina morsitans morsitans PE=2 SV=1
15	1	tr|D3TR42|D3TR42_GLOMM	3427	59624	133	20	2.83	ATP synthase subunit alpha OS=Glossina morsitans morsitans PE=2 SV=1
33	1	tr|D3TNQ0|D3TNQ0_GLOMM	1645	33126	62	14	2.81	ADP/ATP translocase OS=Glossina morsitans morsitans PE=2 SV=1
31	1	tr|D3TRU0|D3TRU0_GLOMM	2069	35868	64	11	2.77	Glyceraldehyde-3-phosphate dehydrogenase OS=Glossina morsitans morsitans PE=2 SV=1
82	1	tr|D3TPC2|D3TPC2_GLOMM	517	17462	14	5	2.46	Hypothetical conserved protein OS=Glossina morsitans morsitans PE=2 SV=1
102	1	tr|D3TNY9|D3TNY9_GLOMM	386	14906	12	5	2.44	Putative translation initiation inhibitor UK114/IBM1 OS=Glossina morsitans morsitans PE=2 SV=1
91	1	tr|Q2PQM0|Q2PQM0_GLOMM	454	15403	13	4	2.30	Ribosomal protein L18 OS=Glossina morsitans morsitans GN=RpL18 PE=2 SV=1
38	1	tr|D3TS28|D3TS28_GLOMM	1253	39637	47	7	2.07	Differentiation-related protein 1 protein OS=Glossina morsitans morsitans PE=2 SV=1
53	1	tr|D3TPN5|D3TPN5_GLOMM	953	40403	31	11	2.01	Arginine kinase OS=Glossina morsitans morsitans PE=2 SV=1
11	4	tr|D3TQ00|D3TQ00_GLOMM	3115	87494	107	24	1.91	Myosin heavy chain OS=Glossina morsitans morsitans PE=2 SV=1
156	1	tr|D3TP69|D3TP69_GLOMM	244	11344	7	3	1.89	60s acidic ribosomal protein P1 OS=Glossina morsitans morsitans PE=3 SV=1
17	1	tr|B2LWE3|B2LWE3_GLOMM	3200	27457	66	6	1.81	Midgut trypsin OS=Glossina morsitans morsitans GN=try1 PE=2 SV=1
54	1	tr|Q694A5|Q694A5_GLOMM	945	22100	30	6	1.69	Putative thioredoxin peroxidase 1 OS=Glossina morsitans morsitans PE=2 SV=1
40	1	tr|D3TLD9|D3TLD9_GLOMM	1219	55733	44	13	1.65	Putative aminopeptidase OS=Glossina morsitans morsitans PE=2 SV=1
220	1	tr|D3TRM9|D3TRM9_GLOMM	144	16046	6	3	1.60	Superoxide dismutase [Cu-Zn] OS=Glossina morsitans morsitans PE=2 SV=1
205	1	tr|D3TL85|D3TL85_GLOMM	164	13075	7	2	1.53	Ribosomal protein S25 (Fragment) OS=Glossina morsitans morsitans PE=2 SV=1
64	1	tr|D3TQT6|D3TQT6_GLOMM	753	39763	25	8	1.41	Glycerol 3 phosphate dehydrogenase OS=Glossina morsitans morsitans PE=2 SV=1
86	1	tr|D3TKT4|D3TKT4_GLOMM	475	13916	13	2	1.41	Profilin (Fragment) OS=Glossina morsitans morsitans PE=2 SV=1
44	1	tr|D3TNV2|D3TNV2_GLOMM	1140	47818	37	11	1.38	Enolase OS=Glossina morsitans morsitans PE=2 SV=1
48	1	tr|D3TMX6|D3TMX6_GLOMM	1097	33307	43	6	1.35	ATP synthase subunit gamma OS=Glossina morsitans morsitans PE=2 SV=1
92	1	tr|D3TSL2|D3TSL2_GLOMM	446	22707	18	4	1.28	Flavin reductase OS=Glossina morsitans morsitans PE=2 SV=1
43	1	tr|D3TQ28|D3TQ28_GLOMM	1152	73097	42	17	1.20	Myosin class II heavy chain OS=Glossina morsitans morsitans PE=2 SV=1
32	1	tr|D3TNV8|D3TNV8_GLOMM	1946	50714	70	10	1.13	Elongation factor 1-alpha OS=Glossina morsitans morsitans PE=2 SV=1
147	1	tr|D3TRW6|D3TRW6_GLOMM	255	12429	9	3	1.08	Ribosomal protein L30 OS=Glossina morsitans morsitans PE=3 SV=1
46	1	tr|D3TPV3|D3TPV3_GLOMM	1125	40102	33	8	1.04	Fructose-bisphosphate aldolase OS=Glossina morsitans morsitans PE=2 SV=1
46	2	tr|D3TPU5|D3TPU5_GLOMM	917	40305	29	8	1.03	Fructose-bisphosphate aldolase OS=Glossina morsitans morsitans PE=2 SV=1
126	1	tr|D3TMR0|D3TMR0_GLOMM	327	22206	9	4	1.02	Mitochondrial F1F0-ATP synthase subunit OSCP/ATP5 OS=Glossina morsitans morsitans PE=2 SV=1
66	1	tr|D3TLR9|D3TLR9_GLOMM	718	27454	22	6	0.99	Triosephosphate isomerase OS=Glossina morsitans morsitans PE=2 SV=1
50	1	tr|D3TRT1|D3TRT1_GLOMM	1072	32813	30	6	0.96	Putative Tm2-PB OS=Glossina morsitans morsitans PE=2 SV=1
189	1	tr|D3TSA7|D3TSA7_GLOMM	193	23860	7	5	0.93	Glutathione S-transferase OS=Glossina morsitans morsitans PE=2 SV=1
197	1	tr|D3TS01|D3TS01_GLOMM	173	19005	7	2	0.92	Nucleoside diphosphate kinase OS=Glossina morsitans morsitans PE=2 SV=1
65	1	tr|D3TLP2|D3TLP2_GLOMM	720	54739	24	10	0.90	Putative metallopeptidase OS=Glossina morsitans morsitans PE=2 SV=1
106	1	tr|D3TLB8|D3TLB8_GLOMM	377	30306	13	6	0.87	Prohibitin OS=Glossina morsitans morsitans PE=2 SV=1
22	1	tr|D3TRH2|D3TRH2_GLOMM	2925	72657	94	12	0.86	Heat shock protein cognate 3 OS=Glossina morsitans morsitans PE=2 SV=1
119	1	tr|D3TR96|D3TR96_GLOMM	339	27104	15	4	0.79	ATP synthase subunit b OS=Glossina morsitans morsitans PE=2 SV=1
13	2	tr|D3TL68|D3TL68_GLOMM	4531	27357	97	4	0.78	Trypsin-like serine protease (Fragment) OS=Glossina morsitans morsitans PE=2 SV=1
80	1	tr|D3TR91|D3TR91_GLOMM	553	38893	21	6	0.77	Mitochondrial phosphate carrier protein OS=Glossina morsitans morsitans PE=2 SV=1
277	1	tr|D3TP00|D3TP00_GLOMM	98	16293	3	2	0.76	Ribosomal protein S14b OS=Glossina morsitans morsitans PE=2 SV=1
13	1	tr|D3TR36|D3TR36_GLOMM	4540	28149	121	3	0.75	Midgut trypsin OS=Glossina morsitans morsitans PE=2 SV=1
45	1	tr|D3TLI6|D3TLI6_GLOMM	1128	68466	36	11	0.75	Vacuolar H+-ATPase v1 sector subunit A OS=Glossina morsitans morsitans PE=2 SV=1
142	1	tr|D3TLP3|D3TLP3_GLOMM	264	28154	9	5	0.75	Glutathione S-transferase OS=Glossina morsitans morsitans PE=2 SV=1
39	1	tr|D3TLM8|D3TLM8_GLOMM	1226	28310	26	4	0.74	Multifunctional chaperone OS=Glossina morsitans morsitans PE=2 SV=1
71	1	tr|D3TLF9|D3TLF9_GLOMM	622	35702	23	5	0.70	NAD-dependent malate dehydrogenase OS=Glossina morsitans morsitans PE=2 SV=1
81	1	tr|D3TL03|D3TL03_GLOMM	518	29832	26	4	0.70	Chymotrypsin-like serine protease (Fragment) OS=Glossina morsitans morsitans PE=2 SV=1
208	1	tr|D3TPG7|D3TPG7_GLOMM	159	36108	7	6	0.69	G protein beta subunit-like protein OS=Glossina morsitans morsitans PE=2 SV=1
159	1	tr|D3TPI8|D3TPI8_GLOMM	241	24554	10	4	0.67	Ribosomal protein L15 OS=Glossina morsitans morsitans PE=2 SV=1
72	1	tr|D3TLZ0|D3TLZ0_GLOMM	618	32195	18	5	0.63	Enoyl-CoA hydratase OS=Glossina morsitans morsitans PE=2 SV=1
42	1	tr|D3TS11|D3TS11_GLOMM	1215	59736	37	9	0.62	Aldehyde dehydrogenase OS=Glossina morsitans morsitans PE=2 SV=1
80	2	tr|D3TS17|D3TS17_GLOMM	238	39427	9	6	0.62	Mitochondrial phosphate carrier protein OS=Glossina morsitans morsitans PE=2 SV=1
94	1	tr|D3TQU5|D3TQU5_GLOMM	434	19425	11	3	0.62	60s ribosomal protein L14 OS=Glossina morsitans morsitans PE=2 SV=1
113	1	tr|D3TLB1|D3TLB1_GLOMM	360	26231	12	3	0.62	Vacuolar H+-ATPase v1 sector subunit E OS=Glossina morsitans morsitans PE=2 SV=1
79	1	tr|D3TN46|D3TN46_GLOMM	556	46994	21	5	0.61	Zinc carboxypeptidase OS=Glossina morsitans morsitans PE=2 SV=1
136	1	tr|L0LBH8|L0LBH8_9MUSC	289	26401	9	4	0.61	Cytochrome c oxidase subunit 2 (Fragment) OS=Glossina morsitans GN=CO2 PE=3 SV=1
99	1	tr|D3TPI6|D3TPI6_GLOMM	409	27355	12	3	0.59	Ribosomal protein S4 OS=Glossina morsitans morsitans PE=2 SV=1
152	1	tr|D3TRY9|D3TRY9_GLOMM	248	21125	7	2	0.56	Cytochrome c oxidase subunit IV COX5b OS=Glossina morsitans morsitans PE=2 SV=1
233	1	sp|Q2PQM1|RS6_GLOMM	128	28524	5	4	0.56	40S ribosomal protein S6 OS=Glossina morsitans morsitans GN=RpS6 PE=2 SV=1
272	1	tr|D3TS27|D3TS27_GLOMM	99	6551	3	1	0.55	Mitochondrial F1F0-ATP synthase subunit epsilon/ATP15 OS=Glossina morsitans morsitans PE=4 SV=1
192	1	tr|D3TLL3|D3TLL3_GLOMM	185	29226	7	2	0.54	Phosphoglycerate mutase OS=Glossina morsitans morsitans PE=2 SV=1
55	1	tr|D3TR05|D3TR05_GLOMM	914	60924	24	6	0.52	Heat shock protein 60 OS=Glossina morsitans morsitans PE=2 SV=1
137	1	tr|D3TLY5|D3TLY5_GLOMM	286	30023	6	3	0.52	Salivary secreted protein OS=Glossina morsitans morsitans PE=2 SV=1
63	1	tr|D3TPJ2|D3TPJ2_GLOMM	788	46602	25	4	0.51	Ubiquinol cytochrome c reductase subunit QCR2 OS=Glossina morsitans morsitans PE=2 SV=1
84	1	tr|D3TLH4|D3TLH4_GLOMM	499	62580	21	7	0.51	Glutamic pyruvate transaminase 2 OS=Glossina morsitans morsitans PE=2 SV=1
204	1	tr|D3TQN0|D3TQN0_GLOMM	165	30800	11	4	0.51	40S ribosomal protein S3a OS=Glossina morsitans morsitans PE=2 SV=1
57	1	tr|D3TP87|D3TP87_GLOMM	871	95569	25	10	0.50	Elongation factor 2 OS=Glossina morsitans morsitans PE=2 SV=1
90	1	tr|D3TML9|D3TML9_GLOMM	461	31071	19	3	0.50	Hypothetical conserved protein OS=Glossina morsitans morsitans PE=2 SV=1
105	1	tr|D3TM10|D3TM10_GLOMM	378	47980	13	4	0.49	Adenosylhomocysteinase OS=Glossina morsitans morsitans PE=2 SV=1
177	1	tr|D3TRK1|D3TRK1_GLOMM	207	31512	7	3	0.49	Trehalose-6-phosphate synthase component TPS1 OS=Glossina morsitans morsitans PE=2 SV=1
109	1	tr|D3TL24|D3TL24_GLOMM	371	23836	12	3	0.48	40S ribosomal protein S8 (Fragment) OS=Glossina morsitans morsitans PE=2 SV=1
116	1	tr|D3TMT7|D3TMT7_GLOMM	352	24043	10	2	0.48	Peptidyl-prolyl cis-trans isomerase OS=Glossina morsitans morsitans PE=2 SV=1
129	1	tr|D3TM02|D3TM02_GLOMM	311	23946	8	2	0.48	Myosin light chain 2 OS=Glossina morsitans morsitans PE=2 SV=1
68	1	tr|D3TMW9|D3TMW9_GLOMM	671	24972	20	2	0.46	Cellular repressor of transcription OS=Glossina morsitans morsitans PE=2 SV=1
115	1	sp|Q0QHL3|CISY_GLOMM	355	52002	14	5	0.45	Probable citrate synthase, mitochondrial OS=Glossina morsitans morsitans PE=2 SV=1
170	1	tr|D3TQL8|D3TQL8_GLOMM	224	34013	7	3	0.45	60s acidic ribosomal protein P0 OS=Glossina morsitans morsitans PE=2 SV=1
158	1	tr|D3TP14|D3TP14_GLOMM	242	34779	7	4	0.44	Electron transfer flavoprotein alpha subunit OS=Glossina morsitans morsitans PE=2 SV=1
36	1	tr|D3TS03|D3TS03_GLOMM	1361	82319	43	8	0.42	Endoplasmic reticulum glucose-regulated protein OS=Glossina morsitans morsitans PE=2 SV=1
199	1	tr|D3TN04|D3TN04_GLOMM	170	26763	6	3	0.42	Alkyl hydroperoxide reductase OS=Glossina morsitans morsitans PE=2 SV=1
67	1	tr|D3TKX6|D3TKX6_GLOMM	708	27350	22	2	0.41	Trypsin (Fragment) OS=Glossina morsitans morsitans PE=2 SV=1
174	1	tr|D3TLR6|D3TLR6_GLOMM	218	27716	6	2	0.41	Vacuolar H+-ATPase v1 sector subunit D OS=Glossina morsitans morsitans PE=2 SV=1
56	2	tr|D3TRU3|D3TRU3_GLOMM	535	57390	16	5	0.40	Catalase OS=Glossina morsitans morsitans PE=2 SV=1
268	1	tr|D3TS74|D3TS74_GLOMM	103	28075	4	3	0.40	Ribosomal protein L8 OS=Glossina morsitans morsitans PE=2 SV=1
93	1	tr|Q0QHK6|Q0QHK6_GLOMM	441	58510	17	5	0.39	1-pyrroline-5-carboxylate dehydrogenase 2 OS=Glossina morsitans morsitans PE=2 SV=1
135	1	tr|D3TKS0|D3TKS0_GLOMM	290	28883	12	2	0.39	Trypsin (Fragment) OS=Glossina morsitans morsitans PE=2 SV=1
265	1	tr|D3TMN9|D3TMN9_GLOMM	106	29600	3	3	0.38	60s ribosomal protein L23 OS=Glossina morsitans morsitans PE=2 SV=1
182	1	tr|D3TR37|D3TR37_GLOMM	198	9300	4	1	0.37	Acyl-CoA-binding protein OS=Glossina morsitans morsitans PE=4 SV=1
123	2	tr|Q0QHL4|Q0QHL4_GLOMM	126	41152	4	4	0.36	Pyruvate carboxylase (Fragment) OS=Glossina morsitans morsitans PE=2 SV=1
247	1	tr|D3TR28|D3TR28_GLOMM	117	20310	4	2	0.36	Calponin OS=Glossina morsitans morsitans PE=2 SV=1
125	1	tr|H9TZT6|H9TZT6_GLOMM	328	42656	10	3	0.35	Serp2 OS=Glossina morsitans morsitans PE=2 SV=1
224	1	tr|D3TNA1|D3TNA1_GLOMM	138	9934	5	1	0.35	Putative uncharacterized protein OS=Glossina morsitans morsitans PE=4 SV=1
122	1	tr|D3TS59|D3TS59_GLOMM	334	54954	12	5	0.34	Vacuolar H+-ATPase v1 sector subunit H OS=Glossina morsitans morsitans PE=2 SV=1
146	1	tr|D3TR48|D3TR48_GLOMM	255	21477	7	2	0.34	60s ribosomal protein L9 OS=Glossina morsitans morsitans PE=2 SV=1
222	1	tr|D3TM85|D3TM85_GLOMM	142	21538	4	2	0.34	Translocon-associated complex TRAP beta subunit OS=Glossina morsitans morsitans PE=2 SV=1
133	1	tr|D3TQT3|D3TQT3_GLOMM	298	34321	9	3	0.32	Ribosomal protein L5 OS=Glossina morsitans morsitans PE=2 SV=1
153	1	tr|D3TRZ7|D3TRZ7_GLOMM	246	46225	10	4	0.32	Aspartate aminotransferase OS=Glossina morsitans morsitans PE=2 SV=1
150	1	tr|D3TRT4|D3TRT4_GLOMM	252	35322	7	3	0.31	Sideroflexin OS=Glossina morsitans morsitans PE=2 SV=1
316	1	tr|D3TRL3|D3TRL3_GLOMM	77	11077	3	1	0.31	Mitochondrial F1F0-ATP synthase subunit G/ATP20 OS=Glossina morsitans morsitans PE=4 SV=1
425	1	tr|D3TPU0|D3TPU0_GLOMM	45	11263	1	1	0.31	Mitochondrial chaperonin OS=Glossina morsitans morsitans PE=3 SV=1
171	1	tr|D3TRK9|D3TRK9_GLOMM	223	35757	9	3	0.30	D-3-phosphoglycerate dehydrogenase OS=Glossina morsitans morsitans PE=2 SV=1
188	1	tr|D3TLJ6|D3TLJ6_GLOMM	194	36675	7	3	0.30	Prohibitin-like protein OS=Glossina morsitans morsitans PE=2 SV=1
200	1	tr|D3TLF0|D3TLF0_GLOMM	170	36325	4	3	0.30	Malate dehydrogenase OS=Glossina morsitans morsitans PE=2 SV=1
77	1	tr|D3TM60|D3TM60_GLOMM	582	25017	20	2	0.29	Secreted protein OS=Glossina morsitans morsitans PE=2 SV=1
111	1	tr|D3TLK5|D3TLK5_GLOMM	362	36808	12	3	0.29	Na+/K+ ATPase beta subunit OS=Glossina morsitans morsitans PE=2 SV=1
301	1	tr|D3TNB1|D3TNB1_GLOMM	83	24988	3	1	0.29	Putative peroxiredoxin OS=Glossina morsitans morsitans PE=2 SV=1
75	1	tr|D3TRW2|D3TRW2_GLOMM	595	54107	18	4	0.27	Metalloexopeptidases OS=Glossina morsitans morsitans PE=2 SV=1
151	1	tr|D3TNC2|D3TNC2_GLOMM	249	68126	10	5	0.27	Radixin OS=Glossina morsitans morsitans PE=2 SV=1
161	1	tr|D3TLH6|D3TLH6_GLOMM	233	40487	7	3	0.27	Phosphoserine aminotransferase OS=Glossina morsitans morsitans PE=2 SV=1
269	1	tr|D3TMG2|D3TMG2_GLOMM	101	26119	4	2	0.27	60s ribosomal protein L6 OS=Glossina morsitans morsitans PE=2 SV=1
70	1	tr|D3TQ43|D3TQ43_GLOMM	643	84912	23	5	0.26	Gamma-glutamyl phosphate reductase OS=Glossina morsitans morsitans PE=2 SV=1
104	1	tr|D3TSC7|D3TSC7_GLOMM	381	54466	14	4	0.26	Vacuolar H+-ATPase v1 sector subunit B OS=Glossina morsitans morsitans PE=2 SV=1
169	1	tr|D3TRU2|D3TRU2_GLOMM	226	70082	10	5	0.26	Putative bifunctional leukotriene A4 hydrolase/aminopeptidase LTA4H OS=G. m. morsitans PE=2 SV=1
203	1	tr|D3TLE7|D3TLE7_GLOMM	166	54849	6	3	0.26	Thioredoxin reductase-1 OS=Glossina morsitans morsitans PE=2 SV=1
209	1	tr|D3TR49|D3TR49_GLOMM	156	68752	5	5	0.26	Very-long-chain acyl-CoA dehydrogenase OS=Glossina morsitans morsitans PE=2 SV=1
263	1	tr|D3TR97|D3TR97_GLOMM	107	26917	3	2	0.26	Cytochrome b-c1 complex subunit Rieske, mitochondrial OS=Glossina morsitans morsitans PE=2 SV=1
285	1	tr|D3TQS0|D3TQS0_GLOMM	93	27355	2	2	0.26	Putative dehydrogenase OS=Glossina morsitans morsitans PE=2 SV=1
317	1	tr|D3TSD5|D3TSD5_GLOMM	77	13320	2	1	0.26	40s ribosomal protein S26 OS=Glossina morsitans morsitans PE=4 SV=1
97	1	tr|D3TRE3|D3TRE3_GLOMM	420	57690	15	4	0.25	Disulfide isomerase OS=Glossina morsitans morsitans PE=2 SV=1
164	1	tr|D3TMB2|D3TMB2_GLOMM	229	27787	6	2	0.25	Midgut trypsin OS=Glossina morsitans morsitans PE=2 SV=1
184	1	tr|D3TMY7|D3TMY7_GLOMM	197	13602	5	1	0.25	40S ribosomal protein S20 OS=Glossina morsitans morsitans PE=2 SV=1
225	1	tr|D3TMR1|D3TMR1_GLOMM	136	58415	5	4	0.25	Chaperonin complex component TcP-1 beta subunit CCT2 OS=Glossina morsitans morsitans PE=2 SV=1
252	1	tr|D3TLW7|D3TLW7_GLOMM	116	28554	5	2	0.25	Fat body trypsin OS=Glossina morsitans morsitans PE=2 SV=1
138	1	tr|D3TLP1|D3TLP1_GLOMM	279	29901	7	2	0.24	60s ribosomal protein L7 OS=Glossina morsitans morsitans PE=2 SV=1
154	1	tr|D3TMF1|D3TMF1_GLOMM	245	29694	7	2	0.24	Salivary antigen 5 OS=Glossina morsitans morsitans PE=2 SV=1
186	1	tr|D3TMW6|D3TMW6_GLOMM	195	43581	7	2	0.24	Aspartyl protease OS=Glossina morsitans morsitans PE=2 SV=1
443	1	tr|D3TRW9|D3TRW9_GLOMM	43	14465	1	1	0.24	Fau hypothetical conserved protein OS=Glossina morsitans morsitans PE=2 SV=1
468	1	tr|D3TME4|D3TME4_GLOMM	40	14035	1	1	0.24	Cytochrome c oxidase subunit Vb COX4 OS=Glossina morsitans morsitans PE=2 SV=1
110	1	tr|D3TRR8|D3TRR8_GLOMM	367	47110	10	3	0.23	Ribosomal protein L3 OS=Glossina morsitans morsitans PE=2 SV=1
114	2	tr|D3TLL5|D3TLL5_GLOMM	213	31016	7	2	0.23	Ribosomal protein L22 OS=Glossina morsitans morsitans PE=2 SV=1
117	1	tr|D3TLM1|D3TLM1_GLOMM	349	46363	14	3	0.23	Ribosomal protein L4 OS=Glossina morsitans morsitans PE=2 SV=1
178	1	tr|D3TRT6|D3TRT6_GLOMM	205	46340	9	3	0.23	Short-chain acyl-CoA dehydrogenase OS=Glossina morsitans morsitans PE=2 SV=1
198	1	tr|D3TLG3|D3TLG3_GLOMM	173	46724	6	3	0.23	Isocitrate dehydrogenase [NADP] OS=Glossina morsitans morsitans PE=2 SV=1
325	1	tr|D3TQG6|D3TQG6_GLOMM	73	46130	3	3	0.23	Eukaryotic initiation factor 4a OS=Glossina morsitans morsitans PE=2 SV=1
166	1	tr|D3TM69|D3TM69_GLOMM	229	47310	6	3	0.22	Calreticulin OS=Glossina morsitans morsitans PE=2 SV=1
243	1	tr|D3TSA4|D3TSA4_GLOMM	119	32488	5	2	0.21	Hypothetical conserved protein OS=Glossina morsitans morsitans PE=2 SV=1
120	1	tr|D3TR86|D3TR86_GLOMM	337	86528	10	4	0.20	Aconitase OS=Glossina morsitans morsitans PE=2 SV=1
226	1	tr|D3TLQ6|D3TLQ6_GLOMM	135	34044	3	2	0.20	Pyridoxal/pyridoxine/pyridoxamine kinase OS=Glossina morsitans morsitans PE=2 SV=1
503	1	tr|Q2PYZ7|Q2PYZ7_GLOMM	38	17017	1	1	0.20	Divalent cation transporter (Fragment) OS=Glossina morsitans morsitans PE=2 SV=1
145	1	tr|D3TLJ1|D3TLJ1_GLOMM	257	72904	8	4	0.19	Bifunctional ATP sulfurylase adenosine 5'-phosphosulfate kinase OS=G. m. morsitans PE=2 SV=1
250	1	tr|D3TRU9|D3TRU9_GLOMM	117	53813	4	3	0.19	Dihydrolipoyl dehydrogenase OS=Glossina morsitans morsitans PE=2 SV=1
420	1	tr|D3TPS7|D3TPS7_GLOMM	46	17844	1	1	0.19	Troponin C 73F OS=Glossina morsitans morsitans PE=2 SV=1
504	1	tr|D3TRK0|D3TRK0_GLOMM	38	18045	1	1	0.19	Calmodulin OS=Glossina morsitans morsitans PE=2 SV=1
221	1	tr|D3TRZ5|D3TRZ5_GLOMM	144	58052	4	2	0.18	Alanine-glyoxylate transaminase 1 OS=Glossina morsitans morsitans PE=2 SV=1
211	1	tr|D3TMM3|D3TMM3_GLOMM	154	40350	4	2	0.17	Vacuolar H+-ATPase v0 sector subunit D OS=Glossina morsitans morsitans PE=2 SV=1
239	1	tr|D3TMM0|D3TMM0_GLOMM	123	39417	4	2	0.17	Ureidoglycolate dehydrogenase OS=Glossina morsitans morsitans PE=2 SV=1
355	1	tr|D3TS67|D3TS67_GLOMM	61	39490	2	2	0.17	Hypothetical conserved protein OS=Glossina morsitans morsitans PE=2 SV=1
376	1	tr|D3TNM4|D3TNM4_GLOMM	54	19992	1	1	0.17	Microtubule-binding protein OS=Glossina morsitans morsitans PE=2 SV=1
131	1	tr|D3TR71|D3TR71_GLOMM	307	42225	8	2	0.16	Acetyl-CoA acetyltransferase OS=Glossina morsitans morsitans PE=2 SV=1
134	1	tr|D3TRU6|D3TRU6_GLOMM	296	63580	9	3	0.16	Carbon-nitrogen hydrolase OS=Glossina morsitans morsitans PE=2 SV=1
175	1	tr|D3TRX0|D3TRX0_GLOMM	211	43928	5	2	0.16	Hydroxysteroid dehydrogenase-like 2 OS=Glossina morsitans morsitans PE=2 SV=1
385	1	tr|D3TQQ6|D3TQQ6_GLOMM	52	21101	1	1	0.16	Ca2+-binding protein OS=Glossina morsitans morsitans PE=2 SV=1
419	1	tr|D3TQX4|D3TQX4_GLOMM	46	21132	1	1	0.16	60S ribosomal protein L18a OS=Glossina morsitans morsitans PE=2 SV=1
484	1	tr|D3TN88|D3TN88_GLOMM	39	20642	1	1	0.16	Alpha crystallin OS=Glossina morsitans morsitans PE=2 SV=1
162	1	tr|D3TL86|D3TL86_GLOMM	232	22683	6	1	0.15	Angiopoietin-like protein (Fragment) OS=Glossina morsitans morsitans PE=2 SV=1
217	1	tr|A3FMN3|A3FMN3_GLOMM	147	44601	4	2	0.15	Tsal2 form A OS=Glossina morsitans morsitans GN=tsal2a PE=2 SV=1
292	1	tr|D3TN14|D3TN14_GLOMM	88	21778	2	1	0.15	Membrane traffic protein OS=Glossina morsitans morsitans PE=2 SV=1
496	1	tr|D3TNR1|D3TNR1_GLOMM	38	21983	1	1	0.15	Ribosomal protein L17 OS=Glossina morsitans morsitans PE=2 SV=1
167	1	tr|D3TM62|D3TM62_GLOMM	228	48400	10	2	0.14	Aspartate aminotransferase OS=Glossina morsitans morsitans PE=2 SV=1
246	1	tr|D3TM34|D3TM34_GLOMM	118	49234	4	2	0.14	Succinyl-CoA synthetase beta subunit OS=Glossina morsitans morsitans PE=2 SV=1
307	1	tr|D3TLI1|D3TLI1_GLOMM	81	24679	3	1	0.14	Troponin OS=Glossina morsitans morsitans PE=2 SV=1
361	1	tr|D3TNE8|D3TNE8_GLOMM	60	47632	2	2	0.14	Ornithine aminotransferase OS=Glossina morsitans morsitans PE=2 SV=1
483	1	tr|D3TPQ5|D3TPQ5_GLOMM	39	24725	1	1	0.14	Putative fumarylacetoacetate hydralase OS=Glossina morsitans morsitans PE=2 SV=1
228	1	tr|D3TNW8|D3TNW8_GLOMM	135	26694	4	1	0.13	Aquaporin OS=Glossina morsitans morsitans PE=2 SV=1
245	1	tr|D3TMX5|D3TMX5_GLOMM	119	26464	3	1	0.13	Reticulon OS=Glossina morsitans morsitans PE=2 SV=1
270	1	tr|D3TMA1|D3TMA1_GLOMM	101	26186	4	1	0.13	Tetraspanin 42Ed OS=Glossina morsitans morsitans PE=2 SV=1
275	1	tr|D3TR12|D3TR12_GLOMM	99	52741	4	2	0.13	NADH-ubiquinone oxidoreductase NDUFS2/49 kDa subunit OS=G. morsitans morsitans PE=2 SV=1
440	1	tr|D3TRC8|D3TRC8_GLOMM	43	26267	1	1	0.13	Glutathione S-transferase OS=Glossina morsitans morsitans PE=2 SV=1
502	1	tr|Q0QHK5|Q0QHK5_GLOMM	38	26060	1	1	0.13	Pyrroline-5-carboxylate reductase (Fragment) OS=Glossina morsitans morsitans PE=2 SV=1
163	1	tr|D3TLT8|D3TLT8_GLOMM	231	27102	6	1	0.12	Short-chain alcohol dehydrogenase/3-hydroxyacyl-CoA dehydrogenase OS=G. m. morsitans PE=2 SV=1
207	1	tr|D3TKZ9|D3TKZ9_GLOMM	130	54339	5	2	0.12	Angiotensin converting enzyme (Fragment) OS=Glossina morsitans morsitans PE=2 SV=1
238	1	tr|D3TMA9|D3TMA9_GLOMM	125	28328	3	1	0.12	Midgut trypsin OS=Glossina morsitans morsitans PE=2 SV=1
248	1	tr|D3TSD9|D3TSD9_GLOMM	117	83964	5	3	0.12	Hydroxyacyl-CoA dehydrogenase/enoyl-CoA hydratase OS=Glossina morsitans morsitans PE=2 SV=1
257	1	tr|D3TN80|D3TN80_GLOMM	111	26854	4	1	0.12	Hypothetical conserved protein OS=Glossina morsitans morsitans PE=2 SV=1
305	1	tr|D3TL15|D3TL15_GLOMM	82	27298	2	1	0.12	Midgut trypsin (Fragment) OS=Glossina morsitans morsitans PE=2 SV=1
334	1	tr|D3TMP4|D3TMP4_GLOMM	69	28531	1	1	0.12	Hypothetical conserved protein OS=Glossina morsitans morsitans PE=2 SV=1
345	1	tr|D3TLG2|D3TLG2_GLOMM	65	56795	3	2	0.12	Methylmalonate-semialdehyde dehydrogenase OS=Glossina morsitans morsitans PE=2 SV=1
381	1	tr|D3TM36|D3TM36_GLOMM	53	27652	2	1	0.12	Putative dehydrogenase OS=Glossina morsitans morsitans PE=2 SV=1
384	1	tr|D3TNC5|D3TNC5_GLOMM	52	28424	1	1	0.12	Retrotransposon protein OS=Glossina morsitans morsitans PE=2 SV=1
400	1	tr|D3TP07|D3TP07_GLOMM	49	28260	1	1	0.12	Proteasome subunit alpha type OS=Glossina morsitans morsitans PE=2 SV=1
476	1	tr|D3TKZ5|D3TKZ5_GLOMM	40	27300	1	1	0.12	Midgut trypsin (Fragment) OS=Glossina morsitans morsitans PE=2 SV=1
196	1	tr|D3TRK5|D3TRK5_GLOMM	176	31633	5	1	0.11	Uncharacterized integral membrane protein OS=Glossina morsitans morsitans PE=2 SV=1
255	1	tr|D3TLM0|D3TLM0_GLOMM	113	29192	3	1	0.11	Uncharacterized conserved protein OS=Glossina morsitans morsitans PE=2 SV=1
281	1	tr|D3TMK9|D3TMK9_GLOMM	94	58847	4	2	0.11	Chaperonin complex component TcP-1 zeta subunit OS=Glossina morsitans morsitans PE=2 SV=1
306	1	tr|Q968A1|Q968A1_GLOMM	82	29610	3	1	0.11	Putative zinc-metalloproteinase OS=Glossina morsitans morsitans PE=2 SV=1
314	1	tr|D3TN05|D3TN05_GLOMM	78	64052	3	2	0.11	Serine hydroxymethyltransferase OS=Glossina morsitans morsitans PE=2 SV=1
318	1	tr|D3TPP4|D3TPP4_GLOMM	76	31148	2	1	0.11	Inositol monophosphatase OS=Glossina morsitans morsitans PE=2 SV=1
356	1	sp|Q8MUG0|GPL_GLOFF	61	29561	1	1	0.11	Lectizyme OS=Glossina fuscipes fuscipes GN=Gpl PE=2 SV=1
389	1	tr|Q0QHK9|Q0QHK9_GLOMM	52	29279	1	1	0.11	Isocitrate dehydrogenase (NAD+) 3 OS=Glossina morsitans morsitans PE=2 SV=1
413	1	tr|D3TLR5|D3TLR5_GLOMM	47	30035	1	1	0.11	Mitochond. complement component 1Q subcomponent-binding prot. OS=G.m. morsitans PE=2 SV=1
417	1	tr|D3TNF8|D3TNF8_GLOMM	46	31324	1	1	0.11	Proteasome subunit beta type OS=Glossina morsitans morsitans PE=2 SV=1
430	1	tr|D3TM58|D3TM58_GLOMM	44	28920	1	1	0.11	Secreted juvenile hormone binding protein OS=Glossina morsitans morsitans PE=2 SV=1
155	1	tr|D3TQA3|D3TQA3_GLOMM	245	65544	6	2	0.10	Malic enzyme OS=Glossina morsitans morsitans PE=2 SV=1
190	1	tr|D3TLB5|D3TLB5_GLOMM	188	69998	4	2	0.10	Aminopeptidase P OS=Glossina morsitans morsitans PE=2 SV=1
259	1	tr|D3TPU1|D3TPU1_GLOMM	110	32210	2	1	0.10	Hydroxyacyl-CoA dehydrogenase/enoyl-CoA hydratase OS=Glossina morsitans morsitans PE=2 SV=1
379	1	tr|D3TQU9|D3TQU9_GLOMM	54	33123	1	1	0.10	Translocon-associated complex TRAP alpha subunit OS=Glossina morsitans morsitans PE=2 SV=1
437	1	tr|D3TPA0|D3TPA0_GLOMM	43	33904	1	1	0.10	Cytochrome C1 OS=Glossina morsitans morsitans PE=2 SV=1
445	1	tr|D3TNM7|D3TNM7_GLOMM	43	34574	1	1	0.10	Glyoxylase OS=Glossina morsitans morsitans PE=2 SV=1
232	1	tr|D3TLK7|D3TLK7_GLOMM	131	36376	4	1	0.09	Na+/K+ ATPase beta subunit OS=Glossina morsitans morsitans PE=2 SV=1
251	1	tr|D3TRQ9|D3TRQ9_GLOMM	116	36168	3	1	0.09	Aldo-keto reductase OS=Glossina morsitans morsitans PE=2 SV=1
298	1	tr|D3TRV5|D3TRV5_GLOMM	84	36382	2	1	0.09	Eukaryotic translation initiation factor 3 subunit I OS=Glossina morsitans morsitans PE=2 SV=1
341	1	tr|D3TLE8|D3TLE8_GLOMM	67	35947	2	1	0.09	Pyruvate dehydrogenase E1 beta subunit OS=Glossina morsitans morsitans PE=2 SV=1
358	1	tr|D3TPQ0|D3TPQ0_GLOMM	61	35120	1	1	0.09	Vesicle coat complex COPI epsilon subunit OS=Glossina morsitans morsitans PE=2 SV=1
404	1	tr|D3TRS6|D3TRS6_GLOMM	49	36449	1	1	0.09	Annexin OS=Glossina morsitans morsitans PE=2 SV=1
446	1	tr|D3TLB6|D3TLB6_GLOMM	42	35999	1	1	0.09	Annexin OS=Glossina morsitans morsitans PE=2 SV=1
481	1	tr|D3TRD7|D3TRD7_GLOMM	39	35311	1	1	0.09	Succinyl-CoA synthetase alpha subunit OS=Glossina morsitans morsitans PE=2 SV=1
498	1	tr|D3TRA4|D3TRA4_GLOMM	38	37479	1	1	0.09	Transaldolase OS=Glossina morsitans morsitans PE=2 SV=1
123	1	tr|D3TQB5|D3TQB5_GLOMM	334	83722	7	2	0.08	Pyruvate carboxylase OS=Glossina morsitans morsitans PE=2 SV=1
249	1	tr|D3TPX1|D3TPX1_GLOMM	117	40910	2	1	0.08	Aldose 1-epimerase OS=Glossina morsitans morsitans PE=2 SV=1
347	1	tr|D3TNW5|D3TNW5_GLOMM	64	39943	2	1	0.08	Salivary secreted angiopoietin-like protein OS=Glossina morsitans morsitans PE=2 SV=1
408	1	tr|D3TN31|D3TN31_GLOMM	48	39143	1	1	0.08	Translation initiation factor 2 alpha subunit OS=Glossina morsitans morsitans PE=2 SV=1
501	1	tr|D3TMY0|D3TMY0_GLOMM	38	43388	1	1	0.08	Cystathionine beta-lyase OS=Glossina morsitans morsitans PE=2 SV=1
511	1	tr|D3TMH4|D3TMH4_GLOMM	37	39195	1	1	0.08	Galactose-4-epimerase UDP OS=Glossina morsitans morsitans PE=2 SV=1
240	1	tr|D3TS62|D3TS62_GLOMM	121	47293	3	1	0.07	Troponin OS=Glossina morsitans morsitans PE=2 SV=1
321	1	tr|D3TLV9|D3TLV9_GLOMM	75	44364	2	1	0.07	Phosphoglycerate kinase OS=Glossina morsitans morsitans PE=2 SV=1
359	1	tr|D3TSB3|D3TSB3_GLOMM	60	44331	1	1	0.07	Metallopeptidase OS=Glossina morsitans morsitans PE=2 SV=1
382	1	tr|Q2PQQ1|Q2PQQ1_GLOMM	53	45253	1	1	0.07	Serine protease inhibitor 1 OS=Glossina morsitans morsitans GN=Spn1 PE=2 SV=1
395	1	tr|D3TLY4|D3TLY4_GLOMM	50	46677	1	1	0.07	NADH-ubiquinone oxidoreductase NDUFA10/42kDa subunit OS=G. morsitans morsitans PE=2 SV=1
399	1	tr|D3TPG3|D3TPG3_GLOMM	49	49876	1	1	0.07	Translation elongation factor EF-1 gamma OS=Glossina morsitans morsitans PE=2 SV=1
405	1	tr|D3TL47|D3TL47_GLOMM	48	44974	1	1	0.07	Putative cysteine proteinase TIN-ag (Fragment) OS=Glossina morsitans morsitans PE=2 SV=1
411	1	tr|D3TLT4|D3TLT4_GLOMM	47	45692	1	1	0.07	26S proteasome regulatory complex subunit RPN7/PSMD6 OS=G. morsitans morsitans PE=2 SV=1
423	1	tr|D3TMF9|D3TMF9_GLOMM	45	48961	1	1	0.07	26S proteasome regulatory complex ATPase RPT1 OS=Glossina morsitans morsitans PE=2 SV=1
474	1	tr|D3TMY3|D3TMY3_GLOMM	40	44964	1	1	0.07	Pyruvate dehydrogenase E1 alpha subunit OS=Glossina morsitans morsitans PE=2 SV=1
304	1	tr|D3TM41|D3TM41_GLOMM	83	51904	2	1	0.06	Eukaryotic translation initiation factor 3 subunit E OS=Glossina morsitans morsitans PE=2 SV=1
371	1	tr|D3TM80|D3TM80_GLOMM	56	54207	1	1	0.06	Elongation factor Tu OS=Glossina morsitans morsitans PE=2 SV=1
396	1	tr|D3TMK7|D3TMK7_GLOMM	50	51748	1	1	0.06	Mitochondrial sulfide quinone oxidoreductase OS=Glossina morsitans morsitans PE=2 SV=1
433	1	tr|Q0QHK7|Q0QHK7_GLOMM	44	53961	1	1	0.06	1-pyrroline-5-carboxylate dehydrogenase 1 OS=Glossina morsitans morsitans PE=2 SV=1
461	1	tr|D3TLS8|D3TLS8_GLOMM	41	52614	1	1	0.06	4-hydroxybutyrate coenzyme A transferase OS=Glossina morsitans morsitans PE=2 SV=1
181	1	tr|D3TME3|D3TME3_GLOMM	201	63989	5	1	0.05	Glucose-6-phosphate isomerase OS=Glossina morsitans morsitans PE=2 SV=1
309	1	tr|D3TM90|D3TM90_GLOMM	81	63620	3	1	0.05	5' nucleotidase OS=Glossina morsitans morsitans PE=2 SV=1
326	1	tr|D3TM06|D3TM06_GLOMM	71	60610	3	1	0.05	Chaperonin complex component TcP-1 theta subunit CCT8 OS=G. morsitans morsitans PE=2 SV=1
398	1	tr|D3TLV7|D3TLV7_GLOMM	50	59939	1	1	0.05	Chaperonin complex component TcP-1 eta subunit CCT7 OS=Glossina morsitans morsitans PE=2 SV=1
444	1	tr|D3TSC0|D3TSC0_GLOMM	43	61202	1	1	0.05	Hemomucin OS=Glossina morsitans morsitans PE=2 SV=1
488	1	tr|D3TM09|D3TM09_GLOMM	39	68819	1	1	0.05	Transketolase OS=Glossina morsitans morsitans PE=2 SV=1
230	1	tr|D3TSF3|D3TSF3_GLOMM	132	79754	2	1	0.04	Acyl-coenzyme A oxidase OS=Glossina morsitans morsitans PE=2 SV=1
244	1	tr|D3TLP5|D3TLP5_GLOMM	119	80370	5	1	0.04	Acyl-coenzyme A oxidase OS=Glossina morsitans morsitans PE=2 SV=1
283	1	tr|D3TSC9|D3TSC9_GLOMM	93	91201	3	1	0.04	Filamin alpha OS=Glossina morsitans morsitans PE=2 SV=1
449	1	tr|I2CMG2|I2CMG2_GLOMM	42	79495	1	1	0.04	Ceramidase OS=Glossina morsitans morsitans PE=2 SV=1
MAMMALS
8	2	sp|P60709|ACTB_HUMAN	6505	42052	197	20	14.22	Actin, cytoplasmic 1 OS=Homo sapiens GN=ACTB PE=1 SV=1
22	3	sp|P11142-2|HSP7C_HUMAN	1761	53598	66	11	1.30	Isoform 2 of Heat shock cognate 71 kDa protein OS=Homo sapiens GN=HSPA8
37	1	sp|P04264|K2C1_HUMAN	1326	66170	44	14	1.07	Keratin, type II cytoskeletal 1 OS=Homo sapiens GN=KRT1 PE=1 SV=6
1	1	tr|A8DUP5|A8DUP5_MOUSE	102207	15998	2186	21	222394.16	Beta-globin OS=Mus musculus GN=Hbb-b1 PE=3 SV=1
1	2	tr|A8DUK2|A8DUK2_MOUSE	101071	16280	2157	19	255655.79	Beta-globin OS=Mus musculus GN=Hbb-b1 PE=3 SV=1
1	3	tr|A8DUQ1|A8DUQ1_MOUSE	74126	15822	1539	13	10884.83	Beta-globin OS=Mus musculus GN=Hbb-b1 PE=3 SV=1
1	4	tr|B1Q450|B1Q450_MOUSE	71055	15887	1571	15	10884.83	Hemoglobin beta chain subunit OS=Mus musculus GN=Hbb-b1 PE=2 SV=1
1	5	sp|P02089|HBB2_MOUSE	61546	15982	1463	19	15045.71	Hemoglobin subunit beta-2 OS=Mus musculus GN=Hbb-b2 PE=1 SV=2
1	6	tr|A8DUL7|A8DUL7_MOUSE	53871	15796	1153	11	2433.69	Beta-globin OS=Mus musculus GN=Hbb-b1 PE=3 SV=1
1	7	tr|D0U272|D0U272_MUSCO	50889	16109	1314	14	4488.09	Beta-globin OS=Mus cookii GN=Hbbt1 PE=3 SV=1
1	8	tr|D0U278|D0U278_MUSPA	39721	15856	897	9	152.69	Beta-globin OS=Mus pahari GN=Hbbt1 PE=3 SV=1
1	9	tr|D0U283|D0U283_MUSCR	37848	16006	887	10	82.49	Beta-globin OS=Mus caroli GN=Hbbt2 PE=3 SV=1
1	10	tr|D0U290|D0U290_MUSMI	23983	16034	629	7	82.49	Beta-globin OS=Mus minutoides GN=Hbbt2 PE=3 SV=1
2	1	tr|A8DUV3|A8DUV3_MOUSE	41875	15133	1117	14	662.52	Alpha-globin OS=Mus musculus GN=Hba-a1 PE=3 SV=1
2	2	tr|A8DUV1|A8DUV1_MOUSE	23699	15189	782	12	345.49	Alpha-globin OS=Mus musculus GN=Hba-a1 PE=3 SV=1
2	4	tr|Q9CWS5|Q9CWS5_MOUSE	14968	15138	455	12	159.17	Putative uncharacterized protein OS=Mus musculus GN=Hba-a2 PE=2 SV=1
3	1	tr|Q546G4|Q546G4_MOUSE	33623	70700	896	42	36.76	Albumin 1 OS=Mus musculus GN=Alb PE=2 SV=1
4	1	sp|P07759|SPA3K_MOUSE	12734	47021	292	25	15.09	Serine protease inhibitor A3K OS=Mus musculus GN=Serpina3k PE=1 SV=2
4	2	sp|Q91WP6|SPA3N_MOUSE	3335	46859	105	10	2.41	Serine protease inhibitor A3N OS=Mus musculus GN=Serpina3n PE=1 SV=1
4	3	sp|Q03734|SPA3M_MOUSE	3065	47205	100	10	2.38	Serine protease inhibitor A3M OS=Mus musculus GN=Serpina3m PE=1 SV=2
5	1	sp|Q921I1|TRFE_MOUSE	11982	78841	355	39	10.09	Serotransferrin OS=Mus musculus GN=Tf PE=1 SV=1
6	1	sp|Q8T4N5|TSEP_GLOPP	8783	42365	196	10	3.49	Protein TsetseEP OS=Glossina palpalis palpalis PE=4 SV=1
7	1	tr|D3YW52|D3YW52_MOUSE	8581	168602	284	40	1.76	Alpha-2-macroglobulin OS=Mus musculus GN=Pzp PE=2 SV=1
8	4	tr|Q3U122|Q3U122_MOUSE	1884	42367	72	10	1.86	Putative uncharacterized protein OS=Mus musculus GN=Acta2 PE=2 SV=1
10	1	sp|P01027|CO3_MOUSE	5338	187905	176	33	1.10	Complement C3 OS=Mus musculus GN=C3 PE=1 SV=3
12	1	sp|P22599|A1AT2_MOUSE	4608	46117	130	17	5.04	Alpha-1-antitrypsin 1-2 OS=Mus musculus GN=Serpina1b PE=1 SV=2
12	2	sp|Q00896|A1AT3_MOUSE	4132	45966	121	13	4.28	Alpha-1-antitrypsin 1-3 OS=Mus musculus GN=Serpina1c PE=1 SV=2
14	1	sp|Q91X72|HEMO_MOUSE	4488	52026	163	15	2.41	Hemopexin OS=Mus musculus GN=Hpx PE=1 SV=2
16	1	tr|Q3UEM7|Q3UEM7_MOUSE	3216	50044	109	11	1.96	Putative uncharacterized protein OS=Mus musculus GN=Fgg PE=2 SV=1
18	1	tr|Q3TGR2|Q3TGR2_MOUSE	3137	55402	97	18	4.04	Fibrinogen, B beta polypeptide, isoform CRA_a OS=Mus musculus GN=Fgb PE=2 SV=1
19	1	sp|Q61171|PRDX2_MOUSE	3091	21936	97	11	7.42	Peroxiredoxin-2 OS=Mus musculus GN=Prdx2 PE=1 SV=3
21	1	tr|Q3TAJ4|Q3TAJ4_MOUSE	2984	103440	105	12	0.70	Putative uncharacterized protein OS=Mus musculus GN=Slc4a1 PE=2 SV=1
22	4	sp|P20029|GRP78_MOUSE	1385	72492	47	6	0.36	78 kDa glucose-regulated protein OS=Mus musculus GN=Hspa5 PE=1 SV=3
25	1	sp|P28665|MUG1_MOUSE	2897	166618	93	19	0.59	Murinoglobulin-1 OS=Mus musculus GN=Mug1 PE=1 SV=3
27	1	sp|P00920|CAH2_MOUSE	2345	29129	65	7	4.66	Carbonic anhydrase 2 OS=Mus musculus GN=Ca2 PE=1 SV=4
29	1	tr|Q3TCF1|Q3TCF1_MOUSE	2215	256492	66	22	0.39	Putative uncharacterized protein OS=Mus musculus GN=Fn1 PE=2 SV=1
30	1	tr|Q3U6G1|Q3U6G1_MOUSE	2198	22297	71	10	7.16	Biliverdin reductase B (Flavin reductase (NADPH)) OS=Mus musculus GN=Blvrb PE=2 SV=1
31	2	sp|P16858|G3P_MOUSE	1462	36072	46	8	1.41	Glyceraldehyde-3-phosphate dehydrogenase OS=Mus musculus GN=Gapdh PE=1 SV=2
34	1	tr|B2RX08|B2RX08_MOUSE	1622	268851	57	21	0.29	Spectrin beta 1 OS=Mus musculus GN=Sptb PE=2 SV=1
35	1	tr|G3X8Q5|G3X8Q5_MOUSE	1502	124859	51	14	0.44	Ceruloplasmin OS=Mus musculus GN=Cp PE=4 SV=1
37	2	sp|Q3TTY5|K22E_MOUSE	295	71336	8	2	0.09	Keratin, type II cytoskeletal 2 epidermal OS=Mus musculus GN=Krt2 PE=1 SV=1
37	3	sp|P50446|K2C6A_MOUSE	143	59641	8	3	0.17	Keratin, type II cytoskeletal 6A OS=Mus musculus GN=Krt6a PE=2 SV=3
37	4	sp|Q8VED5|K2C79_MOUSE	92	57802	5	2	0.12	Keratin, type II cytoskeletal 79 OS=Mus musculus GN=Krt79 PE=1 SV=2
47	1	sp|P01872|IGHM_MOUSE	1107	50625	27	6	0.46	Ig mu chain C region secreted form OS=Mus musculus GN=Igh-6 PE=1 SV=2
52	1	sp|P23953|EST1C_MOUSE	955	61302	30	8	0.78	Carboxylesterase 1C OS=Mus musculus GN=Ces1c PE=1 SV=4
56	1	tr|Q3TVZ1|Q3TVZ1_MOUSE	888	59979	32	12	1.11	Catalase OS=Mus musculus GN=Cat PE=2 SV=1
58	1	tr|Q58EV2|Q58EV2_MOUSE	866	23008	35	8	2.90	Apoa1 protein OS=Mus musculus GN=Apoa1 PE=2 SV=1
59	1	tr|Q5M9K1|Q5M9K1_MOUSE	844	15880	24	5	2.88	Transthyretin OS=Mus musculus GN=Ttr PE=2 SV=1
60	1	sp|P08032|SPTA1_MOUSE	829	280833	35	16	0.23	Spectrin alpha chain, erythrocytic 1 OS=Mus musculus GN=Spta1 PE=2 SV=3
61	1	sp|P13634|CAH1_MOUSE	821	28370	26	8	2.03	Carbonic anhydrase 1 OS=Mus musculus GN=Ca1 PE=2 SV=4
62	1	tr|E9PV24|E9PV24_MOUSE	816	88117	24	4	0.20	Protein Fga OS=Mus musculus GN=Fga PE=2 SV=1
69	1	tr|D6RGQ0|D6RGQ0_MOUSE	662	129186	21	7	0.22	Complement factor H OS=Mus musculus GN=Cfh PE=2 SV=1
74	1	sp|A6X935-2|ITIH4_MOUSE	596	100446	16	5	0.17	Isoform 2 of Inter alpha-trypsin inhibitor, heavy chain 4 OS=Mus musculus GN=Itih4
78	1	tr|Q3UBS3|Q3UBS3_MOUSE	573	39241	20	5	0.50	Haptoglobin OS=Mus musculus GN=Hp PE=2 SV=1
88	1	sp|P11352|GPX1_MOUSE	467	22544	20	7	1.64	Glutathione peroxidase 1 OS=Mus musculus GN=Gpx1 PE=1 SV=2
89	1	tr|Q0VGY9|Q0VGY9_MOUSE	463	207994	17	7	0.12	Ank1 protein OS=Mus musculus GN=Ank1 PE=2 SV=1
95	1	tr|A2A513|A2A513_MOUSE	434	57178	13	5	0.32	Keratin, type I cytoskeletal 10 OS=Mus musculus GN=Krt10 PE=4 SV=1
95	2	sp|P08730-2|K1C13_MOUSE	99	33925	5	2	0.32	Isoform 2 of Keratin, type I cytoskeletal 13 OS=Mus musculus GN=Krt13
98	1	sp|P21614|VTDB_MOUSE	414	55162	11	4	0.26	Vitamin D-binding protein OS=Mus musculus GN=Gc PE=1 SV=2
100	1	tr|Q9QUF7|Q9QUF7_MOUSE	404	59625	12	4	0.24	Slp protein (Fragment) OS=Mus musculus GN=C4b PE=4 SV=1
101	1	tr|Q3T9M7|Q3T9M7_MOUSE	402	77747	12	6	0.28	Putative uncharacterized protein OS=Mus musculus GN=Epb4.2 PE=2 SV=1
105	3	sp|P50247|SAHH_MOUSE	200	48170	8	5	0.49	Adenosylhomocysteinase OS=Mus musculus GN=Ahcy PE=1 SV=3
107	1	tr|Q4JFI8|Q4JFI8_MOUSE	373	26401	9	2	0.61	APCS amyloid P-component serum protein OS=Mus musculus GN=Apcs PE=2 SV=1
108	1	tr|Q3TCI7|Q3TCI7_MOUSE	372	36818	13	3	0.29	Putative uncharacterized protein OS=Mus musculus GN=Ldha PE=2 SV=1
118	1	tr|I6L985|I6L985_MOUSE	342	52684	11	3	0.20	Igh protein OS=Mus musculus GN=Igh PE=2 SV=1
121	1	tr|Q543K9|Q543K9_MOUSE	334	32527	9	6	0.79	Purine nucleoside phosphorylase OS=Mus musculus GN=Pnp PE=2 SV=1
127	1	tr|H6X2X2|H6X2X2_MUSCR	321	25513	8	3	0.45	CRP OS=Mus caroli GN=crp PE=4 SV=1
128	1	sp|P08228|SODC_MOUSE	314	16104	9	4	1.60	Superoxide dismutase [Cu-Zn] OS=Mus musculus GN=Sod1 PE=1 SV=2
130	1	tr|Q3TAQ8|Q3TAQ8_MOUSE	307	30230	12	2	0.37	Putative uncharacterized protein OS=Mus musculus GN=Bpgm PE=2 SV=1
139	1	sp|Q60590|A1AG1_MOUSE	278	23994	14	6	1.49	Alpha-1-acid glycoprotein 1 OS=Mus musculus GN=Orm1 PE=1 SV=1
140	1	tr|Q543J5|Q543J5_MOUSE	271	52484	7	2	0.13	Antithrombin OS=Mus musculus GN=Serpinc1 PE=2 SV=1
141	1	tr|Q4FJR9|Q4FJR9_MOUSE	265	18057	7	3	0.67	G1p2 protein OS=Mus musculus GN=Isg15 PE=2 SV=1
172	1	tr|Q91XL1|Q91XL1_MOUSE	221	37807	6	2	0.18	Leucine-rich HEV glycoprotein OS=Mus musculus GN=Lrg1 PE=2 SV=1
173	1	sp|P54116|STOM_MOUSE	218	31527	6	3	0.35	Erythrocyte band 7 integral membrane protein OS=Mus musculus GN=Stom PE=1 SV=3
183	1	tr|Q3TIU3|Q3TIU3_MOUSE	197	38072	5	3	0.40	Putative uncharacterized protein OS=Mus musculus GN=Ahsg PE=2 SV=1
185	1	tr|Q3U0C4|Q3U0C4_MOUSE	197	51422	7	2	0.13	Putative uncharacterized protein OS=Mus musculus GN=Gda PE=2 SV=1
187	1	tr|E9PVS1|E9PVS1_MOUSE	194	78253	5	2	0.09	Inter-alpha-trypsin inhibitor heavy chain H3 OS=Mus musculus GN=Itih3 PE=2 SV=1
191	1	tr|Q3TLW5|Q3TLW5_MOUSE	186	29002	9	2	0.24	Putative uncharacterized protein OS=Mus musculus GN=Aqp1 PE=2 SV=1
194	1	tr|Q9DBN0|Q9DBN0_MOUSE	181	45016	7	3	0.24	Putative uncharacterized protein OS=Mus musculus GN=Apoa4 PE=2 SV=1
195	1	tr|B0LAA8|B0LAA8_MOUSE	177	16460	5	2	0.75	Nucleoside diphosphate kinase (Fragment) OS=Mus musculus GN=Nme2 PE=2 SV=1
202	1	tr|Q5FW97|Q5FW97_MOUSE	169	47453	6	4	0.31	Enolase 1, alpha non-neuron OS=Mus musculus GN=Eno1 PE=2 SV=1
212	1	tr|E0CZ27|E0CZ27_MOUSE	154	13371	7	2	0.98	Histone H3 (Fragment) OS=Mus musculus GN=H3f3a PE=2 SV=1
214	1	sp|Q3U0B3|DHR11_MOUSE	153	28712	5	2	0.25	Dehydrogenase/reductase SDR family member 11 OS=Mus musculus GN=Dhrs11 PE=2 SV=1
216	1	sp|O55234|PSB5_MOUSE	153	28685	4	2	0.25	Proteasome subunit beta type-5 OS=Mus musculus GN=Psmb5 PE=1 SV=3
223	1	tr|Q8K1F2|Q8K1F2_MOUSE	142	12060	3	2	0.65	Anti-VIPase light chain variable region (Fragment) OS=Mus musculus GN=Gm189 PE=1 SV=1
223	2	tr|Q5XFY8|Q5XFY8_MOUSE	84	26104	2	2	0.27	Uncharacterized protein OS=Mus musculus GN=Gm1499 PE=1 SV=1
234	1	sp|P24549|AL1A1_MOUSE	128	55060	4	2	0.12	Retinal dehydrogenase 1 OS=Mus musculus GN=Aldh1a1 PE=1 SV=5
235	1	sp|Q63836|SBP2_MOUSE	128	53147	3	3	0.20	Selenium-binding protein 2 OS=Mus musculus GN=Selenbp2 PE=1 SV=2
237	1	sp|Q01853|TERA_MOUSE	126	89950	4	4	0.15	Transitional endoplasmic reticulum ATPase OS=Mus musculus GN=Vcp PE=1 SV=4
242	1	sp|E9Q414|APOB_MOUSE	120	510481	4	3	0.02	Apolipoprotein B-100 OS=Mus musculus GN=Apob PE=1 SV=1
254	1	tr|Q5ND35|Q5ND35_MOUSE	114	31456	3	1	0.11	Alpha-2-antiplasmin (Fragment) OS=Mus musculus GN=Serpinf2 PE=2 SV=1
256	1	tr|D3Z2H9|D3Z2H9_MOUSE	112	29202	4	2	0.24	Uncharacterized protein OS=Mus musculus GN=Tpm3-rs7 PE=3 SV=1
256	2	tr|E9Q453|E9Q453_MOUSE	49	28466	2	2	0.25	Tropomyosin alpha-1 chain OS=Mus musculus GN=Tpm1 PE=2 SV=1
258	1	tr|Q8BRW2|Q8BRW2_MOUSE	110	26848	4	2	0.26	Putative uncharacterized protein OS=Mus musculus GN=Adipoq PE=2 SV=1
260	1	tr|Q3V1T9|Q3V1T9_MOUSE	110	93485	5	4	0.15	Putative uncharacterized protein OS=Mus musculus GN=Plg PE=2 SV=1
262	1	tr|Q0PD66|Q0PD66_MOUSE	107	22344	4	2	0.32	RAB1B, member RAS oncogene family, isoform CRA_c OS=Mus musculus GN=Rab1b PE=2 SV=1
264	1	tr|A5GZX3|A5GZX3_MOUSE	106	20967	4	3	0.56	Glyoxalase 1 OS=Mus musculus GN=Glo1 PE=2 SV=1
266	1	tr|G0YP42|G0YP42_MOUSE	105	25325	3	1	0.13	Anti-human Langerin 2G3 lambda chain OS=Mus musculus PE=2 SV=1
267	1	tr|D3Z2Y7|D3Z2Y7_MOUSE	104	22518	3	1	0.15	Glutathione peroxidase (Fragment) OS=Mus musculus GN=Gpx3 PE=3 SV=1
271	1	tr|Q6KAM2|Q6KAM2_MOUSE	101	34400	4	1	0.10	MFLJ00385 protein (Fragment) OS=Mus musculus GN=Ighg3 PE=2 SV=1
276	1	sp|Q8R146-2|APEH_MOUSE	98	80826	4	3	0.13	Isoform 2 of Acylamino-acid-releasing enzyme OS=Mus musculus GN=Apeh
278	1	tr|Q5FW62|Q5FW62_MOUSE	97	54713	3	1	0.06	Serine (Or cysteine) peptidase inhibitor, clade D, member 1 OS=M. musculus GN=Serpind1 PE=2 SV=1
284	1	sp|P52430|PON1_MOUSE	93	39711	3	1	0.08	Serum paraoxonase/arylesterase 1 OS=Mus musculus GN=Pon1 PE=1 SV=2
287	1	sp|Q8R121-2|ZPI_MOUSE	92	45326	4	2	0.15	Isoform 2 of Protein Z-dependent protease inhibitor OS=Mus musculus GN=Serpina10
288	1	sp|P29788|VTNC_MOUSE	91	55613	3	2	0.12	Vitronectin OS=Mus musculus GN=Vtn PE=1 SV=2
289	1	tr|A2ATR8|A2ATR8_MOUSE	90	37877	3	2	0.18	Plasma protease C1 inhibitor OS=Mus musculus GN=Serping1 PE=2 SV=1
293	1	tr|Q0WXH4|Q0WXH4_MOUSE	87	22984	3	1	0.15	MHC class I like protein GS17 (Fragment) OS=Mus musculus GN=Gm8909 PE=2 SV=1
294	1	tr|Q65ZI1|Q65ZI1_MOUSE	86	28053	2	1	0.12	Anti-HIV-1 reverse transcriptase single-chain variable OS=Mus musculus GN=Igkv5-39 PE=1 SV=1
296	1	sp|P51910|APOD_MOUSE	86	21744	3	2	0.33	Apolipoprotein D OS=Mus musculus GN=Apod PE=2 SV=1
297	1	tr|Q9DCD8|Q9DCD8_MOUSE	85	28700	2	1	0.12	Proteasome subunit alpha type OS=Mus musculus GN=Psma3 PE=2 SV=1
308	1	sp|P10639|THIO_MOUSE	81	12010	2	2	0.66	Thioredoxin OS=Mus musculus GN=Txn PE=1 SV=3
319	1	tr|D3Z0K8|D3Z0K8_MOUSE	75	53608	2	1	0.06	Thioredoxin reductase 2, mitochondrial OS=Mus musculus GN=Txnrd2 PE=2 SV=1
322	1	sp|Q9DBB9|CPN2_MOUSE	74	61296	2	1	0.05	Carboxypeptidase N subunit 2 OS=Mus musculus GN=Cpn2 PE=1 SV=2
328	1	tr|Q9Z1R9|Q9Z1R9_MOUSE	71	26802	2	1	0.12	MCG124046 OS=Mus musculus GN=Prss1 PE=2 SV=1
333	1	tr|A2NU20|A2NU20_MOUSE	69	13520	1	1	0.25	VH coding region (Fragment) OS=Mus musculus GN=Gm16839 PE=4 SV=1
336	1	tr|B1ATQ3|B1ATQ3_MOUSE	68	16914	1	1	0.20	Malate dehydrogenase, cytoplasmic (Fragment) OS=Mus musculus GN=Mdh1 PE=2 SV=1
337	1	tr|J3QP71|J3QP71_MOUSE	68	21985	3	2	0.33	Basigin (Fragment) OS=Mus musculus GN=Bsg PE=4 SV=1
344	1	tr|G3UXY6|G3UXY6_MOUSE	65	8595	2	1	0.41	Glycophorin-C OS=Mus musculus GN=Gypc PE=2 SV=1
346	1	tr|Q3THL2|Q3THL2_MOUSE	64	20234	2	1	0.17	Putative uncharacterized protein OS=Mus musculus GN=Psma7 PE=2 SV=1
351	1	sp|Q99PT1|GDIR1_MOUSE	63	23450	2	2	0.31	Rho GDP-dissociation inhibitor 1 OS=Mus musculus GN=Arhgdia PE=1 SV=3
353	1	tr|Q6LD55|Q6LD55_MOUSE	63	11369	2	1	0.30	APOAII OS=Mus musculus GN=Apoa2 PE=4 SV=1
357	1	tr|A2A838|A2A838_MOUSE	61	75558	2	2	0.09	Protein 4.1 (Fragment) OS=Mus musculus GN=Epb4.1 PE=2 SV=1
364	1	sp|Q60692|PSB6_MOUSE	58	25591	2	1	0.13	Proteasome subunit beta type-6 OS=Mus musculus GN=Psmb6 PE=1 SV=3
365	1	tr|Q3TLF4|Q3TLF4_MOUSE	58	17445	1	1	0.20	Putative uncharacterized protein OS=Mus musculus GN=Npr3 PE=2 SV=1
366	1	sp|P31532|SAA4_MOUSE	58	15136	1	1	0.23	Serum amyloid A-4 protein OS=Mus musculus GN=Saa4 PE=1 SV=2
370	1	tr|Q3U2G2|Q3U2G2_MOUSE	56	94948	1	1	0.03	Heat shock 70 kDa protein 4 OS=Mus musculus GN=Hspa4 PE=2 SV=1
372	1	tr|Q3U679|Q3U679_MOUSE	56	13885	2	1	0.25	Putative uncharacterized protein OS=Mus musculus GN=B2m PE=3 SV=1
377	1	sp|Q07456|AMBP_MOUSE	54	39916	1	1	0.08	Protein AMBP OS=Mus musculus GN=Ambp PE=1 SV=2
383	1	tr|Q4V9Z4|Q4V9Z4_MOUSE	53	52404	1	1	0.06	Igh protein OS=Mus musculus GN=Gm16844 PE=2 SV=1
386	1	tr|D3YWI1|D3YWI1_MOUSE	52	26123	1	1	0.13	Fructose-bisphosphate aldolase (Fragment) OS=Mus musculus GN=Aldoa PE=2 SV=1
388	1	tr|Q7TNZ4|Q7TNZ4_MOUSE	52	94098	1	1	0.03	Glycosylphosphatidylinositol-specific phospholipase D OS=Mus musculus GN=Gpld1 PE=2 SV=1
397	1	sp|Q9R1P1|PSB3_MOUSE	50	23235	1	1	0.14	Proteasome subunit beta type-3 OS=Mus musculus GN=Psmb3 PE=1 SV=1
403	1	tr|D3Z0Y2|D3Z0Y2_MOUSE	49	22594	1	1	0.15	Peroxiredoxin-6 OS=Mus musculus GN=Prdx6 PE=2 SV=1
406	1	tr|F6QLW4|F6QLW4_MOUSE	48	22502	1	1	0.15	C4b-binding protein (Fragment) OS=Mus musculus GN=C4bp PE=4 SV=1
407	1	tr|Q3TZH9|Q3TZH9_MOUSE	48	46024	1	1	0.07	Putative uncharacterized protein (Fragment) OS=Mus musculus GN=Rhd PE=2 SV=1
410	1	tr|A2ATS4|A2ATS4_MOUSE	47	66182	1	1	0.05	Large neutral amino acids transporter small subunit 3 OS=Mus musculus GN=Slc43a1 PE=2 SV=1
412	1	tr|Q3TI34|Q3TI34_MOUSE	47	20024	1	1	0.17	Glutathione peroxidase OS=Mus musculus GN=Gpx4 PE=2 SV=2
415	1	tr|H3BIX4|H3BIX4_MOUSE	46	24617	1	1	0.14	Neuroplastin (Fragment) OS=Mus musculus GN=Nptn PE=4 SV=1
416	1	tr|C0IQA7|C0IQA7_MOUSE	46	21946	1	1	0.15	Testis specific expressed protein 5 OS=Mus musculus GN=4930544G11Rik PE=2 SV=1
418	1	sp|Q9QUT0|RHAG_MOUSE	46	48091	1	1	0.07	Ammonium transporter Rh type A OS=Mus musculus GN=Rhag PE=2 SV=1
424	1	tr|D3YTY9|D3YTY9_MOUSE	45	54254	1	1	0.06	Kininogen-1 OS=Mus musculus GN=Kng1 PE=2 SV=1
426	1	tr|Q3UC02|Q3UC02_MOUSE	45	18590	1	1	0.18	MCG23457 OS=Mus musculus GN=Rps11 PE=2 SV=1
428	1	tr|Q3UP47|Q3UP47_MOUSE	44	28552	1	1	0.12	Complement factor D (Adipsin) OS=Mus musculus GN=Cfd PE=2 SV=1
436	1	tr|D0VXS6|D0VXS6_MICMU	43	49416	1	1	0.07	HLA-B associated transcript 1 OS=Microcebus murinus GN=BAT1 PE=4 SV=1
448	1	tr|B1AX58|B1AX58_MOUSE	42	72214	1	1	0.05	Plastin-3 OS=Mus musculus GN=Pls3 PE=2 SV=1
456	1	sp|Q9JHH6|CBPB2_MOUSE	42	49239	1	1	0.07	Carboxypeptidase B2 OS=Mus musculus GN=Cpb2 PE=1 SV=1
457	1	tr|G3X977|G3X977_MOUSE	42	106694	1	1	0.03	Inter-alpha trypsin inhibitor, heavy chain 2 OS=Mus musculus GN=Itih2 PE=4 SV=1
458	1	tr|A2AN84|A2AN84_MOUSE	41	50732	1	1	0.06	55 kDa erythrocyte membrane protein OS=Mus musculus GN=Mpp1 PE=2 SV=1
463	1	tr|G3UWN5|G3UWN5_MOUSE	41	26496	1	1	0.13	Apolipoprotein E (Fragment) OS=Mus musculus GN=Apoe PE=4 SV=1
465	1	tr|A0N6R2|A0N6R2_9MURI	41	11942	1	1	0.29	Rheumatoid factor RF1-7 (Fragment) OS=Mus sp. GN=Ig V<kappa> PE=2 SV=1
471	1	tr|Q9EP98|Q9EP98_MOUSE	40	138175	1	1	0.02	Epidermal growth factor receptor OS=Mus musculus GN=Egfr PE=2 SV=1
473	1	tr|Q3U6I5|Q3U6I5_MOUSE	40	26963	1	1	0.12	Putative uncharacterized protein OS=Mus musculus GN=C1qb PE=2 SV=1
475	1	tr|F6T4M4|F6T4M4_MOUSE	40	16573	1	1	0.20	Serine/arginine repetitive matrix protein 1 (Fragment) OS=Mus musculus GN=Srrm1 PE=2 SV=1
485	1	tr|Q3TRK9|Q3TRK9_MOUSE	39	53894	1	1	0.06	Putative uncharacterized protein OS=Mus musculus GN=Slc16a1 PE=2 SV=1
494	1	tr|Q3TE63|Q3TE63_MOUSE	38	18104	1	1	0.19	Peptidyl-prolyl cis-trans isomerase OS=Mus musculus GN=Ppia PE=2 SV=1
512	1	sp|G5E870|TRIPC_MOUSE	37	226097	1	1	0.01	E3 ubiquitin-protein ligase TRIP12 OS=Mus musculus GN=Trip12 PE=1 SV=1
1	11	sp|P02057|HBB_RABIT	3563	16179	156	3	2.78	Hemoglobin subunit beta-1/2 OS=Oryctolagus cuniculus GN=HBB1 PE=1 SV=2
1	12	tr|H6UZ35|H6UZ35_PERMA	3462	16082	148	3	1.60	Epsilon-globin OS=Peromyscus maniculatus GN=HBE-T1 PE=3 SV=1
2	3	tr|A4ZQG1|A4ZQG1_PERLE	18569	15118	596	8	37.66	Hemoglobin alpha subunit 2 OS=Peromyscus leucopus PE=3 SV=1
2	5	tr|C7S3A7|C7S3A7_PERMA	10756	15203	323	8	15.83	Hemoglobin alpha-subunit OS=Peromyscus maniculatus PE=3 SV=1
2	6	tr|C7S3J3|C7S3J3_PERMA	6850	15084	196	8	16.16	Hemoglobin alpha-subunit OS=Peromyscus maniculatus PE=3 SV=1
2	7	tr|C7S3I8|C7S3I8_PERMA	6165	15149	166	5	3.14	Hemoglobin alpha-subunit OS=Peromyscus maniculatus PE=3 SV=1
2	8	sp|B3EWD5|HBA_PERCA	5395	14974	189	6	5.30	Hemoglobin subunit alpha OS=Peromyscus californicus PE=1 SV=1
2	9	tr|C7S379|C7S379_PERMA	5332	15198	189	5	6.51	Hemoglobin alpha-subunit OS=Peromyscus maniculatus PE=3 SV=1
2	10	tr|C7S341|C7S341_PERMA	5246	15265	185	6	5.06	Hemoglobin alpha-subunit OS=Peromyscus maniculatus PE=3 SV=1
2	11	tr|C7S347|C7S347_PERMA	5192	15078	182	6	5.22	Hemoglobin alpha-subunit OS=Peromyscus maniculatus PE=3 SV=1
2	12	sp|B3EWD3|HBA_PERCR	4117	15034	164	6	5.30	Hemoglobin subunit alpha OS=Peromyscus crinitus PE=1 SV=1
31	3	tr|Q5MAV7|Q5MAV7_PERMA	305	29980	17	4	0.52	Glyceraldehyde-3-phosphate dehydrogenase (Fragment) OS=Peromyscus maniculatus PE=2 SV=1
127	2	tr|H6X2S8|H6X2S8_APODR	246	25445	5	1	0.13	CRP OS=Apodemus draco GN=crp PE=4 SV=1
352	1	tr|Q2LDP7|Q2LDP7_SPEPA	63	5530	2	1	0.65	Ribosomal protein S16 (Fragment) OS=Spermophilus parryii PE=2 SV=1
Bacteria
76	1	tr|K8WMC4|K8WMC4_PRORE	585	11800	19	3	1.79	Thioredoxin OS=Providencia rettgeri Dmel1 GN=OOC_03032 PE=3 SV=1
76	2	tr|K8X667|K8X667_9ENTR	268	11871	17	2	1.14	Thioredoxin OS=Providencia alcalifaciens Dmel2 GN=OO9_10136 PE=3 SV=1
393	1	tr|K8XBL9|K8XBL9_9ENTR	51	29413	1	1	0.11	DNA-binding transcriptional repressor AllR OS=Prov. alcalifaciens Dmel2 GN=OO9_01757 PE=4 SV=1
432	1	tr|K8W705|K8W705_9ENTR	44	41323	1	1	0.08	tRNA-specific 2-thiouridylase MnmA OS=Providencia sneebia DSM 19967 GN=mnmA PE=3 SV=1
486	1	tr|K8WGS9|K8WGS9_PRORE	39	45323	1	1	0.07	Lipopolysaccharide 1,2-N-acetylglucosaminetransf. OS=P. rettgeri Dmel1 GN=OOC_02247 PE=4 SV=1
469	1	tr|C6AAK9|C6AAK9_BARGA	40	64955	1	1	0.05	ABC transporter, ATP-binding protein OS=Bartonella grahamii (strain as4aup) GN=Bgr_18450 PE=3 SV=1
506	1	tr|G2IBH1|G2IBH1_9CLOT	38	32567	1	1	0.10	2,5-didehydrogluconate red. OS=Cand. Arthromitus sp. SFB-mouse-Yit GN=MOUSESFB_0608 PE=4 SV=1
409	1	tr|F1YTY0|F1YTY0_9PROT	47	48727	1	1	0.07	NADH-quinone oxidoreductase chain 1 OS=Acetobacter pomorum DM001 GN=nqo1 PE=4 SV=1
49	2	sp|P0C193|CH60_SODGL	716	57419	20	5	0.48	60 kDa chaperonin OS=Sodalis glossinidius GN=groL PE=3 SV=1
96	1	sp|Q2NW95|CH10_SODGM	429	10436	15	3	4.58	10 kDa chaperonin OS=Sodalis glossinidius (strain morsitans) GN=groS PE=3 SV=1
324	1	tr|Q2NU70|Q2NU70_SODGM	73	38393	1	1	0.09	Outer membrane protein A OS=Sodalis glossinidius (strain morsitans) GN=SG1030 PE=3 SV=1
455	1	tr|Q2NSM2|Q2NSM2_SODGM	42	41305	1	1	0.08	Outer membrane protein OS=Sodalis glossinidius (strain morsitans) GN=SG1578 PE=4 SV=1
509	1	tr|Q2NSB6|Q2NSB6_SODGM	38	56780	1	1	0.06	Hypothetical phage protein OS=Sodalis glossinidius (strain morsitans) GN=SG1684 PE=4 SV=1
22	5	tr|H6Q518|H6Q518_WIGGL	1108	70732	34	3	0.20	Chaperone protein DnaK OS=Wig. glossinidia endosymb. of Gmm (Yale colony) GN=dnaK PE=3 SV=1
49	1	tr|H6Q558|H6Q558_WIGGL	1094	57819	35	9	0.94	60 kDa chaperonin OS=Wig. glossinidia endosymb. of Gmm (Yale colony) GN=groL PE=3 SV=1
300	1	tr|Q8D267|Q8D267_WIGBR	84	22875	3	1	0.15	AhpC protein OS=Wigglesworthia glossinidia brevipalpis GN=ahpC PE=4 SV=1
339	1	tr|B7U9A5|B7U9A5_WIGGL	68	45467	2	2	0.15	Thiamine biosynthesis protein ThiC OS=Wig. glossinidia endosymbiont of G. fuscipes PE=3 SV=1
369	1	sp|Q8D240|EFTU_WIGBR	57	43854	2	2	0.16	Elongation factor Tu OS=Wigglesworthia glossinidia brevipalpis GN=tuf PE=3 SV=1
466	1	tr|B3RCA8|B3RCA8_CUPTR	41	43843	1	1	0.08	Putative glycosyl transferase, family 2, similar to mouse Ceramide glucosyltransferase
								OS=Cupriavidus taiwanensis (strain R1 / LMG 19424) GN=RALTA_B1954 PE=4 SV=1
Miscellaneous
168	1	tr|C9ZM94|C9ZM94_TRYB9	228	127435	14	1	0.03	Putative uncharacterized protein OS=T. b. gambiense GN=TbgDal_IV4670 PE=4 SV=1
176	1	tr|K2N4W8|K2N4W8_TRYCR	211	88124	16	1	0.04	Mismatch repair protein MSH5, putative OS=T. cruzi marinkellei GN=MOQ_003130 PE=3 SV=1
229	1	tr|Q4DW89|Q4DW89_TRYCC	134	86969	4	1	0.04	Lipophosphoglycan biosynthetic protein, putative OS=Trypanosoma cruzi
								(strain CL Brener) GN=Tc00.1047053506989.190 PE=3 SV=1
286	1	tr|B0M0I4|B0M0I4_TRYEV	92	22759	2	1	0.15	Beta tubulin (Fragment) OS=Trypanosoma evansi PE=2 SV=1
340	1	tr|D0A9H8|D0A9H8_TRYB9	67	16796	2	1	0.20	Calmodulin, putative OS=T.b. gambiense (strain MHOM/CI/86/DAL972) GN=TbgDal_XI14480 PE=4 SV=1
378	1	tr|C9ZNP9|C9ZNP9_TRYB9	54	99385	4	1	0.03	Putative uncharacterized protein OS=T.b. gambiense GN=TbgDal_V1650 PE=4 SV=1
460	1	tr|D0A0C0|D0A0C0_TRYB9	41	14271	1	1	0.25	Putative uncharacterized protein OS=T.b. gambiense GN=TbgDal_X17810 PE=4 SV=1
467	1	tr|K2MW43|K2MW43_TRYCR	40	493521	2	1	0.01	Ubiquitin-protein ligase, putative OS=Trypanosoma cruzi marinkellei GN=MOQ_006261 PE=4 SV=1
451	1	tr|Q0WLF4|Q0WLF4_ARATH	42	28519	1	1	0.12	Zinc finger protein ZFP4 OS=Arabidopsis thaliana GN=At1g66140 PE=2 SV=1
453	1	tr|B3H4G2|B3H4G2_ARATH	42	160766	2	1	0.02	DNA topoisomerase 2 OS=Arabidopsis thaliana GN=TOPII PE=3 SV=1
480	1	tr|G0XSP0|G0XSP0_COWPX	39	150365	1	1	0.02	A-type inclusion protein OS=Cowpox virus GN=CPXV_AUS1999_867_150 PE=4 SV=1
