# Supplementary material for: Differential expression of midgut proteins in Trypanosoma brucei gambiense-stimulated vs. non-stimulated Glossina palpalis gambiensis flies
Source: Front Microbiol. 2015 May 12;6:444. doi: 10.3389/fmicb.2015.00444 (PMC4428205; doi:10.3389/fmicb.2015.00444)
Supplement: Supplementary file 2 [file Table2.XLS]

## Sheet: Feuil1
Supplementary Table S2. Listing of the proteins identified in biological replicate "S-B" of trypanosome stimulated flies
Fami-	Mem-	Accession	Score	Mass	Number of	Number of	emPAI	Description
ly	ber				significant	significant
					matches	sequences
NISECTS - Drosophila sp
183	1	tr|B3M7H8|B3M7H8_DROAN	274	57802	11	4	0.32	Adenosylhomocysteinase OS=Drosophila ananassae GN=Dana\GF10239 PE=3 SV=1
183	2	tr|B4JHD2|B4JHD2_DROGR	220	54637	9	2	0.19	Adenosylhomocysteinase OS=Drosophila grimshawi GN=Dgri\GH18071 PE=3 SV=1
185	1	tr|B3MUM2|B3MUM2_DROAN	263	13355	6	3	1.49	Histone H2A OS=Drosophila ananassae GN=Dana\GF22315 PE=3 SV=1
185	2	tr|B4IM99|B4IM99_DROSE	206	22818	10	3	0.73	GM16917 OS=Drosophila sechellia GN=Dsec\GM16917 PE=4 SV=1
187	2	sp|Q7KN62-2|TERA_DROME	229	84938	6	3	0.12	Isoform D of Transitional endoplasmic reticulum ATPase TER94 OS=D. melanogaster GN=TER94
192	1	tr|Q2M0P5|Q2M0P5_DROPS	256	20732	8	4	0.82	GA21036 OS=Drosophila pseudoobscura pseudoobscura GN=Dpse\GA21036 PE=3 SV=1
193	1	tr|B4GX31|B4GX31_DROPE	254	71873	9	3	0.14	GL21072 OS=Drosophila persimilis GN=Dper\GL21072 PE=4 SV=1
196	2	sp|P48588|RS25_DROME	174	13193	9	2	0.58	40S ribosomal protein S25 OS=Drosophila melanogaster GN=RpS25 PE=1 SV=3
198	1	tr|B3MGG1|B3MGG1_DROAN	247	21521	7	1	0.16	GF12342 OS=Drosophila ananassae GN=Dana\GF12342 PE=3 SV=1
199	1	tr|B3MUF0|B3MUF0_DROAN	244	69164	5	1	0.05	GF20677 OS=Drosophila ananassae GN=Dana\GF20677 PE=4 SV=1
211	1	tr|B3MG13|B3MG13_DROAN	228	22980	5	1	0.15	GF13093 OS=Drosophila ananassae GN=Dana\GF13093 PE=4 SV=1
220	1	tr|B4GVX2|B4GVX2_DROPE	210	43830	3	1	0.08	GL14584 OS=Drosophila persimilis GN=Dper\GL14584 PE=3 SV=1
223	1	tr|B3MX05|B3MX05_DROAN	209	26058	8	3	0.62	GF20520 OS=Drosophila ananassae GN=Dana\GF20520 PE=4 SV=1
230	2	tr|B3NCD9|B3NCD9_DROER	64	33464	2	2	0.21	GG15362 OS=Drosophila erecta GN=Dere\GG15362 PE=4 SV=1
235	1	tr|H0RN81|H0RN81_DROME	191	11716	7	2	0.67	Peptidyl-prolyl cis-trans isomerase OS=Drosophila melanogaster GN=FK506-bp2-RA PE=4 SV=1
240	1	tr|B3MAQ7|B3MAQ7_DROAN	185	15318	6	3	1.23	GF25156 OS=Drosophila ananassae GN=Dana\GF25156 PE=3 SV=1
243	1	tr|B3P882|B3P882_DROER	170	52903	3	1	0.06	GG12158 OS=Drosophila erecta GN=Dere\GG12158 PE=3 SV=1
253	1	tr|Q1WKV8|Q1WKV8_DROYA	165	59158	6	2	0.11	Putative NADH:ubiquinone reductase 75 kD subunit (Fragment) OS=D. yakuba GN=ND75 PE=4 SV=1
262	1	tr|B3LVY1|B3LVY1_DROAN	158	46037	4	1	0.07	GF17518 OS=Drosophila ananassae GN=Dana\GF17518 PE=4 SV=1
269	1	tr|B3LYX0|B3LYX0_DROAN	150	52743	4	1	0.06	GF16210 OS=Drosophila ananassae GN=Dana\GF16210 PE=4 SV=1
271	1	tr|F0JAG6|F0JAG6_DROME	145	104511	7	3	0.10	Alpha actinin, isoform F OS=Drosophila melanogaster GN=Actn-RA PE=2 SV=1
277	1	tr|B3MHM4|B3MHM4_DROAN	134	17644	4	2	0.42	Ribosomal protein S18 OS=Drosophila ananassae GN=RpS18 PE=3 SV=1
286	1	tr|B3P9S8|B3P9S8_DROER	129	53296	4	1	0.06	GG16443 OS=Drosophila erecta GN=Dere\GG16443 PE=3 SV=1
288	1	tr|B3ND06|B3ND06_DROER	127	88823	3	2	0.08	GG15669 OS=Drosophila erecta GN=Dere\GG15669 PE=3 SV=1
290	1	tr|Q2M0C0|Q2M0C0_DROPS	126	15501	4	2	0.48	40S ribosomal protein S12 OS=D. pseudoobscura pseudoobscura GN=Dpse\GA10880 PE=3 SV=2
292	1	tr|B3MXV0|B3MXV0_DROAN	123	26995	2	1	0.12	GF19368 OS=Drosophila ananassae GN=Dana\GF19368 PE=3 SV=1
293	1	tr|B4NJ18|B4NJ18_DROWI	123	54461	4	1	0.12	GK13807 OS=Drosophila willistoni GN=Dwil\GK13807 PE=4 SV=1
295	1	tr|B4NJJ8|B4NJJ8_DROWI	121	16024	4	1	0.21	RpL32 OS=Drosophila willistoni GN=RpL32 PE=4 SV=1
296	1	tr|D0IQI3|D0IQI3_DROME	120	72477	5	3	0.14	SD23213p OS=Drosophila melanogaster GN=Fim-RD PE=2 SV=1
298	1	tr|B3MG95|B3MG95_DROAN	120	42402	5	2	0.25	GF11236 OS=Drosophila ananassae GN=Dana\GF11236 PE=3 SV=1
301	1	tr|A1ZBW0|A1ZBW0_DROME	116	51105	3	1	0.06	Bancal, isoform C OS=Drosophila melanogaster GN=bl PE=2 SV=1
302	1	tr|B3M3S7|B3M3S7_DROAN	115	9499	4	2	0.86	GF11012 OS=Drosophila ananassae GN=Dana\GF11012 PE=4 SV=1
304	1	tr|B4KHR0|B4KHR0_DROMO	114	124365	4	2	0.05	GI20521 OS=Drosophila mojavensis GN=Dmoj\GI20521 PE=4 SV=1
304	2	tr|B4JQ04|B4JQ04_DROGR	82	124043	3	2	0.05	GH13617 OS=Drosophila grimshawi GN=Dgri\GH13617 PE=4 SV=1
314	1	tr|B3MNS2|B3MNS2_DROAN	106	17168	5	3	0.71	GF14686 OS=Drosophila ananassae GN=Dana\GF14686 PE=3 SV=1
315	1	tr|B4J8Y1|B4J8Y1_DROGR	106	60013	2	1	0.05	GH21379 OS=Drosophila grimshawi GN=Dgri\GH21379 PE=3 SV=1
321	1	tr|B3MWN6|B3MWN6_DROAN	98	86083	4	2	0.08	GF22420 OS=Drosophila ananassae GN=Dana\GF22420 PE=4 SV=1
323	1	tr|B3N0T5|B3N0T5_DROAN	98	35415	5	3	0.31	GF19071 OS=Drosophila ananassae GN=Dana\GF19071 PE=4 SV=1
324	1	tr|B3MEC3|B3MEC3_DROAN	97	15123	2	1	0.23	40S ribosomal protein S24 OS=Drosophila ananassae GN=Dana\GF13006 PE=3 SV=1
336	1	tr|B3M805|B3M805_DROAN	92	34797	2	1	0.10	GF24225 OS=Drosophila ananassae GN=Dana\GF24225 PE=3 SV=1
337	1	tr|B3M4V0|B3M4V0_DROAN	91	20972	2	1	0.16	GF23888 OS=Drosophila ananassae GN=Dana\GF23888 PE=4 SV=1
340	1	tr|B4J8T3|B4J8T3_DROGR	90	57914	2	1	0.06	Alkaline phosphatase OS=Drosophila grimshawi GN=Dgri\GH19931 PE=3 SV=1
341	1	tr|B4J7W3|B4J7W3_DROGR	90	49032	2	1	0.07	Aldehyde dehydrogenase OS=Drosophila grimshawi GN=Dgri\GH20599 PE=3 SV=1
342	1	tr|B3MEK3|B3MEK3_DROAN	89	15041	3	2	0.50	GF13548 OS=Drosophila ananassae GN=Dana\GF13548 PE=3 SV=1
350	1	tr|E2QCF1|E2QCF1_DROME	86	120699	3	1	0.03	ATP citrate lyase, isoform F OS=Drosophila melanogaster GN=ATPCL PE=4 SV=1
351	1	tr|B3MAE0|B3MAE0_DROAN	86	49453	3	1	0.07	GF24074 OS=Drosophila ananassae GN=Dana\GF24074 PE=4 SV=1
352	1	tr|B3MXB8|B3MXB8_DROAN	86	192979	3	1	0.02	GF11191 OS=Drosophila ananassae GN=Dana\GF11191 PE=4 SV=1
354	1	tr|B3MN99|B3MN99_DROAN	85	84746	2	1	0.04	Adenylyl cyclase-associated protein OS=Drosophila ananassae GN=Dana\GF14733 PE=3 SV=1
355	1	tr|B3M0S1|B3M0S1_DROAN	85	20995	2	1	0.16	GF17183 OS=Drosophila ananassae GN=Dana\GF17183 PE=4 SV=1
359	1	tr|A1Z8U4|A1Z8U4_DROME	84	56269	3	3	0.19	T-complex chaperonin 5, isoform B OS=Drosophila melanogaster GN=Cct5 PE=3 SV=1
361	1	tr|B3MG91|B3MG91_DROAN	84	12418	3	1	0.28	GF11238 OS=Drosophila ananassae GN=Dana\GF11238 PE=4 SV=1
362	1	tr|B3NT64|B3NT64_DROER	83	7529	3	2	1.16	GG18316 OS=Drosophila erecta GN=Dere\GG18316 PE=4 SV=1
364	1	tr|B3N1R3|B3N1R3_DROAN	82	38103	3	2	0.18	Serine/threonine-protein phosphatase OS=Drosophila ananassae GN=Dana\GF20754 PE=3 SV=1
365	1	tr|B4N109|B4N109_DROWI	82	176101	2	1	0.02	GK24856 OS=Drosophila willistoni GN=Dwil\GK24856 PE=4 SV=1
366	1	tr|B3MY82|B3MY82_DROAN	82	58542	4	1	0.06	GF22069 OS=Drosophila ananassae GN=Dana\GF22069 PE=3 SV=1
368	1	tr|A1Z9E3|A1Z9E3_DROME	81	54471	3	1	0.06	Elongation factor Tu OS=Drosophila melanogaster GN=EfTuM PE=3 SV=1
370	1	tr|B3M692|B3M692_DROAN	79	310119	3	3	0.03	GF24334 OS=Drosophila ananassae GN=Dana\GF24334 PE=4 SV=1
372	1	tr|B4KVS5|B4KVS5_DROMO	78	22652	3	2	0.32	GI12083 OS=Drosophila mojavensis GN=Dmoj\GI12083 PE=3 SV=1
383	1	tr|B4LPP2|B4LPP2_DROVI	75	63001	2	1	0.05	GJ21395 OS=Drosophila virilis GN=Dvir\GJ21395 PE=3 SV=1
384	1	sp|Q0E9B6|RS11_DROME	74	18265	2	1	0.18	40S ribosomal protein S11 OS=Drosophila melanogaster GN=RpS11 PE=1 SV=1
386	1	tr|B5DJI7|B5DJI7_DROPS	73	24866	2	1	0.13	GA28881 OS=Drosophila pseudoobscura pseudoobscura GN=Dpse\GA28881 PE=4 SV=1
389	1	tr|B3N0U9|B3N0U9_DROAN	73	64867	3	1	0.05	GF19024 OS=Drosophila ananassae GN=Dana\GF19024 PE=3 SV=1
390	1	tr|B4LWS7|B4LWS7_DROVI	72	33754	3	2	0.21	GJ23512 OS=Drosophila virilis GN=Dvir\GJ23512 PE=3 SV=1
393	1	tr|B3MJ50|B3MJ50_DROAN	71	58799	2	1	0.06	GF13809 OS=Drosophila ananassae GN=Dana\GF13809 PE=3 SV=1
397	1	tr|Q1PQ48|Q1PQ48_DROMI	70	41187	2	2	0.17	CG7008 (Fragment) OS=Drosophila miranda GN=CG7008 PE=4 SV=1
398	1	tr|B3MF51|B3MF51_DROAN	70	22051	2	2	0.33	GF11290 OS=Drosophila ananassae GN=Dana\GF11290 PE=3 SV=1
404	1	tr|B3P3G3|B3P3G3_DROER	68	17697	2	1	0.42	GG22093 OS=Drosophila erecta GN=Dere\GG22093 PE=4 SV=1
405	1	tr|B4K928|B4K928_DROMO	68	95761	2	1	0.03	GI24258 OS=Drosophila mojavensis GN=Dmoj\GI24258 PE=4 SV=1
409	1	tr|B3MCM7|B3MCM7_DROAN	67	110249	2	1	0.03	GF12053 OS=Drosophila ananassae GN=Dana\GF12053 PE=3 SV=1
415	1	tr|E1JHT6|E1JHT6_DROME	66	65461	2	1	0.05	Rtnl1, isoform H OS=Drosophila melanogaster GN=Rtnl1 PE=4 SV=1
418	1	tr|B3MUU8|B3MUU8_DROAN	65	50159	2	1	0.07	GF21994 OS=Drosophila ananassae GN=Dana\GF21994 PE=4 SV=1
419	1	tr|B3MMZ7|B3MMZ7_DROAN	65	30982	2	1	0.11	GF15148 OS=Drosophila ananassae GN=Dana\GF15148 PE=3 SV=1
421	1	tr|B3LVY8|B3LVY8_DROAN	63	96145	2	1	0.03	GF17522 OS=Drosophila ananassae GN=Dana\GF17522 PE=4 SV=1
424	1	tr|B3ME50|B3ME50_DROAN	63	14539	3	1	0.23	GF12477 OS=Drosophila ananassae GN=Dana\GF12477 PE=4 SV=1
426	1	tr|B3M857|B3M857_DROAN	63	17270	1	1	0.20	GF23649 OS=Drosophila ananassae GN=Dana\GF23649 PE=3 SV=1
430	1	tr|K0G5I6|K0G5I6_9MUSC	62	21756	2	1	0.15	Triosephosphate isomerase (Fragment) OS=Drosophila pachea GN=Tpi PE=3 SV=1
433	1	tr|B4JVX7|B4JVX7_DROGR	61	136794	2	1	0.02	GH22854 OS=Drosophila grimshawi GN=Dgri\GH22854 PE=3 SV=1
435	1	tr|B3LWG3|B3LWG3_DROAN	61	23819	2	1	0.30	GF16337 OS=Drosophila ananassae GN=Dana\GF16337 PE=3 SV=1
438	1	tr|B3MZD4|B3MZD4_DROAN	60	17824	1	1	0.19	GF19145 OS=Drosophila ananassae GN=Dana\GF19145 PE=4 SV=1
445	1	tr|B4MVD7|B4MVD7_DROWI	59	36163	3	2	0.19	GK14636 OS=Drosophila willistoni GN=Dwil\GK14636 PE=4 SV=1
448	1	tr|B3MJP8|B3MJP8_DROAN	59	12778	1	1	0.27	GF15330 OS=Drosophila ananassae GN=Dana\GF15330 PE=3 SV=1
451	1	tr|B3MSZ6|B3MSZ6_DROAN	58	98221	1	1	0.03	Coatomer subunit gamma OS=Drosophila ananassae GN=Dana\GF22968 PE=3 SV=1
454	1	tr|B4KJK7|B4KJK7_DROMO	58	28634	2	1	0.12	GI18288 OS=Drosophila mojavensis GN=Dmoj\GI18288 PE=4 SV=1
459	1	tr|B3MRX7|B3MRX7_DROAN	57	14527	3	1	0.25	GF21366 OS=Drosophila ananassae GN=Dana\GF21366 PE=3 SV=1
464	1	tr|B3MCC6|B3MCC6_DROAN	56	24154	2	1	0.14	Ribosomal protein L19 OS=Drosophila ananassae GN=Dana\GF11517 PE=3 SV=1
465	1	tr|Q1PQB9|Q1PQB9_DROMI	56	38673	1	1	0.09	CG2194 (Fragment) OS=Drosophila miranda GN=CG2194 PE=4 SV=1
467	1	sp|A1ZAX1|EIF3C_DROME	55	106158	1	1	0.03	Eukaryotic translation initiation factor 3 subunit C OS=Drosophila melanogaster GN=eIF3-S8 PE=1 SV=1
473	1	tr|E1JGQ5|E1JGQ5_DROME	53	177977	1	1	0.02	CG9485, isoform D OS=Drosophila melanogaster GN=CG9485 PE=4 SV=1
475	1	tr|B3LXS8|B3LXS8_DROAN	53	44038	1	1	0.07	GF17623 OS=Drosophila ananassae GN=Dana\GF17623 PE=3 SV=1
477	1	tr|B3MIM9|B3MIM9_DROAN	53	34591	1	1	0.10	GF11072 OS=Drosophila ananassae GN=Dana\GF11072 PE=4 SV=1
479	1	tr|B4L7P8|B4L7P8_DROMO	52	64003	1	1	0.05	GI11209 OS=Drosophila mojavensis GN=Dmoj\GI11209 PE=3 SV=1
482	1	sp|B3MCZ5|EIF3M_DROAN	52	44529	2	2	0.15	Eukaryotic translation initiation factor 3 subunit M OS=Drosophila ananassae GN=Tango7 PE=3 SV=1
490	1	tr|B3MPW6|B3MPW6_DROAN	50	24670	1	1	0.14	GF19983 OS=Drosophila ananassae GN=Dana\GF19983 PE=3 SV=1
494	1	tr|B3NZI9|B3NZI9_DROER	49	58744	1	1	0.06	GG17244 OS=Drosophila erecta GN=Dere\GG17244 PE=3 SV=1
498	1	sp|C0R5I6|ATPB_WOLWR	48	51998	2	1	0.06	ATP synthase subunit beta OS=Wolbachia sp. subsp. D. simulans (strain wRi) GN=atpD PE=3 SV=1
499	1	tr|B3LY25|B3LY25_DROAN	48	17863	1	1	0.19	GF18218 OS=Drosophila ananassae GN=Dana\GF18218 PE=3 SV=1
501	1	tr|B4KS24|B4KS24_DROMO	47	62837	1	1	0.05	GI18529 OS=Drosophila mojavensis GN=Dmoj\GI18529 PE=3 SV=1
504	1	tr|A1ZBK3|A1ZBK3_DROME	47	98007	1	1	0.03	CG10062, isoform A OS=Drosophila melanogaster GN=CG10062 PE=4 SV=1
505	1	tr|B3MQY6|B3MQY6_DROAN	47	92111	1	1	0.04	GF21099 OS=Drosophila ananassae GN=Dana\GF21099 PE=3 SV=1
509	1	tr|B3M2R0|B3M2R0_DROAN	47	25999	1	1	0.13	Proteasome subunit alpha type OS=Drosophila ananassae GN=Dana\GF17957 PE=3 SV=1
511	1	tr|B3LVB5|B3LVB5_DROAN	46	17038	1	1	0.20	GF18594 OS=Drosophila ananassae GN=Dana\GF18594 PE=4 SV=1
512	1	tr|B4NN02|B4NN02_DROWI	46	25537	1	1	0.13	GK22983 OS=Drosophila willistoni GN=Dwil\GK22983 PE=3 SV=1
513	1	tr|B3P1B7|B3P1B7_DROER	46	60608	1	1	0.05	GG17131 OS=Drosophila erecta GN=Dere\GG17131 PE=3 SV=1
514	1	tr|B3M7S3|B3M7S3_DROAN	46	140851	1	1	0.02	GF24978 OS=Drosophila ananassae GN=Dana\GF24978 PE=4 SV=1
515	1	tr|B3MDX5|B3MDX5_DROAN	45	17907	1	1	0.19	GF11364 OS=Drosophila ananassae GN=Dana\GF11364 PE=3 SV=1
518	1	tr|Q2LYU8|Q2LYU8_DROPS	45	545930	1	1	0.01	GA15129 OS=Drosophila pseudoobscura pseudoobscura GN=Dpse\GA15129 PE=4 SV=2
520	1	tr|Q2LZI3|Q2LZI3_DROPS	45	10056	2	1	0.35	GA20453 OS=Drosophila pseudoobscura pseudoobscura GN=Dpse\GA20453 PE=4 SV=1
527	1	tr|D2NUK9|D2NUK9_DROME	44	14045	1	1	0.24	Hoi-polloi, isoform B OS=Drosophila melanogaster GN=hoip-RA PE=2 SV=1
531	1	tr|F0JAG1|F0JAG1_DROME	43	22489	1	1	0.15	Ribose-phosphate pyrophosphokinase OS=Drosophila melanogaster PE=2 SV=1
538	1	tr|B4L1X8|B4L1X8_DROMO	42	536524	1	1	0.01	GI15893 OS=Drosophila mojavensis GN=Dmoj\GI15893 PE=4 SV=1
539	1	tr|E1JIK0|E1JIK0_DROME	42	39533	1	1	0.08	Heterogeneous nuclear ribonucleoprot. at 87F, isoform C OS=D. melanogaster GN=Hrb87F PE=2 SV=1
545	1	tr|A1Z934|A1Z934_DROME	42	32060	1	1	0.10	CG8778 OS=Drosophila melanogaster GN=CG8778 PE=2 SV=1
550	1	tr|B3N1S0|B3N1S0_DROAN	41	91579	1	1	0.04	GF20759 OS=Drosophila ananassae GN=Dana\GF20759 PE=4 SV=1
551	1	tr|B3MJJ7|B3MJJ7_DROAN	41	118050	1	1	0.03	GF14089 OS=Drosophila ananassae GN=Dana\GF14089 PE=4 SV=1
555	1	tr|B4LHR7|B4LHR7_DROVI	41	187526	1	1	0.02	GJ12023 OS=Drosophila virilis GN=Dvir\GJ12023 PE=4 SV=1
557	1	tr|B3MYL5|B3MYL5_DROAN	41	133393	1	1	0.02	GF22008 OS=Drosophila ananassae GN=Dana\GF22008 PE=4 SV=1
558	1	tr|B4JUB9|B4JUB9_DROGR	41	127124	1	1	0.03	GH17206 OS=Drosophila grimshawi GN=Dgri\GH17206 PE=4 SV=1
559	1	tr|B4KCC0|B4KCC0_DROMO	41	77821	1	1	0.04	GI23872 OS=Drosophila mojavensis GN=Dmoj\GI23872 PE=4 SV=1
560	1	tr|B4LRF8|B4LRF8_DROVI	41	50177	1	1	0.07	GJ21412 OS=Drosophila virilis GN=Dvir\GJ21412 PE=3 SV=1
561	1	tr|B4MJB9|B4MJB9_DROWI	40	68229	3	1	0.05	GK10360 OS=Drosophila willistoni GN=Dwil\GK10360 PE=4 SV=1
563	1	tr|A1ZAH8|A1ZAH8_DROME	40	16968	1	1	0.20	Ribosomal protein S15, isoform B OS=Drosophila melanogaster GN=RpS15 PE=2 SV=1
566	1	tr|Q2LZY1|Q2LZY1_DROPS	40	48779	1	1	0.07	GA19566 OS=Drosophila pseudoobscura pseudoobscura GN=Dpse\GA19566 PE=3 SV=2
567	1	tr|B3M425|B3M425_DROAN	40	47546	1	1	0.07	GF10484 OS=Drosophila ananassae GN=Dana\GF10484 PE=3 SV=1
569	1	tr|B4N6N2|B4N6N2_DROWI	39	69929	1	1	0.05	GK12286 OS=Drosophila willistoni GN=Dwil\GK12286 PE=3 SV=1
573	1	tr|B3M1W9|B3M1W9_DROAN	39	33219	1	1	0.10	GF17115 OS=Drosophila ananassae GN=Dana\GF17115 PE=3 SV=1
574	1	tr|B4GI04|B4GI04_DROPE	39	130693	1	1	0.03	GL16845 OS=Drosophila persimilis GN=Dper\GL16845 PE=4 SV=1
577	1	tr|B3NYF5|B3NYF5_DROER	39	106112	1	1	0.03	GG17528 OS=Drosophila erecta GN=Dere\GG17528 PE=4 SV=1
580	1	tr|B3LWP2|B3LWP2_DROAN	39	22267	1	1	0.15	GF17404 OS=Drosophila ananassae GN=Dana\GF17404 PE=4 SV=1
581	1	sp|A1ZAB5|CLU_DROME	39	161778	1	1	0.02	Protein clueless OS=Drosophila melanogaster GN=clu PE=1 SV=1
583	1	tr|B3MZL6|B3MZL6_DROAN	39	16827	1	1	0.20	GF19203 OS=Drosophila ananassae GN=Dana\GF19203 PE=3 SV=1
587	1	tr|B3MP17|B3MP17_DROAN	38	28937	1	1	0.11	GF15233 OS=Drosophila ananassae GN=Dana\GF15233 PE=3 SV=1
588	1	tr|Q1PQ63|Q1PQ63_DROMI	38	36471	1	1	0.09	CG6223 (Fragment) OS=Drosophila miranda GN=CG6223 PE=4 SV=1
590	1	tr|B3NLI1|B3NLI1_DROER	38	22160	1	1	0.15	Peptidyl-prolyl cis-trans isomerase OS=Drosophila erecta GN=Dere\GG21776 PE=3 SV=1
592	1	tr|Q29L94|Q29L94_DROPS	38	201442	1	1	0.02	GA13519 OS=Drosophila pseudoobscura pseudoobscura GN=Dpse\GA13519 PE=4 SV=2
594	1	tr|B3MNJ7|B3MNJ7_DROAN	37	57755	1	1	0.06	T-complex protein 1 subunit delta OS=Drosophila ananassae GN=Dana\GF15661 PE=3 SV=1
595	1	tr|B3MMY8|B3MMY8_DROAN	37	14709	1	1	0.23	GF15144 OS=Drosophila ananassae GN=Dana\GF15144 PE=4 SV=1
597	1	tr|B3MPJ2|B3MPJ2_DROAN	37	24168	1	1	0.14	GF15280 OS=Drosophila ananassae GN=Dana\GF15280 PE=3 SV=1
599	1	tr|B3MPM1|B3MPM1_DROAN	37	23431	1	1	0.14	GF14134 OS=Drosophila ananassae GN=Dana\GF14134 PE=4 SV=1
600	1	tr|Q2M042|Q2M042_DROPS	37	64293	1	1	0.05	GA20135 OS=Drosophila pseudoobscura pseudoobscura GN=Dpse\GA20135 PE=3 SV=1
1	15	tr|B2BTQ3|B2BTQ3_DASRO	69	9252	2	2	0.90	Embryonic globin (Fragment) OS=Dasykaluta rosamondae PE=3 SV=1
4	1	sp|P10981|ACT5_DROME	12641	42174	371	19	21.04	Actin-87E OS=Drosophila melanogaster GN=Act87E PE=1 SV=1
4	3	tr|Q9BIJ1|Q9BIJ1_DROVI	7483	41995	257	16	12.17	Actin E2 OS=Drosophila virilis GN=ActE2 PE=3 SV=1
4	5	tr|E5L891|E5L891_DROMA	2953	8740	93	12	4415.36	Actin 5C (Fragment) OS=Drosophila mauritiana GN=Act5C PE=4 SV=1
7	1	tr|H9ZJM5|H9ZJM5_DROME	8659	116500	254	32	2.88	FI20006p1 OS=Drosophila melanogaster GN=Atpalpha-RA PE=2 SV=1
7	2	tr|B4G538|B4G538_DROPE	8197	99086	246	27	3.04	GL24291 (Fragment) OS=Drosophila persimilis GN=Dper\GL24291 PE=3 SV=1
10	2	tr|B3N1J9|B3N1J9_DROAN	4655	54254	180	18	3.62	ATP synthase subunit beta OS=Drosophila ananassae GN=Dana\GF21882 PE=3 SV=1
10	4	tr|B4N6W0|B4N6W0_DROWI	834	74686	20	3	0.14	ATP synthase subunit beta OS=Drosophila willistoni GN=Dwil\GK24170 PE=3 SV=1
11	1	tr|E1JHJ4|E1JHJ4_DROME	5543	223795	190	42	0.97	Myosin heavy chain, isoform N OS=Drosophila melanogaster GN=Mhc PE=4 SV=1
11	2	tr|B4KHX8|B4KHX8_DROMO	5472	248684	186	41	0.84	GI17055 OS=Drosophila mojavensis GN=Dmoj\GI17055 PE=4 SV=1
11	3	tr|B5DI76|B5DI76_DROPS	5187	249912	178	39	0.79	GA25794 OS=Drosophila pseudoobscura pseudoobscura GN=Dpse\GA25794 PE=4 SV=1
17	2	tr|B3MX94|B3MX94_DROAN	2953	71334	98	14	1.15	GF11377 OS=Drosophila ananassae GN=Dana\GF11377 PE=3 SV=1
17	7	tr|B4HGH2|B4HGH2_DROSE	977	70117	41	6	0.38	Hsp68 OS=Drosophila sechellia GN=Hsp68 PE=3 SV=1
17	8	tr|B4H8Z8|B4H8Z8_DROPE	811	71430	37	6	0.31	GL15719 OS=Drosophila persimilis GN=Dper\GL15719 PE=3 SV=1
29	2	tr|B3P5V4|B3P5V4_DROER	412	90218	16	4	0.20	GG11583 OS=Drosophila erecta GN=Dere\GG11583 PE=3 SV=1
37	1	tr|B3MJH2|B3MJH2_DROAN	1853	18157	77	5	2.90	GF15783 OS=Drosophila ananassae GN=Dana\GF15783 PE=4 SV=1
41	1	tr|E0R982|E0R982_DROME	1677	51778	69	12	1.69	GH12877p OS=Drosophila melanogaster GN=betaTub56D-RA PE=2 SV=1
42	2	tr|B4KZE9|B4KZE9_DROMO	574	102478	20	9	0.33	GI12410 OS=Drosophila mojavensis GN=Dmoj\GI12410 PE=4 SV=1
52	2	tr|B4JPW3|B4JPW3_DROGR	402	57251	14	3	0.18	GH13324 OS=Drosophila grimshawi GN=Dgri\GH13324 PE=3 SV=1
52	3	tr|B4N1E0|B4N1E0_DROWI	265	57704	10	2	0.12	GK24201 OS=Drosophila willistoni GN=Dwil\GK24201 PE=3 SV=1
53	2	sp|Q00963|SPTCB_DROME	629	266316	18	9	0.12	Spectrin beta chain OS=Drosophila melanogaster GN=beta-Spec PE=1 SV=2
54	1	tr|B3LYC5|B3LYC5_DROAN	1260	50561	45	12	1.42	GF17649 OS=Drosophila ananassae GN=Dana\GF17649 PE=3 SV=1
57	1	tr|B3N2H1|B3N2H1_DROAN	1214	21231	33	4	1.80	GF20391 OS=Drosophila ananassae GN=Dana\GF20391 PE=3 SV=1
57	2	sp|P02283|H2B_DROME	822	13688	20	3	2.05	Histone H2B OS=Drosophila melanogaster GN=His2B PE=1 SV=2
80	1	tr|H1UUP7|H1UUP7_DROME	728	53394	26	5	0.35	FI17820p1 OS=Drosophila melanogaster GN=Tm1-RF PE=2 SV=1
108	1	tr|B3LV65|B3LV65_DROAN	530	106700	13	1	0.03	GF18040 OS=Drosophila ananassae GN=Dana\GF18040 PE=4 SV=1
112	1	tr|B4NCK7|B4NCK7_DROWI	484	30947	15	2	0.23	GK10059 OS=Drosophila willistoni GN=Dwil\GK10059 PE=4 SV=1
132	1	tr|B3MCY5|B3MCY5_DROAN	387	16064	10	3	0.77	GF12897 OS=Drosophila ananassae GN=Dana\GF12897 PE=3 SV=1
139	2	tr|B3NFT0|B3NFT0_DROER	178	53937	5	2	0.13	Isocitrate dehydrogenase [NADP] OS=Drosophila erecta GN=Dere\GG15087 PE=3 SV=1
141	1	tr|D1MDB9|D1MDB9_DROBU	360	58998	12	2	0.11	CG8977-like protein OS=Drosophila buzzatii PE=3 SV=1
148	1	tr|B3MV19|B3MV19_DROAN	338	103696	10	4	0.13	GF22842 OS=Drosophila ananassae GN=Dana\GF22842 PE=4 SV=1
152	1	tr|B0FDC2|B0FDC2_DROSL	324	10983	10	2	0.73	Ribosomal protein S5a (Fragment) OS=Drosophila silvestris GN=RpS5a PE=2 SV=1
169	2	tr|B4MYF9|B4MYF9_DROWI	283	72837	7	4	0.19	GK22213 OS=Drosophila willistoni GN=Dwil\GK22213 PE=4 SV=1
170	1	tr|F0JAP1|F0JAP1_DROME	299	46275	11	2	0.23	LP19279p OS=Drosophila melanogaster GN=Sec61alpha-RA PE=2 SV=1
INSECTS - Glossina sp
8	1	sp|Q8T4N5|TSEP_GLOPP	7133	42365	163	9	2.86	Protein TsetseEP OS=Glossina palpalis palpalis PE=4 SV=1
10	1	tr|D3TRW4|D3TRW4_GLOMM	6063	54546	217	21	6.35	ATP synthase subunit beta OS=Glossina morsitans morsitans PE=2 SV=1
11	4	tr|D3TQ00|D3TQ00_GLOMM	3619	87494	127	25	2.13	Myosin heavy chain OS=Glossina morsitans morsitans PE=2 SV=1
12	1	tr|D3TR42|D3TR42_GLOMM	5268	59624	193	25	5.21	ATP synthase subunit alpha OS=Glossina morsitans morsitans PE=2 SV=1
13	1	tr|D3TL68|D3TL68_GLOMM	4762	27357	101	4	1.00	Trypsin-like serine protease (Fragment) OS=Glossina morsitans morsitans PE=2 SV=1
13	2	tr|D3TR36|D3TR36_GLOMM	4670	28149	121	3	0.75	Midgut trypsin OS=Glossina morsitans morsitans PE=2 SV=1
15	1	tr|D3TQR2|D3TQR2_GLOMM	4491	61469	146	21	2.87	Glutamate dehydrogenase OS=Glossina morsitans morsitans PE=2 SV=1
17	1	tr|D3TRH2|D3TRH2_GLOMM	3992	72657	118	15	1.12	Heat shock protein cognate 3 OS=Glossina morsitans morsitans PE=2 SV=1
17	4	tr|D3TPL1|D3TPL1_GLOMM	2300	61032	76	15	1.71	Heat shock protein cognate 4 OS=Glossina morsitans morsitans PE=2 SV=1
17	9	tr|D3TP19|D3TP19_GLOMM	725	70731	31	4	0.20	Heat shock protein 70 OS=Glossina morsitans morsitans PE=2 SV=1
18	1	tr|D3TRY2|D3TRY2_GLOMM	3914	30591	111	15	6.85	Porin OS=Glossina morsitans morsitans PE=2 SV=1
19	1	tr|B2LWE3|B2LWE3_GLOMM	3317	27457	68	5	1.50	Midgut trypsin OS=Glossina morsitans morsitans GN=try1 PE=2 SV=1
20	1	tr|D3TRU0|D3TRU0_GLOMM	3304	35868	92	12	3.91	Glyceraldehyde-3-phosphate dehydrogenase OS=Glossina morsitans morsitans PE=2 SV=1
22	1	tr|D3TNV8|D3TNV8_GLOMM	2955	50714	102	11	1.27	Elongation factor 1-alpha OS=Glossina morsitans morsitans PE=2 SV=1
23	1	tr|Q8IS91|Q8IS91_GLOFF	2871	29569	82	13	5.84	Phosphotrypsin OS=Glossina fuscipes fuscipes PE=2 SV=1
23	2	tr|D3TLW4|D3TLW4_GLOMM	2212	31044	65	10	2.75	Midgut trypsin OS=Glossina morsitans morsitans PE=2 SV=1
24	1	tr|D3TNQ0|D3TNQ0_GLOMM	2844	33126	95	14	5.15	ADP/ATP translocase OS=Glossina morsitans morsitans PE=2 SV=1
26	1	tr|D3TLI6|D3TLI6_GLOMM	2720	68466	88	22	2.89	Vacuolar H+-ATPase v1 sector subunit A OS=Glossina morsitans morsitans PE=2 SV=1
27	1	tr|D3TLL9|D3TLL9_GLOMM	2705	15085	75	10	24.76	Fatty acid-binding protein FABP OS=Glossina morsitans morsitans PE=2 SV=1
28	1	tr|D3TR05|D3TR05_GLOMM	2582	60924	60	12	1.09	Heat shock protein 60 OS=Glossina morsitans morsitans PE=2 SV=1
29	1	tr|D3TS03|D3TS03_GLOMM	2491	82319	76	14	0.80	Endoplasmic reticulum glucose-regulated protein OS=Glossina morsitans morsitans PE=2 SV=1
31	1	tr|D3TS28|D3TS28_GLOMM	2257	39637	75	7	2.33	Differentiation-related protein 1 protein OS=Glossina morsitans morsitans PE=2 SV=1
38	1	tr|D3TNV2|D3TNV2_GLOMM	1794	47818	51	11	1.54	Enolase OS=Glossina morsitans morsitans PE=2 SV=1
39	1	tr|D3TPV3|D3TPV3_GLOMM	1737	40102	50	9	1.39	Fructose-bisphosphate aldolase OS=Glossina morsitans morsitans PE=2 SV=1
39	2	tr|D3TPU5|D3TPU5_GLOMM	1391	40305	42	8	1.20	Fructose-bisphosphate aldolase OS=Glossina morsitans morsitans PE=2 SV=1
40	1	tr|D3TLD9|D3TLD9_GLOMM	1726	55733	62	16	2.54	Putative aminopeptidase OS=Glossina morsitans morsitans PE=2 SV=1
42	1	tr|D3TQ28|D3TQ28_GLOMM	1627	73097	53	19	1.63	Myosin class II heavy chain OS=Glossina morsitans morsitans PE=2 SV=1
43	1	tr|D3TLM8|D3TLM8_GLOMM	1624	28310	35	5	0.74	Multifunctional chaperone OS=Glossina morsitans morsitans PE=2 SV=1
44	1	tr|D3TSC7|D3TSC7_GLOMM	1613	54466	55	12	1.02	Vacuolar H+-ATPase v1 sector subunit B OS=Glossina morsitans morsitans PE=2 SV=1
46	1	tr|D3TPN5|D3TPN5_GLOMM	1543	40403	53	12	2.25	Arginine kinase OS=Glossina morsitans morsitans PE=2 SV=1
47	1	tr|D3TRT1|D3TRT1_GLOMM	1513	32813	46	7	1.62	Putative Tm2-PB OS=Glossina morsitans morsitans PE=2 SV=1
48	1	tr|D3TS11|D3TS11_GLOMM	1440	59736	46	9	0.71	Aldehyde dehydrogenase OS=Glossina morsitans morsitans PE=2 SV=1
50	1	tr|D3TP87|D3TP87_GLOMM	1395	95569	45	13	0.71	Elongation factor 2 OS=Glossina morsitans morsitans PE=2 SV=1
51	1	tr|D3TMX6|D3TMX6_GLOMM	1391	33307	50	6	1.14	ATP synthase subunit gamma OS=Glossina morsitans morsitans PE=2 SV=1
52	1	tr|Q0QHK6|Q0QHK6_GLOMM	1339	58510	52	13	1.27	1-pyrroline-5-carboxylate dehydrogenase 2 OS=Glossina morsitans morsitans PE=2 SV=1
55	1	tr|D3TR86|D3TR86_GLOMM	1225	86528	30	7	0.40	Aconitase OS=Glossina morsitans morsitans PE=2 SV=1
58	1	tr|Q694A5|Q694A5_GLOMM	1213	22100	36	5	1.33	Putative thioredoxin peroxidase 1 OS=Glossina morsitans morsitans PE=2 SV=1
59	1	tr|D3TLF9|D3TLF9_GLOMM	1199	35702	47	8	1.22	NAD-dependent malate dehydrogenase OS=Glossina morsitans morsitans PE=2 SV=1
60	1	tr|D3TQ43|D3TQ43_GLOMM	1193	84912	43	11	0.64	Gamma-glutamyl phosphate reductase OS=Glossina morsitans morsitans PE=2 SV=1
61	1	tr|D3TLH4|D3TLH4_GLOMM	1135	62580	40	11	0.95	Glutamic pyruvate transaminase 2 OS=Glossina morsitans morsitans PE=2 SV=1
63	1	tr|D3TLR9|D3TLR9_GLOMM	1032	27454	34	7	1.23	Triosephosphate isomerase OS=Glossina morsitans morsitans PE=2 SV=1
64	1	tr|D3TR91|D3TR91_GLOMM	1028	38893	36	6	0.77	Mitochondrial phosphate carrier protein OS=Glossina morsitans morsitans PE=2 SV=1
64	2	tr|D3TS17|D3TS17_GLOMM	382	39427	15	5	0.50	Mitochondrial phosphate carrier protein OS=Glossina morsitans morsitans PE=2 SV=1
65	1	tr|D3TQT6|D3TQT6_GLOMM	1017	39763	34	9	1.83	Glycerol 3 phosphate dehydrogenase OS=Glossina morsitans morsitans PE=2 SV=1
66	1	tr|D3TLP2|D3TLP2_GLOMM	979	54739	28	11	0.90	Putative metallopeptidase OS=Glossina morsitans morsitans PE=2 SV=1
67	1	tr|D3TPJ2|D3TPJ2_GLOMM	974	46602	29	4	0.61	Ubiquinol cytochrome c reductase subunit QCR2 OS=Glossina morsitans morsitans PE=2 SV=1
69	1	tr|D3TN46|D3TN46_GLOMM	898	46994	32	5	0.61	Zinc carboxypeptidase OS=Glossina morsitans morsitans PE=2 SV=1
71	1	tr|D3TKT4|D3TKT4_GLOMM	876	13916	21	4	4.80	Profilin (Fragment) OS=Glossina morsitans morsitans PE=2 SV=1
73	1	tr|D3TRU3|D3TRU3_GLOMM	806	57390	24	6	0.56	Catalase OS=Glossina morsitans morsitans PE=2 SV=1
74	1	tr|D3TRE3|D3TRE3_GLOMM	806	57690	27	8	0.65	Disulfide isomerase OS=Glossina morsitans morsitans PE=2 SV=1
75	1	tr|D3TMT7|D3TMT7_GLOMM	782	24043	23	5	1.18	Peptidyl-prolyl cis-trans isomerase OS=Glossina morsitans morsitans PE=2 SV=1
76	1	tr|D3TMW9|D3TMW9_GLOMM	765	24972	23	2	0.46	Cellular repressor of transcription OS=Glossina morsitans morsitans PE=2 SV=1
78	1	tr|D3TKX6|D3TKX6_GLOMM	733	27350	26	1	0.41	Trypsin (Fragment) OS=Glossina morsitans morsitans PE=2 SV=1
79	1	tr|D3TSL2|D3TSL2_GLOMM	731	22707	28	5	2.00	Flavin reductase OS=Glossina morsitans morsitans PE=2 SV=1
81	1	tr|D3TLB1|D3TLB1_GLOMM	704	26231	27	5	1.05	Vacuolar H+-ATPase v1 sector subunit E OS=Glossina morsitans morsitans PE=2 SV=1
82	1	tr|D3TLZ0|D3TLZ0_GLOMM	704	32195	24	5	0.63	Enoyl-CoA hydratase OS=Glossina morsitans morsitans PE=2 SV=1
83	1	sp|Q0QHL3|CISY_GLOMM	702	52002	27	7	0.64	Probable citrate synthase, mitochondrial OS=Glossina morsitans morsitans PE=2 SV=1
84	1	tr|D3TLM1|D3TLM1_GLOMM	685	46363	24	6	0.62	Ribosomal protein L4 OS=Glossina morsitans morsitans PE=2 SV=1
85	1	tr|D3TR71|D3TR71_GLOMM	678	42225	18	5	0.46	Acetyl-CoA acetyltransferase OS=Glossina morsitans morsitans PE=2 SV=1
86	1	tr|D3TR32|D3TR32_GLOMM	669	30347	25	5	0.68	40S ribosomal protein SA OS=Glossina morsitans morsitans PE=2 SV=1
87	1	tr|D3TRW2|D3TRW2_GLOMM	658	54107	24	6	0.43	Metalloexopeptidases OS=Glossina morsitans morsitans PE=2 SV=1
88	1	tr|D3TMR0|D3TMR0_GLOMM	644	22206	23	4	1.02	Mitochondrial F1F0-ATP synthase subunit OSCP/ATP5 OS=Glossina morsitans morsitans PE=2 SV=1
89	1	tr|D3TSA7|D3TSA7_GLOMM	641	23860	21	5	0.93	Glutathione S-transferase OS=Glossina morsitans morsitans PE=2 SV=1
93	1	tr|D3TQB5|D3TQB5_GLOMM	635	83722	19	7	0.36	Pyruvate carboxylase OS=Glossina morsitans morsitans PE=2 SV=1
93	2	tr|Q0QHL4|Q0QHL4_GLOMM	429	41152	12	5	0.59	Pyruvate carboxylase (Fragment) OS=Glossina morsitans morsitans PE=2 SV=1
94	1	tr|D3TML9|D3TML9_GLOMM	633	31071	25	4	0.66	Hypothetical conserved protein OS=Glossina morsitans morsitans PE=2 SV=1
95	1	tr|D3TR37|D3TR37_GLOMM	628	9300	14	2	0.89	Acyl-CoA-binding protein OS=Glossina morsitans morsitans PE=4 SV=1
96	1	tr|D3TLJ1|D3TLJ1_GLOMM	616	72904	19	5	0.25	Bifunctional ATP sulfurylase adenosine 5'-phosphosulfate kinase OS=G. m. morsitans PE=2 SV=1
97	1	tr|D3TRY9|D3TRY9_GLOMM	615	21125	18	2	0.56	Cytochrome c oxidase subunit IV COX5b OS=Glossina morsitans morsitans PE=2 SV=1
98	1	tr|D3TMS1|D3TMS1_GLOMM	614	21992	21	5	1.34	60S ribosomal protein L18 OS=Glossina morsitans morsitans PE=2 SV=1
99	1	tr|D3TRP1|D3TRP1_GLOMM	604	29357	24	4	0.54	Multifunctional chaperone OS=Glossina morsitans morsitans PE=2 SV=1
100	1	tr|H9TZT6|H9TZT6_GLOMM	603	42656	16	5	0.69	Serp2 OS=Glossina morsitans morsitans PE=2 SV=1
101	1	tr|D3TS59|D3TS59_GLOMM	586	54954	21	6	0.50	Vacuolar H+-ATPase v1 sector subunit H OS=Glossina morsitans morsitans PE=2 SV=1
102	1	tr|D3TL24|D3TL24_GLOMM	577	23836	21	4	0.69	40S ribosomal protein S8 (Fragment) OS=Glossina morsitans morsitans PE=2 SV=1
103	1	tr|D3TPC2|D3TPC2_GLOMM	574	17462	18	6	3.13	Hypothetical conserved protein OS=Glossina morsitans morsitans PE=2 SV=1
104	1	tr|D3TLB5|D3TLB5_GLOMM	566	69998	17	4	0.20	Aminopeptidase P OS=Glossina morsitans morsitans PE=2 SV=1
105	1	tr|D3TM60|D3TM60_GLOMM	560	25017	21	2	0.29	Secreted protein OS=Glossina morsitans morsitans PE=2 SV=1
106	1	tr|D3TQT3|D3TQT3_GLOMM	541	34321	18	4	0.74	Ribosomal protein L5 OS=Glossina morsitans morsitans PE=2 SV=1
107	1	tr|D3TLB8|D3TLB8_GLOMM	536	30306	21	7	1.07	Prohibitin OS=Glossina morsitans morsitans PE=2 SV=1
109	1	tr|D3TQU5|D3TQU5_GLOMM	518	19425	16	4	0.90	60s ribosomal protein L14 OS=Glossina morsitans morsitans PE=2 SV=1
110	1	tr|D3TP14|D3TP14_GLOMM	511	34779	18	7	1.27	Electron transfer flavoprotein alpha subunit OS=Glossina morsitans morsitans PE=2 SV=1
111	1	tr|D3TQL8|D3TQL8_GLOMM	506	34013	19	5	0.92	60s acidic ribosomal protein P0 OS=Glossina morsitans morsitans PE=2 SV=1
112	2	tr|D3TLL5|D3TLL5_GLOMM	319	31016	9	2	0.36	Ribosomal protein L22 OS=Glossina morsitans morsitans PE=2 SV=1
113	1	tr|D3TLL3|D3TLL3_GLOMM	483	29226	17	5	1.13	Phosphoglycerate mutase OS=Glossina morsitans morsitans PE=2 SV=1
114	1	tr|D3TLP1|D3TLP1_GLOMM	480	29901	16	6	0.88	60s ribosomal protein L7 OS=Glossina morsitans morsitans PE=2 SV=1
115	1	tr|D3TRK9|D3TRK9_GLOMM	479	35757	19	5	0.56	D-3-phosphoglycerate dehydrogenase OS=Glossina morsitans morsitans PE=2 SV=1
116	1	tr|D3TLK5|D3TLK5_GLOMM	473	36808	14	3	0.29	Na+/K+ ATPase beta subunit OS=Glossina morsitans morsitans PE=2 SV=1
117	1	tr|D3TRB1|D3TRB1_GLOMM	473	51175	16	5	0.45	Mitochondrial processing peptidase beta subunit OS=Glossina morsitans morsitans PE=2 SV=1
119	1	tr|D3TNY9|D3TNY9_GLOMM	464	14906	17	7	3.23	Putative translation initiation inhibitor UK114/IBM1 OS=Glossina morsitans morsitans PE=2 SV=1
121	1	tr|D3TRK1|D3TRK1_GLOMM	459	31512	16	4	0.65	Trehalose-6-phosphate synthase component TPS1 OS=Glossina morsitans morsitans PE=2 SV=1
122	1	tr|D3TPI6|D3TPI6_GLOMM	456	27355	15	3	0.59	Ribosomal protein S4 OS=Glossina morsitans morsitans PE=2 SV=1
123	1	tr|D3TRR8|D3TRR8_GLOMM	454	47110	13	3	0.23	Ribosomal protein L3 OS=Glossina morsitans morsitans PE=2 SV=1
124	1	tr|D3TR96|D3TR96_GLOMM	451	27104	22	5	1.25	ATP synthase subunit b OS=Glossina morsitans morsitans PE=2 SV=1
125	1	tr|D3TNC2|D3TNC2_GLOMM	451	68126	18	9	0.53	Radixin OS=Glossina morsitans morsitans PE=2 SV=1
126	1	tr|D3TRU2|D3TRU2_GLOMM	417	70082	16	4	0.20	Putative bifunctional leukotriene A4 hydrolase/aminopeptidase LTA4H OS=G. m. morsitans PE=2 SV=1
128	1	tr|D3TLE7|D3TLE7_GLOMM	400	54849	14	5	0.50	Thioredoxin reductase-1 OS=Glossina morsitans morsitans PE=2 SV=1
130	1	tr|D3TPG7|D3TPG7_GLOMM	392	36108	17	8	1.02	G protein beta subunit-like protein OS=Glossina morsitans morsitans PE=2 SV=1
131	1	tr|D3TRZ7|D3TRZ7_GLOMM	392	46225	19	7	0.86	Aspartate aminotransferase OS=Glossina morsitans morsitans PE=2 SV=1
133	1	tr|D3TM02|D3TM02_GLOMM	381	23946	7	2	0.48	Myosin light chain 2 OS=Glossina morsitans morsitans PE=2 SV=1
134	1	tr|D3TP69|D3TP69_GLOMM	380	11344	9	3	2.77	60s acidic ribosomal protein P1 OS=Glossina morsitans morsitans PE=3 SV=1
135	1	tr|D3TKS0|D3TKS0_GLOMM	373	28883	16	2	0.39	Trypsin (Fragment) OS=Glossina morsitans morsitans PE=2 SV=1
136	1	tr|D3TME3|D3TME3_GLOMM	370	63989	9	2	0.16	Glucose-6-phosphate isomerase OS=Glossina morsitans morsitans PE=2 SV=1
137	1	tr|D3TM62|D3TM62_GLOMM	369	48400	15	3	0.30	Aspartate aminotransferase OS=Glossina morsitans morsitans PE=2 SV=1
139	1	tr|D3TLG3|D3TLG3_GLOMM	363	46724	12	4	0.41	Isocitrate dehydrogenase [NADP] OS=Glossina morsitans morsitans PE=2 SV=1
140	1	tr|D3TRU6|D3TRU6_GLOMM	362	63580	10	3	0.16	Carbon-nitrogen hydrolase OS=Glossina morsitans morsitans PE=2 SV=1
142	1	tr|D3TRW6|D3TRW6_GLOMM	359	12429	12	5	3.31	Ribosomal protein L30 OS=Glossina morsitans morsitans PE=3 SV=1
146	1	tr|D3TQ27|D3TQ27_GLOMM	345	17442	14	6	1.90	Actin depolymerizing factor OS=Glossina morsitans morsitans PE=2 SV=1
147	1	tr|D3TLY5|D3TLY5_GLOMM	342	30023	6	2	0.23	Salivary secreted protein OS=Glossina morsitans morsitans PE=2 SV=1
149	1	tr|D3TLJ6|D3TLJ6_GLOMM	337	36675	12	3	0.30	Prohibitin-like protein OS=Glossina morsitans morsitans PE=2 SV=1
150	1	tr|D3TLT8|D3TLT8_GLOMM	335	27102	9	3	0.42	Short-chain alcohol dehydrogenase/3-hydroxyacyl-CoA dehydrogenase OS=G.m. morsitans PE=2 SV=1
151	1	tr|D3TNW8|D3TNW8_GLOMM	327	26694	10	2	0.60	Aquaporin OS=Glossina morsitans morsitans PE=2 SV=1
155	1	tr|D3TQN0|D3TQN0_GLOMM	321	30800	20	6	0.85	40S ribosomal protein S3a OS=Glossina morsitans morsitans PE=2 SV=1
156	1	tr|D3TS62|D3TS62_GLOMM	318	47293	14	5	0.50	Troponin OS=Glossina morsitans morsitans PE=2 SV=1
158	1	tr|D3TRS6|D3TRS6_GLOMM	315	36449	11	4	0.84	Annexin OS=Glossina morsitans morsitans PE=2 SV=1
159	1	tr|D3TRZ5|D3TRZ5_GLOMM	314	58052	11	4	0.39	Alanine-glyoxylate transaminase 1 OS=Glossina morsitans morsitans PE=2 SV=1
161	1	tr|D3TPI8|D3TPI8_GLOMM	313	24554	12	4	0.67	Ribosomal protein L15 OS=Glossina morsitans morsitans PE=2 SV=1
162	1	tr|D3TRT4|D3TRT4_GLOMM	313	35322	9	3	0.43	Sideroflexin OS=Glossina morsitans morsitans PE=2 SV=1
163	1	tr|D3TM10|D3TM10_GLOMM	312	47980	10	3	0.30	Adenosylhomocysteinase OS=Glossina morsitans morsitans PE=2 SV=1
165	1	tr|D3TR28|D3TR28_GLOMM	302	20310	9	2	0.36	Calponin OS=Glossina morsitans morsitans PE=2 SV=1
166	1	tr|D3TL86|D3TL86_GLOMM	300	22683	7	1	0.15	Angiopoietin-like protein (Fragment) OS=Glossina morsitans morsitans PE=2 SV=1
167	1	tr|D3TLP3|D3TLP3_GLOMM	300	28154	11	6	0.95	Glutathione S-transferase OS=Glossina morsitans morsitans PE=2 SV=1
168	1	tr|D3TM69|D3TM69_GLOMM	300	47310	7	3	0.22	Calreticulin OS=Glossina morsitans morsitans PE=2 SV=1
169	1	tr|D3TLG9|D3TLG9_GLOMM	299	73149	7	5	0.25	Succinyl coenzyme A synthetase flavoprotein subunit OS=Glossina morsitans morsitans PE=2 SV=1
171	1	tr|D3TL03|D3TL03_GLOMM	296	29832	17	4	0.70	Chymotrypsin-like serine protease (Fragment) OS=Glossina morsitans morsitans PE=2 SV=1
173	1	tr|D3TRX0|D3TRX0_GLOMM	289	43928	8	2	0.16	Hydroxysteroid dehydrogenase-like 2 OS=Glossina morsitans morsitans PE=2 SV=1
175	1	tr|D3TM34|D3TM34_GLOMM	287	49234	9	3	0.21	Succinyl-CoA synthetase beta subunit OS=Glossina morsitans morsitans PE=2 SV=1
177	1	tr|D3TMN9|D3TMN9_GLOMM	279	29600	9	3	0.38	60s ribosomal protein L23 OS=Glossina morsitans morsitans PE=2 SV=1
179	1	tr|D3TS01|D3TS01_GLOMM	279	19005	13	3	1.26	Nucleoside diphosphate kinase OS=Glossina morsitans morsitans PE=2 SV=1
180	1	tr|D3TQA3|D3TQA3_GLOMM	277	65544	8	5	0.28	Malic enzyme OS=Glossina morsitans morsitans PE=2 SV=1
181	1	tr|D3TLR6|D3TLR6_GLOMM	275	27716	8	4	0.57	Vacuolar H+-ATPase v1 sector subunit D OS=Glossina morsitans morsitans PE=2 SV=1
182	1	tr|D3TMY7|D3TMY7_GLOMM	274	13602	6	1	0.25	40S ribosomal protein S20 OS=Glossina morsitans morsitans PE=2 SV=1
186	1	tr|L0LBH8|L0LBH8_9MUSC	263	26401	8	3	0.43	Cytochrome c oxidase subunit 2 (Fragment) OS=Glossina morsitans GN=CO2 PE=3 SV=1
188	1	tr|D3TMM3|D3TMM3_GLOMM	259	40350	6	2	0.17	Vacuolar H+-ATPase v0 sector subunit D OS=Glossina morsitans morsitans PE=2 SV=1
189	1	tr|D3TRT6|D3TRT6_GLOMM	259	46340	9	7	0.62	Short-chain acyl-CoA dehydrogenase OS=Glossina morsitans morsitans PE=2 SV=1
190	1	tr|D3TNC5|D3TNC5_GLOMM	258	28424	8	4	0.56	Retrotransposon protein OS=Glossina morsitans morsitans PE=2 SV=1
191	1	tr|D3TMX5|D3TMX5_GLOMM	258	26464	7	1	0.27	Reticulon OS=Glossina morsitans morsitans PE=2 SV=1
194	1	tr|D3TPG3|D3TPG3_GLOMM	250	49876	7	2	0.14	Translation elongation factor EF-1 gamma OS=Glossina morsitans morsitans PE=2 SV=1
195	1	tr|D3TR48|D3TR48_GLOMM	250	21477	7	2	0.34	60s ribosomal protein L9 OS=Glossina morsitans morsitans PE=2 SV=1
196	1	tr|D3TL85|D3TL85_GLOMM	249	13075	11	2	1.01	Ribosomal protein S25 (Fragment) OS=Glossina morsitans morsitans PE=2 SV=1
197	1	tr|D3TM85|D3TM85_GLOMM	247	21538	6	2	0.54	Translocon-associated complex TRAP beta subunit OS=Glossina morsitans morsitans PE=2 SV=1
200	1	tr|D3TLF0|D3TLF0_GLOMM	243	36325	7	3	0.42	Malate dehydrogenase OS=Glossina morsitans morsitans PE=2 SV=1
202	1	tr|D3TNB1|D3TNB1_GLOMM	242	24988	9	2	0.46	Putative peroxiredoxin OS=Glossina morsitans morsitans PE=2 SV=1
204	1	tr|D3TN04|D3TN04_GLOMM	239	26763	8	2	0.26	Alkyl hydroperoxide reductase OS=Glossina morsitans morsitans PE=2 SV=1
205	1	tr|D3TMG2|D3TMG2_GLOMM	237	26119	8	4	0.83	60s ribosomal protein L6 OS=Glossina morsitans morsitans PE=2 SV=1
206	1	tr|D3TLH6|D3TLH6_GLOMM	237	40487	7	3	0.27	Phosphoserine aminotransferase OS=Glossina morsitans morsitans PE=2 SV=1
207	1	tr|D3TPU0|D3TPU0_GLOMM	233	11263	5	1	0.71	Mitochondrial chaperonin OS=Glossina morsitans morsitans PE=3 SV=1
208	1	tr|D3TRM9|D3TRM9_GLOMM	232	16046	7	2	1.15	Superoxide dismutase [Cu-Zn] OS=Glossina morsitans morsitans PE=2 SV=1
209	1	tr|D3TMB2|D3TMB2_GLOMM	230	27787	5	2	0.25	Midgut trypsin OS=Glossina morsitans morsitans PE=2 SV=1
210	1	tr|D3TMD9|D3TMD9_GLOMM	230	20238	7	1	0.36	HspB1 OS=Glossina morsitans morsitans PE=2 SV=1
212	1	tr|D3TLV9|D3TLV9_GLOMM	227	44364	12	5	0.54	Phosphoglycerate kinase OS=Glossina morsitans morsitans PE=2 SV=1
213	1	tr|D3TRK5|D3TRK5_GLOMM	224	31633	6	2	0.22	Uncharacterized integral membrane protein OS=Glossina morsitans morsitans PE=2 SV=1
214	1	tr|D3TR24|D3TR24_GLOMM	223	22172	6	3	0.52	Ribosomal protein S7 OS=Glossina morsitans morsitans PE=2 SV=1
215	1	tr|D3TR97|D3TR97_GLOMM	223	26917	5	2	0.26	Cytochrome b-c1 complex subunit Rieske, mitochondrial OS=Glossina morsitans morsitans PE=2 SV=1
216	1	tr|D3TMF1|D3TMF1_GLOMM	220	29694	6	1	0.11	Salivary antigen 5 OS=Glossina morsitans morsitans PE=2 SV=1
217	1	tr|D3TR49|D3TR49_GLOMM	212	68752	9	4	0.21	Very-long-chain acyl-CoA dehydrogenase OS=Glossina morsitans morsitans PE=2 SV=1
218	1	tr|D3TQ38|D3TQ38_GLOMM	211	71520	7	3	0.14	PolyA-binding protein OS=Glossina morsitans morsitans PE=2 SV=1
219	1	tr|D3TN14|D3TN14_GLOMM	211	21778	5	1	0.33	Membrane traffic protein OS=Glossina morsitans morsitans PE=2 SV=1
221	1	tr|D3TMZ1|D3TMZ1_GLOMM	210	61212	11	5	0.30	Endocytosis/signaling protein EHD1 OS=Glossina morsitans morsitans PE=2 SV=1
222	1	tr|D3TMA9|D3TMA9_GLOMM	210	28328	5	2	0.25	Midgut trypsin OS=Glossina morsitans morsitans PE=2 SV=1
224	1	tr|D3TNX3|D3TNX3_GLOMM	208	40233	7	2	0.17	Angiopoietin-like salivary protein OS=Glossina morsitans morsitans PE=2 SV=1
225	1	tr|D3TSB1|D3TSB1_GLOMM	208	38896	7	2	0.18	Isocitrate dehydrogenase alpha subunit OS=Glossina morsitans morsitans PE=2 SV=1
226	1	tr|D3TN80|D3TN80_GLOMM	207	26854	6	1	0.12	Hypothetical conserved protein OS=Glossina morsitans morsitans PE=2 SV=1
228	1	tr|D3TRM2|D3TRM2_GLOMM	206	53805	8	3	0.19	Fumarase OS=Glossina morsitans morsitans PE=2 SV=1
229	1	tr|D3TMR1|D3TMR1_GLOMM	202	58415	8	3	0.18	Chaperonin complex component TcP-1 beta subunit CCT2 OS=Glossina morsitans morsitans PE=2 SV=1
230	1	tr|D3TLQ6|D3TLQ6_GLOMM	200	34044	8	4	0.59	Pyridoxal/pyridoxine/pyridoxamine kinase OS=Glossina morsitans morsitans PE=2 SV=1
232	1	tr|D3TP00|D3TP00_GLOMM	197	16293	7	3	1.13	Ribosomal protein S14b OS=Glossina morsitans morsitans PE=2 SV=1
233	1	tr|D3TMC2|D3TMC2_GLOMM	195	24750	5	2	0.29	60s ribosomal protein L10A OS=Glossina morsitans morsitans PE=2 SV=1
234	1	tr|D3TNA1|D3TNA1_GLOMM	194	9934	8	1	0.83	Putative uncharacterized protein OS=Glossina morsitans morsitans PE=4 SV=1
236	1	tr|D3TLK7|D3TLK7_GLOMM	189	36376	5	2	0.19	Na+/K+ ATPase beta subunit OS=Glossina morsitans morsitans PE=2 SV=1
237	1	tr|D3TNR1|D3TNR1_GLOMM	189	21983	6	2	0.53	Ribosomal protein L17 OS=Glossina morsitans morsitans PE=2 SV=1
238	1	tr|D3TNV6|D3TNV6_GLOMM	188	46490	7	5	0.41	Medium-chain acyl-CoA dehydrogenase OS=Glossina morsitans morsitans PE=2 SV=1
242	1	tr|D3TRQ0|D3TRQ0_GLOMM	175	76133	5	4	0.18	Heat shock protein cognate 5 OS=Glossina morsitans morsitans PE=2 SV=1
245	1	tr|D3TLM0|D3TLM0_GLOMM	169	29192	3	1	0.11	Uncharacterized conserved protein OS=Glossina morsitans morsitans PE=2 SV=1
246	1	tr|D3TLP5|D3TLP5_GLOMM	169	80370	9	4	0.17	Acyl-coenzyme A oxidase OS=Glossina morsitans morsitans PE=2 SV=1
247	1	tr|D3TPQ5|D3TPQ5_GLOMM	168	24725	6	1	0.14	Putative fumarylacetoacetate hydralase OS=Glossina morsitans morsitans PE=2 SV=1
248	1	tr|D3TLP9|D3TLP9_GLOMM	168	59896	6	4	0.24	T-complex protein 1 subunit alpha OS=Glossina morsitans morsitans PE=2 SV=1
250	1	tr|D3TQS0|D3TQS0_GLOMM	167	27355	4	2	0.26	Putative dehydrogenase OS=Glossina morsitans morsitans PE=2 SV=1
251	1	tr|D3TMA1|D3TMA1_GLOMM	166	26186	6	1	0.27	Tetraspanin 42Ed OS=Glossina morsitans morsitans PE=2 SV=1
254	1	tr|D3TM80|D3TM80_GLOMM	162	54207	5	2	0.13	Elongation factor Tu OS=Glossina morsitans morsitans PE=2 SV=1
256	1	tr|D3TRC8|D3TRC8_GLOMM	162	26267	6	4	0.61	Glutathione S-transferase OS=Glossina morsitans morsitans PE=2 SV=1
257	1	tr|D3TSA4|D3TSA4_GLOMM	161	32488	6	2	0.21	Hypothetical conserved protein OS=Glossina morsitans morsitans PE=2 SV=1
258	1	tr|D3TRK0|D3TRK0_GLOMM	161	18045	3	1	0.41	Calmodulin OS=Glossina morsitans morsitans PE=2 SV=1
259	1	tr|D3TQN8|D3TQN8_GLOMM	160	18426	3	1	0.18	60s ribosomal protein L21 OS=Glossina morsitans morsitans PE=2 SV=1
260	1	tr|D3TLV7|D3TLV7_GLOMM	160	59939	6	5	0.31	Chaperonin complex component TcP-1 eta subunit CCT7 OS=Glossina morsitans morsitans PE=2 SV=1
261	1	tr|D3TMK9|D3TMK9_GLOMM	160	58847	6	2	0.11	Chaperonin complex component TcP-1 zeta subunit OS=Glossina morsitans morsitans PE=2 SV=1
264	1	tr|D3TS74|D3TS74_GLOMM	154	28075	7	3	0.75	Ribosomal protein L8 OS=Glossina morsitans morsitans PE=2 SV=1
265	1	tr|D3TRU9|D3TRU9_GLOMM	153	53813	6	3	0.19	Dihydrolipoyl dehydrogenase OS=Glossina morsitans morsitans PE=2 SV=1
266	1	tr|D3TSD9|D3TSD9_GLOMM	151	83964	6	3	0.12	Hydroxyacyl-CoA dehydrogenase/enoyl-CoA hydratase OS=Glossina morsitans morsitans PE=2 SV=1
267	1	tr|D3TQG6|D3TQG6_GLOMM	151	46130	5	4	0.32	Eukaryotic initiation factor 4a OS=Glossina morsitans morsitans PE=2 SV=1
273	1	tr|D3TMK7|D3TMK7_GLOMM	143	51748	3	1	0.06	Mitochondrial sulfide quinone oxidoreductase OS=Glossina morsitans morsitans PE=2 SV=1
275	1	tr|D3TS27|D3TS27_GLOMM	137	6551	4	1	0.55	Mitochondrial F1F0-ATP synthase subunit epsilon/ATP15 OS=Glossina morsitans morsitans PE=4 SV=1
276	1	tr|D3TM06|D3TM06_GLOMM	136	60610	5	2	0.11	Chaperonin complex component TcP-1 theta subunit CCT8 OS=Glossina morsitans morsitans PE=2 SV=1
278	1	sp|Q2PQM1|RS6_GLOMM	134	28524	6	3	0.56	40S ribosomal protein S6 OS=Glossina morsitans morsitans GN=RpS6 PE=2 SV=1
280	1	tr|D3TRV5|D3TRV5_GLOMM	133	36382	3	1	0.09	Eukaryotic translation initiation factor 3 subunit I OS=Glossina morsitans morsitans PE=2 SV=1
281	1	tr|D3TPX7|D3TPX7_GLOMM	133	66104	5	4	0.21	Carboxylesterase OS=Glossina morsitans morsitans PE=2 SV=1
282	1	tr|D3TMD6|D3TMD6_GLOMM	133	36732	4	3	0.30	Fructose-1,6-bisphosphatase OS=Glossina morsitans morsitans PE=2 SV=1
285	1	tr|D3TLE8|D3TLE8_GLOMM	130	35947	3	1	0.09	Pyruvate dehydrogenase E1 beta subunit OS=Glossina morsitans morsitans PE=2 SV=1
287	1	tr|D3TPP4|D3TPP4_GLOMM	128	31148	3	1	0.22	Inositol monophosphatase OS=Glossina morsitans morsitans PE=2 SV=1
289	1	tr|D3TMG7|D3TMG7_GLOMM	127	44629	4	3	0.24	Vacuolar H+-ATPase v1 sector subunit C OS=Glossina morsitans morsitans PE=2 SV=1
291	1	tr|D3TMM2|D3TMM2_GLOMM	125	40190	2	1	0.08	Inorganic pyrophosphatase/nucleosome remodeling factor subunit NURF38 OS=Gmm PE=2 SV=1
297	1	tr|D3TMY2|D3TMY2_GLOMM	120	27671	4	2	0.41	Alkyl hydroperoxide reductase OS=Glossina morsitans morsitans PE=2 SV=1
300	1	tr|D3TM36|D3TM36_GLOMM	116	27652	5	2	0.26	Putative dehydrogenase OS=Glossina morsitans morsitans PE=2 SV=1
305	1	tr|D3TR61|D3TR61_GLOMM	111	17880	3	1	0.19	Myosin alkali light chain OS=Glossina morsitans morsitans PE=2 SV=1
306	1	tr|D3TLR5|D3TLR5_GLOMM	111	30035	2	1	0.11	Mitochondrial complement component 1Q subcomponent-binding protein OS=Gmm PE=2 SV=1
307	1	tr|D3TLI1|D3TLI1_GLOMM	111	24679	5	2	0.29	Troponin OS=Glossina morsitans morsitans PE=2 SV=1
308	1	tr|D3TR12|D3TR12_GLOMM	110	52741	5	2	0.13	NADH-ubiquinone oxidoreductase NDUFS2/49 kDa subunit OS=G. m. morsitans PE=2 SV=1
309	1	tr|D3TLB6|D3TLB6_GLOMM	109	35999	5	2	0.19	Annexin OS=Glossina morsitans morsitans PE=2 SV=1
309	2	tr|D3TME1|D3TME1_GLOMM	103	35637	5	2	0.19	Annexin OS=Glossina morsitans morsitans PE=2 SV=1
310	1	tr|D3TSD5|D3TSD5_GLOMM	109	13320	4	3	0.98	40s ribosomal protein S26 OS=Glossina morsitans morsitans PE=4 SV=1
311	1	tr|D3TN22|D3TN22_GLOMM	108	16793	4	3	0.74	Cytochrome c oxidase subunit Va COX6 OS=Glossina morsitans morsitans PE=2 SV=1
312	1	tr|D3TND8|D3TND8_GLOMM	107	41041	3	2	0.17	GDP-mannose pyrophosphorylase OS=Glossina morsitans morsitans PE=2 SV=1
313	1	tr|D3TP84|D3TP84_GLOMM	107	13891	2	1	0.25	Vacuolar H+-ATPase v1 sector subunit G OS=Glossina morsitans morsitans PE=4 SV=1
316	1	tr|D3TRS8|D3TRS8_GLOMM	103	11140	3	1	0.31	Cytochrome c oxidase subunit VIb COX12 OS=Glossina morsitans morsitans PE=4 SV=1
318	1	tr|D3TN18|D3TN18_GLOMM	102	20609	5	2	0.35	Mitochondrial F1F0-ATP synthase subunit D/ATP7 OS=Glossina morsitans morsitans PE=2 SV=1
319	1	tr|D3TNE8|D3TNE8_GLOMM	101	47632	3	3	0.22	Ornithine aminotransferase OS=Glossina morsitans morsitans PE=2 SV=1
320	1	tr|D3TRQ9|D3TRQ9_GLOMM	98	36168	2	1	0.19	Aldo-keto reductase OS=Glossina morsitans morsitans PE=2 SV=1
322	1	tr|D3TN88|D3TN88_GLOMM	98	20642	2	1	0.16	Alpha crystallin OS=Glossina morsitans morsitans PE=2 SV=1
329	1	tr|D3TLS8|D3TLS8_GLOMM	96	52614	4	1	0.06	4-hydroxybutyrate coenzyme A transferase OS=Glossina morsitans morsitans PE=2 SV=1
330	1	tr|D3TMM0|D3TMM0_GLOMM	95	39417	3	1	0.08	Ureidoglycolate dehydrogenase OS=Glossina morsitans morsitans PE=2 SV=1
333	1	tr|D3TPQ0|D3TPQ0_GLOMM	93	35120	2	1	0.09	Vesicle coat complex COPI epsilon subunit OS=Glossina morsitans morsitans PE=2 SV=1
338	1	tr|D3TQU9|D3TQU9_GLOMM	91	33123	3	1	0.10	Translocon-associated complex TRAP alpha subunit OS=Glossina morsitans morsitans PE=2 SV=1
339	1	tr|D3TMQ8|D3TMQ8_GLOMM	91	44400	3	1	0.07	Glutamine synthetase OS=Glossina morsitans morsitans PE=2 SV=1
343	1	tr|D3TKS9|D3TKS9_GLOMM	89	19349	3	1	0.17	Ectonucleoside triphosphate diphosphohydrolase 5 (Fragment) OS=Glossina morsitans morsitans PE=2 SV=1
344	1	tr|D3TLH1|D3TLH1_GLOMM	88	16098	2	1	0.47	Vacuolar H+-ATPase v0 sector subunits C/C OS=Glossina morsitans morsitans PE=2 SV=1
345	1	tr|Q0QHK5|Q0QHK5_GLOMM	88	26060	3	2	0.27	Pyrroline-5-carboxylate reductase (Fragment) OS=Glossina morsitans morsitans PE=2 SV=1
348	1	tr|D3TQ66|D3TQ66_GLOMM	87	23700	3	2	0.30	Proteasome subunit beta type OS=Glossina morsitans morsitans PE=2 SV=1
349	1	tr|Q0QHK7|Q0QHK7_GLOMM	87	53961	2	1	0.06	1-pyrroline-5-carboxylate dehydrogenase 1 OS=Glossina morsitans morsitans PE=2 SV=1
353	1	tr|D3TQ70|D3TQ70_GLOMM	86	28181	2	1	0.12	Proteasome subunit alpha type OS=Glossina morsitans morsitans PE=2 SV=1
356	1	tr|D3TNF0|D3TNF0_GLOMM	85	27290	3	2	0.26	Electron transfer flavoprotein beta subunit OS=Glossina morsitans morsitans PE=2 SV=1
357	1	tr|D3TM48|D3TM48_GLOMM	85	47378	2	2	0.14	Pyruvate dehydrogenase kinase OS=Glossina morsitans morsitans PE=2 SV=1
358	1	tr|D3TRL3|D3TRL3_GLOMM	84	11077	4	1	0.31	Mitochondrial F1F0-ATP synthase subunit G/ATP20 OS=Glossina morsitans morsitans PE=4 SV=1
360	1	tr|D3TLD3|D3TLD3_GLOMM	84	43682	2	1	0.08	Vacuolar H+-ATPase v0 sector accessory subunit S1 Ac45 OS=Glossina morsitans morsitans PE=2 SV=1
363	1	tr|Q2PQQ1|Q2PQQ1_GLOMM	83	45253	2	1	0.07	Serine protease inhibitor 1 OS=Glossina morsitans morsitans GN=Spn1 PE=2 SV=1
367	1	tr|D3TSC0|D3TSC0_GLOMM	81	61202	3	2	0.11	Hemomucin OS=Glossina morsitans morsitans PE=2 SV=1
369	1	tr|D3TKZ1|D3TKZ1_GLOMM	80	52005	2	1	0.06	Dolichyl-diphosphooligosaccharide protein glycosyltransferase 67 kDa subunit OS=Gmm PE=2 SV=1
371	1	tr|D3TPS7|D3TPS7_GLOMM	78	17844	1	1	0.19	Troponin C 73F OS=Glossina morsitans morsitans PE=2 SV=1
373	1	tr|D3TSF3|D3TSF3_GLOMM	78	79754	2	1	0.04	Acyl-coenzyme A oxidase OS=Glossina morsitans morsitans PE=2 SV=1
374	1	tr|D3TM92|D3TM92_GLOMM	77	24717	3	3	0.46	Gamma-interferon inducible lysosomal thiol reductase OS=Glossina morsitans morsitans PE=2 SV=1
375	1	tr|D3TLD0|D3TLD0_GLOMM	77	42363	3	2	0.16	3-hydroxyisobutyryl-coenzyme A hydrolase OS=Glossina morsitans morsitans PE=2 SV=1
376	1	tr|D3TM59|D3TM59_GLOMM	77	32243	2	1	0.10	Hypothetical conserved protein OS=Glossina morsitans morsitans PE=2 SV=1
377	1	tr|D3TSC9|D3TSC9_GLOMM	76	91201	2	2	0.07	Filamin alpha OS=Glossina morsitans morsitans PE=2 SV=1
379	1	tr|D3TRA4|D3TRA4_GLOMM	76	37479	3	2	0.18	Transaldolase OS=Glossina morsitans morsitans PE=2 SV=1
380	1	tr|D3TPX1|D3TPX1_GLOMM	76	40910	1	1	0.08	Aldose 1-epimerase OS=Glossina morsitans morsitans PE=2 SV=1
381	1	tr|D3TLT4|D3TLT4_GLOMM	75	45692	2	1	0.07	26S proteasome regulatory complex subunit RPN7/PSMD6 OS=G. morsitans morsitans PE=2 SV=1
387	1	tr|D3TL47|D3TL47_GLOMM	73	44974	2	1	0.07	Putative cysteine proteinase TIN-ag (Fragment) OS=Glossina morsitans morsitans PE=2 SV=1
388	1	tr|D3TM90|D3TM90_GLOMM	73	63620	3	1	0.05	5' nucleotidase OS=Glossina morsitans morsitans PE=2 SV=1
391	1	tr|D3TLE4|D3TLE4_GLOMM	72	60326	2	1	0.05	Aspartyl tRNA synthetase OS=Glossina morsitans morsitans PE=2 SV=1
392	1	tr|D3TSB3|D3TSB3_GLOMM	72	44331	2	2	0.15	Metallopeptidase OS=Glossina morsitans morsitans PE=2 SV=1
394	1	tr|D3TLN8|D3TLN8_GLOMM	71	66275	2	2	0.10	Phosphatase 2A at 29B OS=Glossina morsitans morsitans PE=2 SV=1
396	1	tr|D3TS33|D3TS33_GLOMM	70	52266	2	2	0.13	NADH dehydrogenase flavoprotein 1 ubiquinone OS=Glossina morsitans morsitans PE=2 SV=1
400	1	tr|D3TMH0|D3TMH0_GLOMM	69	18070	2	1	0.19	Translation initiation factor 5A OS=Glossina morsitans morsitans PE=2 SV=1
402	1	tr|Q694A8|Q694A8_GLOMM	68	18120	2	1	0.19	Putative peroxiredoxin (Fragment) OS=Glossina morsitans morsitans PE=2 SV=1
406	1	tr|D3TMI8|D3TMI8_GLOMM	68	58586	2	1	0.06	Cystathionine beta-synthase s OS=Glossina morsitans morsitans PE=2 SV=1
410	1	tr|D3TMY3|D3TMY3_GLOMM	67	44964	2	1	0.07	Pyruvate dehydrogenase E1 alpha subunit OS=Glossina morsitans morsitans PE=2 SV=1
411	1	tr|D3TLG2|D3TLG2_GLOMM	66	56795	2	1	0.06	Methylmalonate-semialdehyde dehydrogenase OS=Glossina morsitans morsitans PE=2 SV=1
412	1	tr|D3TM58|D3TM58_GLOMM	66	28920	2	1	0.11	Secreted juvenile hormone binding protein OS=Glossina morsitans morsitans PE=2 SV=1
416	1	tr|D3TMF9|D3TMF9_GLOMM	66	48961	2	1	0.07	26S proteasome regulatory complex ATPase RPT1 OS=Glossina morsitans morsitans PE=2 SV=1
417	1	tr|D3TPN0|D3TPN0_GLOMM	65	53374	1	1	0.06	Membrane glycoprotein LIG-1 OS=Glossina morsitans morsitans PE=2 SV=1
420	1	tr|D3TM76|D3TM76_GLOMM	64	36577	2	1	0.09	Ester hydrolase C11orf54-like protein OS=Glossina morsitans morsitans PE=2 SV=1
425	1	tr|D3TLW7|D3TLW7_GLOMM	63	28554	3	1	0.12	Fat body trypsin OS=Glossina morsitans morsitans PE=2 SV=1
427	1	tr|D3TKZ4|D3TKZ4_GLOMM	62	20574	2	1	0.35	60S ribosomal protein L18a (Fragment) OS=Glossina morsitans morsitans PE=2 SV=1
428	1	tr|D3TNF8|D3TNF8_GLOMM	62	31324	3	2	0.22	Proteasome subunit beta type OS=Glossina morsitans morsitans PE=2 SV=1
431	1	tr|D3TNM4|D3TNM4_GLOMM	61	19992	1	1	0.17	Microtubule-binding protein OS=Glossina morsitans morsitans PE=2 SV=1
432	1	tr|D3TLY7|D3TLY7_GLOMM	61	82660	2	1	0.08	Putative serine protease OS=Glossina morsitans morsitans PE=2 SV=1
436	1	tr|D3TM41|D3TM41_GLOMM	60	51904	1	1	0.06	Eukaryotic translation initiation factor 3 subunit E OS=Glossina morsitans morsitans PE=2 SV=1
437	1	tr|D3TKZ5|D3TKZ5_GLOMM	60	27300	2	1	0.12	Midgut trypsin (Fragment) OS=Glossina morsitans morsitans PE=2 SV=1
443	1	tr|D3TPU1|D3TPU1_GLOMM	59	32210	1	1	0.10	Hydroxyacyl-CoA dehydrogenase/enoyl-CoA hydratase OS=Glossina morsitans morsitans PE=2 SV=1
446	1	tr|D3TMQ7|D3TMQ7_GLOMM	59	82423	2	1	0.04	Dipeptidyl peptidase III OS=Glossina morsitans morsitans PE=2 SV=1
447	1	tr|Q968A1|Q968A1_GLOMM	59	29610	2	1	0.11	Putative zinc-metalloproteinase OS=Glossina morsitans morsitans PE=2 SV=1
452	1	tr|D3TRW9|D3TRW9_GLOMM	58	14465	1	1	0.24	Fau hypothetical conserved protein OS=Glossina morsitans morsitans PE=2 SV=1
456	1	tr|D3TQQ6|D3TQQ6_GLOMM	57	21101	1	1	0.16	Ca2+-binding protein OS=Glossina morsitans morsitans PE=2 SV=1
458	1	tr|D3TMF3|D3TMF3_GLOMM	57	56469	3	3	0.19	Pyruvate kinase OS=Glossina morsitans morsitans PE=2 SV=1
460	1	tr|D3TLY4|D3TLY4_GLOMM	57	46677	2	1	0.07	NADH-ubiquinone oxidoreductase NDUFA10/42kDa subunit OS=G. m. morsitans PE=2 SV=1
461	1	tr|D3TPA0|D3TPA0_GLOMM	56	33904	2	1	0.10	Cytochrome C1 OS=Glossina morsitans morsitans PE=2 SV=1
462	1	tr|D3TQC5|D3TQC5_GLOMM	56	55514	1	1	0.06	Muscle LIM protein at 84B OS=Glossina morsitans morsitans PE=2 SV=1
466	1	tr|D3TM31|D3TM31_GLOMM	56	24925	1	1	0.13	Tetraspanin 42Ei OS=Glossina morsitans morsitans PE=2 SV=1
469	1	tr|D3TRQ2|D3TRQ2_GLOMM	55	25262	2	1	0.13	Ferritin OS=Glossina morsitans morsitans PE=2 SV=1
470	1	tr|D3TNF7|D3TNF7_GLOMM	54	46128	1	1	0.07	Glutaryl-CoA dehydrogenase OS=Glossina morsitans morsitans PE=2 SV=1
471	1	tr|D3TLD6|D3TLD6_GLOMM	54	9375	1	1	0.37	40S ribosomal protein S21 OS=Glossina morsitans morsitans PE=3 SV=1
478	1	tr|D3TRP2|D3TRP2_GLOMM	52	25263	1	1	0.13	Putative transcriptional regulator DJ-1 OS=Glossina morsitans morsitans PE=2 SV=1
480	1	tr|D3TMA2|D3TMA2_GLOMM	52	45307	1	1	0.07	Putative GTp-binding protein OS=Glossina morsitans morsitans PE=2 SV=1
481	1	tr|I2CMG2|I2CMG2_GLOMM	52	79495	1	1	0.04	Ceramidase OS=Glossina morsitans morsitans PE=2 SV=1
483	1	tr|D3TLL2|D3TLL2_GLOMM	51	35858	1	1	0.09	Purine nucleoside phosphorylase OS=Glossina morsitans morsitans PE=2 SV=1
484	1	tr|D3TL18|D3TL18_GLOMM	51	44451	1	1	0.07	Salivary alkaline phosphatase (Fragment) OS=Glossina morsitans morsitans PE=2 SV=1
488	1	tr|D3TQG3|D3TQG3_GLOMM	50	16427	1	1	0.21	Hypothetical conserved protein OS=Glossina morsitans morsitans PE=2 SV=1
489	1	tr|Q2PZ04|Q2PZ04_GLOMM	50	49251	1	1	0.07	Lipophorin (Fragment) OS=Glossina morsitans morsitans PE=2 SV=1
491	1	tr|D3TSE8|D3TSE8_GLOMM	50	24792	2	1	0.14	NADH-ubiquinone oxidoreductase NDUFS8/23 kDa subunit OS=G. morsitans morsitans PE=2 SV=1
492	1	tr|D3TS89|D3TS89_GLOMM	49	30641	1	1	0.11	Putative cargo transport protein ERV29 OS=Glossina morsitans morsitans PE=2 SV=1
493	1	tr|D3TSA6|D3TSA6_GLOMM	49	67054	1	1	0.05	Electron transfer flavoprotein ubiquinone oxidoreductase OS=G. morsitans morsitans PE=2 SV=1
495	1	tr|D3TN60|D3TN60_GLOMM	48	59853	1	1	0.05	Peroxisomal 3-ketoacyl-CoA-thiolase p-44/SCP2 OS=Glossina morsitans morsitans PE=2 SV=1
500	1	tr|D3TLQ9|D3TLQ9_GLOMM	48	41825	1	1	0.08	Formaldehyde dehydrogenase OS=Glossina morsitans morsitans PE=2 SV=1
502	1	tr|Q8MX87|Q8MX87_GLOMM	47	73183	1	1	0.04	Transferrin OS=Glossina morsitans morsitans PE=2 SV=3
503	1	tr|D3TL15|D3TL15_GLOMM	47	27298	1	1	0.12	Midgut trypsin (Fragment) OS=Glossina morsitans morsitans PE=2 SV=1
506	1	tr|D3TP07|D3TP07_GLOMM	47	28260	1	1	0.12	Proteasome subunit alpha type OS=Glossina morsitans morsitans PE=2 SV=1
510	1	tr|D3TRI7|D3TRI7_GLOMM	46	14017	1	1	0.24	V-type proton ATPase subunit F OS=Glossina morsitans morsitans PE=2 SV=1
516	1	tr|D3TM51|D3TM51_GLOMM	45	35352	1	1	0.09	Mitochondrial oxoglutarate/malate carrier protein OS=Glossina morsitans morsitans PE=2 SV=1
519	1	tr|D3TS08|D3TS08_GLOMM	45	55258	1	1	0.06	Adenylosuccinate lyase OS=Glossina morsitans morsitans PE=2 SV=1
521	1	tr|D3TKT8|D3TKT8_GLOMM	44	16946	1	1	0.20	Aquaporin (Fragment) OS=Glossina morsitans morsitans PE=2 SV=1
523	1	tr|D3TLX2|D3TLX2_GLOMM	44	47979	2	2	0.14	Thioredoxin/protein disulfide isomerase OS=Glossina morsitans morsitans PE=2 SV=1
525	1	tr|D3TNJ3|D3TNJ3_GLOMM	44	32567	1	1	0.10	Carbon-nitrogen hydrolase OS=Glossina morsitans morsitans PE=2 SV=1
534	1	tr|D3TRZ8|D3TRZ8_GLOMM	43	43823	1	1	0.08	Putative gamma-glutamyl hydrolase OS=Glossina morsitans morsitans PE=2 SV=1
536	1	tr|D3TPR2|D3TPR2_GLOMM	43	16676	1	1	0.20	Myosin essential light chain OS=Glossina morsitans morsitans PE=2 SV=1
537	1	tr|D3TM22|D3TM22_GLOMM	42	22011	1	1	0.15	Vesicle coat complex COPII GTPase subunit SAR1 OS=Glossina morsitans morsitans PE=2 SV=1
541	1	tr|D3TR21|D3TR21_GLOMM	42	81440	1	1	0.04	Acyl-CoA synthetase OS=Glossina morsitans morsitans PE=2 SV=1
544	1	tr|D3TP65|D3TP65_GLOMM	42	71846	1	1	0.05	Glucose dehydrogenase OS=Glossina morsitans morsitans PE=2 SV=1
547	1	tr|D3TLK3|D3TLK3_GLOMM	42	38970	1	1	0.08	Sulfotransferase OS=Glossina morsitans morsitans PE=2 SV=1
548	1	tr|D3TNT8|D3TNT8_GLOMM	41	60259	1	1	0.05	Acyl-CoA synthetase OS=Glossina morsitans morsitans PE=2 SV=1
552	1	tr|D3TSB6|D3TSB6_GLOMM	41	16653	1	1	0.20	Ubiquitin-conjugating enzyme E2 OS=Glossina morsitans morsitans PE=2 SV=1
554	1	tr|D3TLD2|D3TLD2_GLOMM	41	55576	1	1	0.06	Programmed cell death 4a OS=Glossina morsitans morsitans PE=2 SV=1
556	1	tr|D3TMP5|D3TMP5_GLOMM	41	43152	1	1	0.08	Putative dehydrogenase OS=Glossina morsitans morsitans PE=2 SV=1
562	1	tr|D3TN29|D3TN29_GLOMM	40	43949	1	1	0.08	26S proteasome regulatory complex subunit RPN9/PSMD13 OS=G. morsitans morsitans PE=2 SV=1
565	1	tr|D3TME4|D3TME4_GLOMM	40	14035	1	1	0.24	Cytochrome c oxidase subunit Vb COX4 OS=Glossina morsitans morsitans PE=2 SV=1
570	1	tr|D3TPB0|D3TPB0_GLOMM	39	37610	1	1	0.09	Asparaginase OS=Glossina morsitans morsitans PE=2 SV=1
578	1	tr|D3TPR9|D3TPR9_GLOMM	39	25797	1	1	0.13	Glutathione S-transferase OS=Glossina morsitans morsitans PE=2 SV=1
579	1	tr|D3TL11|D3TL11_GLOMM	39	28294	1	1	0.12	Uncharacterized conserved protein (Fragment) OS=Glossina morsitans morsitans PE=2 SV=1
584	1	tr|D3TP85|D3TP85_GLOMM	39	45298	1	1	0.07	Aminoacylase-1 OS=Glossina morsitans morsitans PE=2 SV=1
585	1	tr|Q0QHL1|Q0QHL1_GLOMM	39	43477	1	1	0.08	Isocitrate dehydrogenase (NAD+) 1 OS=Glossina morsitans morsitans PE=2 SV=1
589	1	sp|Q8MUG0|GPL_GLOFF	38	29561	1	1	0.11	Lectizyme OS=Glossina fuscipes fuscipes GN=Gpl PE=2 SV=1
593	1	tr|Q2PQQ0|Q2PQQ0_GLOMM	38	46458	1	1	0.07	Serine protease inhibitor 4 OS=Glossina morsitans morsitans GN=Spn4 PE=2 SV=1
596	1	tr|D3TMP4|D3TMP4_GLOMM	37	28531	1	1	0.12	Hypothetical conserved protein OS=Glossina morsitans morsitans PE=2 SV=1
598	1	tr|D3TLT5|D3TLT5_GLOMM	37	51164	1	1	0.06	Mitochondrial translation elongation factor Tu OS=Glossina morsitans morsitans PE=2 SV=1
INSECTS - Miscellaneous
174	1	sp|P12831|CYC_SARPE	289	11901	10	4	2.56	Cytochrome c OS=Sarcophaga peregrina PE=1 SV=2
MAMMALS
4	2	sp|P60709|ACTB_HUMAN	10566	42052	307	20	36.72	Actin, cytoplasmic 1 OS=Homo sapiens GN=ACTB PE=1 SV=1
17	3	sp|P11142-2|HSP7C_HUMAN	2626	53598	91	12	1.60	Isoform 2 of Heat shock cognate 71 kDa protein OS=Homo sapiens GN=HSPA8
154	1	sp|P04264|K2C1_HUMAN	323	66170	10	6	0.40	Keratin, type II cytoskeletal 1 OS=Homo sapiens GN=KRT1 PE=1 SV=6
179	2	sp|P15531-2|NDKA_HUMAN	214	19869	7	2	0.60	Isoform 2 of Nucleoside diphosphate kinase A OS=Homo sapiens GN=NME1
1	1	tr|D0U270|D0U270_MUSMC	110456	15944	2350	22	2237232.64	Beta-globin OS=Mus musculus castaneus GN=Hbbt1 PE=3 SV=1
1	2	tr|A8DUK2|A8DUK2_MOUSE	97712	16280	2046	18	450255.44	Beta-globin OS=Mus musculus GN=Hbb-b1 PE=3 SV=1
1	3	tr|D4N6V9|D4N6V9_MUSMC	97697	15931	2046	18	480086.80	Beta-globin OS=Mus musculus castaneus GN=Hbbt1 PE=3 SV=1
1	4	tr|D4N6U4|D4N6U4_MUSMC	90666	15984	2086	18	269570.62	Beta-globin OS=Mus musculus castaneus GN=Hbbt1 PE=3 SV=1
1	5	tr|B1Q450|B1Q450_MOUSE	69295	15887	1512	14	16033.81	Hemoglobin beta chain subunit OS=Mus musculus GN=Hbb-b1 PE=2 SV=1
1	6	tr|A8DUK7|A8DUK7_MOUSE	63584	15768	1233	12	1647.62	Beta-globin OS=Mus musculus GN=Hbb-b1 PE=3 SV=1
1	7	sp|P02089|HBB2_MOUSE	59394	15982	1407	19	12412.46	Hemoglobin subunit beta-2 OS=Mus musculus GN=Hbb-b2 PE=1 SV=2
1	8	tr|A8DUL7|A8DUL7_MOUSE	52893	15796	1108	10	2957.72	Beta-globin OS=Mus musculus GN=Hbb-b1 PE=3 SV=1
1	9	tr|D0U272|D0U272_MUSCO	47855	16109	1234	13	5433.53	Beta-globin OS=Mus cookii GN=Hbbt1 PE=3 SV=1
1	10	tr|D0U278|D0U278_MUSPA	38012	15856	843	7	152.69	Beta-globin OS=Mus pahari GN=Hbbt1 PE=3 SV=1
1	11	tr|D0U283|D0U283_MUSCR	37940	16006	866	8	55.82	Beta-globin OS=Mus caroli GN=Hbbt2 PE=3 SV=1
1	12	tr|A8DUQ5|A8DUQ5_MOUSE	34689	15838	839	10	225.38	Beta-globin OS=Mus musculus GN=Hbb-b1 PE=3 SV=1
2	1	tr|A8DUV3|A8DUV3_MOUSE	42926	15133	1145	14	994.91	Alpha-globin OS=Mus musculus GN=Hba-a1 PE=3 SV=1
2	2	tr|A8DUV1|A8DUV1_MOUSE	23625	15189	786	12	282.22	Alpha-globin OS=Mus musculus GN=Hba-a1 PE=3 SV=1
2	4	tr|Q9CWS5|Q9CWS5_MOUSE	15324	15138	466	12	129.73	Putative uncharacterized protein OS=Mus musculus GN=Hba-a2 PE=2 SV=1
3	1	tr|Q546G4|Q546G4_MOUSE	33238	70700	895	42	35.08	Albumin 1 OS=Mus musculus GN=Alb PE=2 SV=1
4	4	tr|Q3U122|Q3U122_MOUSE	3735	42367	136	10	5.53	Putative uncharacterized protein OS=Mus musculus GN=Acta2 PE=2 SV=1
4	6	sp|Q8BFZ3|ACTBL_MOUSE	1750	42319	49	6	0.83	Beta-actin-like protein 2 OS=Mus musculus GN=Actbl2 PE=1 SV=1
5	1	sp|P07759|SPA3K_MOUSE	11672	47021	260	21	9.71	Serine protease inhibitor A3K OS=Mus musculus GN=Serpina3k PE=1 SV=2
5	2	sp|Q91WP6|SPA3N_MOUSE	3379	46859	99	11	2.41	Serine protease inhibitor A3N OS=Mus musculus GN=Serpina3n PE=1 SV=1
6	1	sp|Q921I1|TRFE_MOUSE	9679	78841	285	33	5.01	Serotransferrin OS=Mus musculus GN=Tf PE=1 SV=1
9	1	tr|D3YW52|D3YW52_MOUSE	6602	168602	212	36	1.46	Alpha-2-macroglobulin OS=Mus musculus GN=Pzp PE=2 SV=1
10	3	sp|P56480|ATPB_MOUSE	2851	56265	132	10	1.22	ATP synthase subunit beta, mitochondrial OS=Mus musculus GN=Atp5b PE=1 SV=2
14	1	sp|P01027|CO3_MOUSE	4626	187905	156	30	0.89	Complement C3 OS=Mus musculus GN=C3 PE=1 SV=3
16	1	tr|Q3KQQ4|Q3KQQ4_MOUSE	4210	46039	120	14	3.91	Serpina1a protein OS=Mus musculus GN=Serpina1b PE=2 SV=1
16	2	sp|Q00896|A1AT3_MOUSE	3386	45966	105	13	3.60	Alpha-1-antitrypsin 1-3 OS=Mus musculus GN=Serpina1c PE=1 SV=2
17	6	sp|P20029|GRP78_MOUSE	1480	72492	54	7	0.43	78 kDa glucose-regulated protein OS=Mus musculus GN=Hspa5 PE=1 SV=3
20	2	sp|P16858|G3P_MOUSE	1127	36072	40	7	1.21	Glyceraldehyde-3-phosphate dehydrogenase OS=Mus musculus GN=Gapdh PE=1 SV=2
21	1	sp|Q91X72|HEMO_MOUSE	3265	52026	111	12	1.67	Hemopexin OS=Mus musculus GN=Hpx PE=1 SV=2
25	1	sp|Q61171|PRDX2_MOUSE	2791	21936	87	8	4.50	Peroxiredoxin-2 OS=Mus musculus GN=Prdx2 PE=1 SV=3
30	1	tr|Q3UEM7|Q3UEM7_MOUSE	2399	50044	87	10	1.44	Putative uncharacterized protein OS=Mus musculus GN=Fgg PE=2 SV=1
32	1	tr|Q3TAJ4|Q3TAJ4_MOUSE	2251	103440	83	13	0.75	Putative uncharacterized protein OS=Mus musculus GN=Slc4a1 PE=2 SV=1
33	1	sp|P28665|MUG1_MOUSE	2203	166618	77	22	0.59	Murinoglobulin-1 OS=Mus musculus GN=Mug1 PE=1 SV=3
35	1	sp|P00920|CAH2_MOUSE	2099	29129	55	7	3.09	Carbonic anhydrase 2 OS=Mus musculus GN=Ca2 PE=1 SV=4
36	1	tr|Q3TGR2|Q3TGR2_MOUSE	1903	55402	54	13	1.38	Fibrinogen, B beta polypeptide, isoform CRA_a OS=Mus musculus GN=Fgb PE=2 SV=1
44	2	sp|P62814|VATB2_MOUSE	650	56857	23	5	0.33	V-type proton ATPase subunit B, brain isoform OS=Mus musculus GN=Atp6v1b2 PE=1 SV=1
45	1	tr|Q3U6G1|Q3U6G1_MOUSE	1568	22297	48	7	5.17	Biliverdin reductase B (Flavin reductase (NADPH)) OS=Mus musculus GN=Blvrb PE=2 SV=1
49	1	tr|Q3UGY5|Q3UGY5_MOUSE	1423	266328	47	22	0.31	Putative uncharacterized protein OS=Mus musculus GN=Fn1 PE=2 SV=1
52	4	sp|P24549|AL1A1_MOUSE	142	55060	7	5	0.34	Retinal dehydrogenase 1 OS=Mus musculus GN=Aldh1a1 PE=1 SV=5
53	1	tr|B2RX08|B2RX08_MOUSE	1267	268851	44	20	0.29	Spectrin beta 1 OS=Mus musculus GN=Sptb PE=2 SV=1
56	1	tr|G3X8Q5|G3X8Q5_MOUSE	1222	124859	43	15	0.51	Ceruloplasmin OS=Mus musculus GN=Cp PE=4 SV=1
62	1	sp|P01872|IGHM_MOUSE	1073	50625	30	7	0.66	Ig mu chain C region secreted form OS=Mus musculus GN=Igh-6 PE=1 SV=2
68	1	sp|P23953|EST1C_MOUSE	974	61302	29	7	0.69	Carboxylesterase 1C OS=Mus musculus GN=Ces1c PE=1 SV=4
70	1	tr|Q58EV2|Q58EV2_MOUSE	880	23008	34	10	4.12	Apoa1 protein OS=Mus musculus GN=Apoa1 PE=2 SV=1
72	1	tr|Q5M9K1|Q5M9K1_MOUSE	845	15880	20	5	1.63	Transthyretin OS=Mus musculus GN=Ttr PE=2 SV=1
73	2	sp|P24270|CATA_MOUSE	382	60043	14	5	0.38	Catalase OS=Mus musculus GN=Cat PE=1 SV=4
90	1	sp|P08032|SPTA1_MOUSE	640	280833	24	14	0.19	Spectrin alpha chain, erythrocytic 1 OS=Mus musculus GN=Spta1 PE=2 SV=3
91	1	tr|E9PV24|E9PV24_MOUSE	637	88117	20	3	0.16	Protein Fga OS=Mus musculus GN=Fga PE=2 SV=1
92	1	tr|B4MXT6|B4MXT6_DROWI	636	279586	22	14	0.18	GK20514 OS=Drosophila willistoni GN=Dwil\GK20514 PE=4 SV=1
118	1	tr|D3YV43|D3YV43_MOUSE	467	21209	14	3	0.55	40S ribosomal protein S3 OS=Mus musculus GN=Rps3 PE=2 SV=1
120	1	tr|Q0VGY9|Q0VGY9_MOUSE	460	207994	13	6	0.10	Ank1 protein OS=Mus musculus GN=Ank1 PE=2 SV=1
127	1	tr|Q8BPA1|Q8BPA1_MOUSE	401	31744	7	2	0.35	Putative uncharacterized protein OS=Mus musculus GN=Stom PE=2 SV=1
129	1	tr|D6RGQ0|D6RGQ0_MOUSE	397	129186	9	4	0.11	Complement factor H OS=Mus musculus GN=Cfh PE=2 SV=1
138	1	tr|Q4JFI8|Q4JFI8_MOUSE	364	26401	9	2	0.27	APCS amyloid P-component serum protein OS=Mus musculus GN=Apcs PE=2 SV=1
143	1	tr|Q3TAQ8|Q3TAQ8_MOUSE	358	30230	16	2	0.23	Putative uncharacterized protein OS=Mus musculus GN=Bpgm PE=2 SV=1
144	1	tr|Q3TCI7|Q3TCI7_MOUSE	356	36818	14	3	0.29	Putative uncharacterized protein OS=Mus musculus GN=Ldha PE=2 SV=1
145	1	sp|P13634|CAH1_MOUSE	348	28370	15	6	0.94	Carbonic anhydrase 1 OS=Mus musculus GN=Ca1 PE=2 SV=4
153	1	sp|A6X935-2|ITIH4_MOUSE	324	100446	9	4	0.14	Isoform 2 of Inter alpha-trypsin inhibitor, heavy chain 4 OS=Mus musculus GN=Itih4
157	1	sp|P11352|GPX1_MOUSE	318	22544	13	4	1.00	Glutathione peroxidase 1 OS=Mus musculus GN=Gpx1 PE=1 SV=2
160	1	tr|B2RXW7|B2RXW7_MOUSE	314	194437	12	6	0.10	Complement component 4B (Childo blood group) OS=Mus musculus GN=C4b PE=2 SV=1
160	2	tr|Q9QUF7|Q9QUF7_MOUSE	302	59625	10	3	0.17	Slp protein (Fragment) OS=Mus musculus GN=C4b PE=4 SV=1
164	1	sp|P08228|SODC_MOUSE	312	16104	11	6	2.81	Superoxide dismutase [Cu-Zn] OS=Mus musculus GN=Sod1 PE=1 SV=2
172	1	tr|Q543J5|Q543J5_MOUSE	292	52484	8	2	0.20	Antithrombin OS=Mus musculus GN=Serpinc1 PE=2 SV=1
176	1	tr|Q4FJR9|Q4FJR9_MOUSE	283	18057	10	3	0.67	G1p2 protein OS=Mus musculus GN=Isg15 PE=2 SV=1
187	1	sp|Q01853|TERA_MOUSE	262	89950	8	5	0.20	Transitional endoplasmic reticulum ATPase OS=Mus musculus GN=Vcp PE=1 SV=4
201	1	sp|P21614|VTDB_MOUSE	242	55162	6	4	0.26	Vitamin D-binding protein OS=Mus musculus GN=Gc PE=1 SV=2
203	1	tr|I6L985|I6L985_MOUSE	239	52684	6	3	0.20	Igh protein OS=Mus musculus GN=Igh PE=2 SV=1
227	1	sp|Q60590|A1AG1_MOUSE	207	23994	9	4	0.92	Alpha-1-acid glycoprotein 1 OS=Mus musculus GN=Orm1 PE=1 SV=1
231	1	tr|Q3TIU3|Q3TIU3_MOUSE	198	38072	4	2	0.18	Putative uncharacterized protein OS=Mus musculus GN=Ahsg PE=2 SV=1
244	1	tr|Q3U0C4|Q3U0C4_MOUSE	170	51422	7	3	0.20	Putative uncharacterized protein OS=Mus musculus GN=Gda PE=2 SV=1
252	1	tr|Q8BRW2|Q8BRW2_MOUSE	165	26848	6	3	0.42	Putative uncharacterized protein OS=Mus musculus GN=Adipoq PE=2 SV=1
255	1	sp|Q3U0B3|DHR11_MOUSE	162	28712	5	2	0.25	Dehydrogenase/reductase SDR family member 11 OS=Mus musculus GN=Dhrs11 PE=2 SV=1
263	1	tr|Q3T9M7|Q3T9M7_MOUSE	155	77747	4	2	0.09	Putative uncharacterized protein OS=Mus musculus GN=Epb4.2 PE=2 SV=1
268	1	tr|Q9D8C9|Q9D8C9_MOUSE	150	34151	4	2	0.20	Purine nucleoside phosphorylase OS=Mus musculus GN=Pnp2 PE=2 SV=1
270	1	tr|Q91XL1|Q91XL1_MOUSE	149	37807	4	2	0.18	Leucine-rich HEV glycoprotein OS=Mus musculus GN=Lrg1 PE=2 SV=1
272	1	tr|A2NU20|A2NU20_MOUSE	144	13520	4	1	0.25	VH coding region (Fragment) OS=Mus musculus GN=Gm16839 PE=4 SV=1
274	1	tr|A5GZX3|A5GZX3_MOUSE	139	20967	4	2	0.35	Glyoxalase 1 OS=Mus musculus GN=Glo1 PE=2 SV=1
279	1	tr|Q65ZI1|Q65ZI1_MOUSE	133	28053	3	1	0.12	Anti-HIV-1 reverse transcriptase single-chain variable OS=Mus musculus GN=Igkv5-39 PE=1 SV=1
294	1	tr|Q3UBS3|Q3UBS3_MOUSE	122	39241	4	2	0.18	Haptoglobin OS=Mus musculus GN=Hp PE=2 SV=1
299	1	tr|Q3TLW5|Q3TLW5_MOUSE	117	29002	6	1	0.11	Putative uncharacterized protein OS=Mus musculus GN=Aqp1 PE=2 SV=1
303	1	tr|Q3V1T9|Q3V1T9_MOUSE	114	93485	4	2	0.07	Putative uncharacterized protein OS=Mus musculus GN=Plg PE=2 SV=1
317	1	tr|Q5FW62|Q5FW62_MOUSE	102	54713	2	1	0.06	Serine (Or cysteine) peptidase inhibitor, clade D, member 1 OS=M. musculus GN=Serpind1 PE=2 SV=1
328	1	tr|Q66JS7|Q66JS7_MOUSE	96	26586	2	2	0.27	Igk protein OS=Mus musculus GN=Igkv3-7 PE=1 SV=1
331	1	tr|E9PVS1|E9PVS1_MOUSE	95	78253	3	2	0.09	Inter-alpha-trypsin inhibitor heavy chain H3 OS=Mus musculus GN=Itih3 PE=2 SV=1
332	1	tr|Q6KAM2|Q6KAM2_MOUSE	95	34400	2	1	0.10	MFLJ00385 protein (Fragment) OS=Mus musculus GN=Ighg3 PE=2 SV=1
346	1	tr|Q8K1F1|Q8K1F1_MOUSE	87	12269	2	1	0.28	Anti-VIPase light chain variable region (Fragment) OS=Mus musculus GN=Gm1418 PE=4 SV=1
347	1	tr|Q3U6I5|Q3U6I5_MOUSE	87	26963	2	1	0.12	Putative uncharacterized protein OS=Mus musculus GN=C1qb PE=2 SV=1
378	1	tr|Q5ND35|Q5ND35_MOUSE	76	31456	2	1	0.11	Alpha-2-antiplasmin (Fragment) OS=Mus musculus GN=Serpinf2 PE=2 SV=1
382	1	tr|B2RTP7|B2RTP7_MOUSE	75	71336	2	1	0.05	Krt2 protein OS=Mus musculus GN=Krt2 PE=2 SV=1
385	1	tr|Q3UHS6|Q3UHS6_MOUSE	74	271836	2	2	0.02	Putative uncharacterized protein OS=Mus musculus GN=Tln1 PE=2 SV=1
399	1	tr|D3Z2Y7|D3Z2Y7_MOUSE	70	22518	2	1	0.15	Glutathione peroxidase (Fragment) OS=Mus musculus GN=Gpx3 PE=3 SV=1
401	1	sp|P51910|APOD_MOUSE	69	21744	2	1	0.15	Apolipoprotein D OS=Mus musculus GN=Apod PE=2 SV=1
403	1	sp|Q60692|PSB6_MOUSE	68	25591	2	1	0.13	Proteasome subunit beta type-6 OS=Mus musculus GN=Psmb6 PE=1 SV=3
407	1	sp|Q8R146-2|APEH_MOUSE	68	80826	2	1	0.04	Isoform 2 of Acylamino-acid-releasing enzyme OS=Mus musculus GN=Apeh
408	1	tr|Q3TRK9|Q3TRK9_MOUSE	67	53894	2	1	0.06	Putative uncharacterized protein OS=Mus musculus GN=Slc16a1 PE=2 SV=1
414	1	tr|D3YWI1|D3YWI1_MOUSE	66	26123	2	2	0.27	Fructose-bisphosphate aldolase (Fragment) OS=Mus musculus GN=Aldoa PE=2 SV=1
422	1	sp|Q07456|AMBP_MOUSE	63	39916	2	2	0.17	Protein AMBP OS=Mus musculus GN=Ambp PE=1 SV=2
423	1	tr|G3UXY6|G3UXY6_MOUSE	63	8595	2	1	0.41	Glycophorin-C OS=Mus musculus GN=Gypc PE=2 SV=1
429	1	tr|B1AQ77|B1AQ77_MOUSE	62	49634	3	2	0.21	Keratin 15, isoform CRA_a OS=Mus musculus GN=Krt15 PE=3 SV=1
434	1	tr|Q6LD55|Q6LD55_MOUSE	61	11369	2	1	0.30	APOAII OS=Mus musculus GN=Apoa2 PE=4 SV=1
439	1	tr|F6T4M4|F6T4M4_MOUSE	60	16573	3	1	0.20	Serine/arginine repetitive matrix protein 1 (Fragment) OS=Mus musculus GN=Srrm1 PE=2 SV=1
440	1	tr|B1ATS4|B1ATS4_MOUSE	60	108900	2	1	0.06	Sarcoplasmic/endoplasmic reticulum calcium ATPase 3 OS=Mus musculus GN=Atp2a3 PE=2 SV=1
441	1	tr|Q9EQI5|Q9EQI5_MOUSE	60	12586	1	1	0.27	Chemokine (C-X-C motif) ligand 7, isoform CRA_b OS=Mus musculus GN=Ppbp PE=4 SV=1
442	1	tr|Q3U967|Q3U967_MOUSE	60	33589	1	1	0.10	Putative uncharacterized protein OS=Mus musculus GN=Cd47 PE=2 SV=1
449	1	sp|O55234|PSB5_MOUSE	59	28685	2	2	0.25	Proteasome subunit beta type-5 OS=Mus musculus GN=Psmb5 PE=1 SV=3
450	1	tr|Q3TGC5|Q3TGC5_MOUSE	58	21047	2	2	0.34	Putative uncharacterized protein OS=Mus musculus GN=Pebp1 PE=2 SV=1
453	1	sp|E9Q414|APOB_MOUSE	58	510481	2	2	0.01	Apolipoprotein B-100 OS=Mus musculus GN=Apob PE=1 SV=1
455	1	sp|Q9QUM9|PSA6_MOUSE	58	27811	2	2	0.25	Proteasome subunit alpha type-6 OS=Mus musculus GN=Psma6 PE=1 SV=1
457	1	sp|P29788|VTNC_MOUSE	57	55613	2	1	0.06	Vitronectin OS=Mus musculus GN=Vtn PE=1 SV=2
468	1	tr|F6QLW4|F6QLW4_MOUSE	55	22502	1	1	0.15	C4b-binding protein (Fragment) OS=Mus musculus GN=C4bp PE=4 SV=1
472	1	tr|Q9DCD8|Q9DCD8_MOUSE	54	28700	1	1	0.12	Proteasome subunit alpha type OS=Mus musculus GN=Psma3 PE=2 SV=1
474	1	tr|Q3UC02|Q3UC02_MOUSE	53	18590	1	1	0.18	MCG23457 OS=Mus musculus GN=Rps11 PE=2 SV=1
476	1	tr|D3YTR7|D3YTR7_MOUSE	53	40137	1	1	0.08	Adenylyl cyclase-associated protein OS=Mus musculus GN=Cap2 PE=2 SV=1
486	1	tr|Q9EP98|Q9EP98_MOUSE	50	138175	2	1	0.02	Epidermal growth factor receptor OS=Mus musculus GN=Egfr PE=2 SV=1
487	1	tr|D3Z2H9|D3Z2H9_MOUSE	50	29202	1	1	0.11	Uncharacterized protein OS=Mus musculus GN=Tpm3-rs7 PE=3 SV=1
496	1	sp|Q8R121-2|ZPI_MOUSE	48	45326	1	1	0.07	Isoform 2 of Protein Z-dependent protease inhibitor OS=Mus musculus GN=Serpina10
522	1	tr|D3YTY9|D3YTY9_MOUSE	44	54254	1	1	0.06	Kininogen-1 OS=Mus musculus GN=Kng1 PE=2 SV=1
526	1	tr|H3BJA3|H3BJA3_MOUSE	44	22389	1	1	0.15	Glutamate--cysteine ligase regulatory subunit (Fragment) OS=Mus musculus GN=Gclm PE=4 SV=1
528	1	tr|J3QP71|J3QP71_MOUSE	43	21985	1	1	0.15	Basigin (Fragment) OS=Mus musculus GN=Bsg PE=4 SV=1
529	1	sp|Q3TXS7|PSMD1_MOUSE	43	106689	1	1	0.03	26S proteasome non-ATPase regulatory subunit 1 OS=Mus musculus GN=Psmd1 PE=1 SV=1
530	1	tr|G3UYY2|G3UYY2_MOUSE	43	46069	1	1	0.07	Selenium-binding protein 2 OS=Mus musculus GN=Selenbp2 PE=2 SV=1
532	1	tr|G0YP42|G0YP42_MOUSE	43	25325	1	1	0.13	Anti-human Langerin 2G3 lambda chain OS=Mus musculus PE=2 SV=1
535	1	tr|Q3TEE6|Q3TEE6_MOUSE	43	76157	1	1	0.04	Putative uncharacterized protein OS=Mus musculus GN=Fermt3 PE=2 SV=1
540	1	tr|Q9DBN0|Q9DBN0_MOUSE	42	45016	1	1	0.07	Putative uncharacterized protein OS=Mus musculus GN=Apoa4 PE=2 SV=1
542	1	tr|Q9Z1R9|Q9Z1R9_MOUSE	42	26802	1	1	0.12	MCG124046 OS=Mus musculus GN=Prss1 PE=2 SV=1
543	1	sp|Q99PT1|GDIR1_MOUSE	42	23450	1	1	0.14	Rho GDP-dissociation inhibitor 1 OS=Mus musculus GN=Arhgdia PE=1 SV=3
546	1	tr|Q4V9Z4|Q4V9Z4_MOUSE	42	52404	1	1	0.06	Igh protein OS=Mus musculus GN=Gm16844 PE=2 SV=1
571	1	sp|P52430|PON1_MOUSE	39	39711	1	1	0.08	Serum paraoxonase/arylesterase 1 OS=Mus musculus GN=Pon1 PE=1 SV=2
572	1	tr|Q0WXH4|Q0WXH4_MOUSE	39	22984	1	1	0.15	MHC class I like protein GS17 (Fragment) OS=Mus musculus GN=Gm8909 PE=2 SV=1
575	1	tr|Q8BTA2|Q8BTA2_MOUSE	39	16661	1	1	0.20	Putative uncharacterized protein OS=Mus musculus GN=Pafah1b2 PE=2 SV=1
586	1	sp|Q19LI2|A1BG_MOUSE	39	57202	1	1	0.06	Alpha-1B-glycoprotein OS=Mus musculus GN=A1bg PE=1 SV=1
591	1	sp|Q9DBB9|CPN2_MOUSE	38	61296	1	1	0.05	Carboxypeptidase N subunit 2 OS=Mus musculus GN=Cpn2 PE=1 SV=2
283	1	tr|D0VXS6|D0VXS6_MICMU	133	49416	5	1	0.07	HLA-B associated transcript 1 OS=Microcebus murinus GN=BAT1 PE=4 SV=1
1	13	sp|B3EWD4|HBB_PERCR	17287	15854	381	4	4.71	Hemoglobin subunit beta OS=Peromyscus crinitus PE=1 SV=1
1	14	tr|H6UZ35|H6UZ35_PERMA	2976	16082	131	2	0.77	Epsilon-globin OS=Peromyscus maniculatus GN=HBE-T1 PE=3 SV=1
2	3	tr|A4ZQG1|A4ZQG1_PERLE	18950	15118	602	9	30.56	Hemoglobin alpha subunit 2 OS=Peromyscus leucopus PE=3 SV=1
2	5	tr|C7S3A7|C7S3A7_PERMA	11645	15203	344	8	12.76	Hemoglobin alpha-subunit OS=Peromyscus maniculatus PE=3 SV=1
2	6	tr|C7S3I0|C7S3I0_PERMA	10352	15179	308	7	8.19	Hemoglobin alpha-subunit OS=Peromyscus maniculatus PE=3 SV=1
2	7	tr|C7S3J3|C7S3J3_PERMA	7551	15084	209	8	13.01	Hemoglobin alpha-subunit OS=Peromyscus maniculatus PE=3 SV=1
2	8	tr|C7S379|C7S379_PERMA	5577	15198	189	5	4.02	Hemoglobin alpha-subunit OS=Peromyscus maniculatus PE=3 SV=1
2	9	tr|C7S341|C7S341_PERMA	5570	15265	188	5	3.06	Hemoglobin alpha-subunit OS=Peromyscus maniculatus PE=3 SV=1
2	10	sp|B3EWD3|HBA_PERCR	4343	15034	170	6	3.18	Hemoglobin subunit alpha OS=Peromyscus crinitus PE=1 SV=1
20	3	tr|Q5MAV7|Q5MAV7_PERMA	426	29980	21	4	0.69	Glyceraldehyde-3-phosphate dehydrogenase (Fragment) OS=Peromyscus maniculatus PE=2 SV=1
249	1	tr|H6X2S8|H6X2S8_APODR	168	25445	4	1	0.13	CRP OS=Apodemus draco GN=crp PE=4 SV=1
335	1	tr|Q2LDP7|Q2LDP7_SPEPA	92	5530	3	1	0.65	Ribosomal protein S16 (Fragment) OS=Spermophilus parryii PE=2 SV=1
BACTERIA
568	1	tr|C6AAK9|C6AAK9_BARGA	39	64955	1	1	0.05	ABC transporter, ATP-binding protein OS=Bartonella grahamii (strain as4aup) GN=Bgr_18450 PE=3 SV=1
497	1	tr|G2IBH1|G2IBH1_9CLOT	48	32567	2	1	0.10	2,5-didehydrogluconate reduct. OS=C. Arthromitus sp. SFB-mouse-Yit GN=MOUSESFB_0608 PE=4 SV=1
508	1	tr|G6XF17|G6XF17_9PROT	47	33507	2	1	0.10	Putative 2,5-diketo-D-gluconic acid reduct. OS=Gluconobact. morbifer G707 GN=GMO_00820 PE=4 SV=1
413	1	tr|K8X667|K8X667_9ENTR	66	11871	3	1	0.29	Thioredoxin OS=Providencia alcalifaciens Dmel2 GN=OO9_10136 PE=3 SV=1
463	1	tr|K8WMC4|K8WMC4_PRORE	56	11800	2	2	0.67	Thioredoxin OS=Providencia rettgeri Dmel1 GN=OOC_03032 PE=3 SV=1
533	1	tr|K8W705|K8W705_9ENTR	43	41323	1	1	0.08	tRNA-specific 2-thiouridylase MnmA OS=Providencia sneebia DSM 19967 GN=mnmA PE=3 SV=1
576	1	tr|K8WGS9|K8WGS9_PRORE	39	45323	1	1	0.07	Lipopolysaccharide 1,2-N-acetylglucosaminetransferase OS=Providencia
								rettgeri Dmel1 GN=OOC_02247 PE=4 SV=1
444	1	sp|Q2NQL7|EFTU_SODGM	59	43250	2	2	0.16	Elongation factor Tu OS=Sodalis glossinidius (strain morsitans) GN=tuf1 PE=3 SV=1
485	1	tr|Q2NSB6|Q2NSB6_SODGM	51	56780	2	1	0.12	Hypothetical phage protein OS=Sodalis glossinidius (strain morsitans) GN=SG1684 PE=4 SV=1
507	1	sp|Q2NT07|SLYA_SODGM	47	16608	1	1	0.20	Transcriptional regulator SlyA OS=Sodalis glossinidius (strain morsitans) GN=slyA PE=3 SV=1
524	1	sp|Q2NR04|G6PI_SODGM	44	61684	1	1	0.05	Glucose-6-phosphate isomerase OS=Sodalis glossinidius (strain morsitans) GN=pgi PE=3 SV=1
582	1	tr|Q2NU70|Q2NU70_SODGM	39	38393	1	1	0.09	Outer membrane protein A OS=Sodalis glossinidius (strain morsitans) GN=SG1030 PE=3 SV=1
17	5	sp|Q8D2Q5|DNAK_WIGBR	1566	71519	43	3	0.20	Chaperone protein DnaK OS=Wigglesworthia glossinidia brevipalpis GN=dnaK PE=3 SV=1
34	1	tr|H6Q558|H6Q558_WIGGL	2182	57819	66	13	1.56	60 kDa chaperonin OS=Wig. glossinidia endosymbiont of Gmm (Yale colony) GN=groL PE=3 SV=1
77	1	sp|Q9ANS0|CH10_WIGBR	734	10409	23	4	4.58	10 kDa chaperonin OS=Wigglesworthia glossinidia brevipalpis GN=groS PE=3 SV=1
77	2	tr|H6Q557|H6Q557_WIGGL	568	10471	17	4	6.43	10 kDa chaperonin OS=Wig. glossinidia endosymbiont of Gmm (Yale colony) GN=groS PE=3 SV=1
326	1	tr|Q8D267|Q8D267_WIGBR	97	22875	3	1	0.15	AhpC protein OS=Wigglesworthia glossinidia brevipalpis GN=ahpC PE=4 SV=1
327	1	sp|Q8D240|EFTU_WIGBR	97	43854	3	2	0.16	Elongation factor Tu OS=Wigglesworthia glossinidia brevipalpis GN=tuf PE=3 SV=1
334	1	tr|B7U9A5|B7U9A5_WIGGL	92	45467	3	2	0.15	Thiamine biosynthesis prot. ThiC (Fragment) OS=Wig. glossinidia endosymb. of G. fuscipes PE=3 SV=1
Miscelaneous
178	1	tr|Q4DW89|Q4DW89_TRYCC	279	86969	9	1	0.04	Lipophosphoglycan biosynthetic protein, putative OS=Trypanosoma cruzi
								(strain CL Brener) GN=Tc00.1047053506989.190 PE=3 SV=1
184	1	tr|K2N4W8|K2N4W8_TRYCR	271	88124	17	1	0.04	Mismatch repair protein MSH5, putative OS=T. cruzi marinkellei GN=MOQ_003130 PE=3 SV=1
239	1	tr|D0A7C3|D0A7C3_TRYB9	188	14864	6	1	0.23	40S ribosomal protein S15A, putative OS=Trypanosoma brucei gambiense
								(strain MHOM/CI/86/DAL972) GN=TbgDal_XI6920 PE=3 SV=1
241	1	tr|C9ZM94|C9ZM94_TRYB9	182	127435	12	1	0.03	Putative uncharacterized protein OS=T. b. gambiense GN=TbgDal_IV4670 PE=4 SV=1
284	1	tr|D0A9H8|D0A9H8_TRYB9	131	16796	5	1	0.44	Calmodulin, putative (Fragment) OS=T. b. gambiense GN=TbgDal_XI14480 PE=4 SV=1
325	1	tr|G0U030|G0U030_TRYVY	97	22723	3	2	0.32	Putative small GTP-binding protein Rab1 OS=T. vivax (strain Y486) GN=TVY486_0800350 PE=3 SV=1
395	1	tr|B0M0I4|B0M0I4_TRYEV	71	22759	2	1	0.15	Beta tubulin (Fragment) OS=Trypanosoma evansi PE=2 SV=1
517	1	tr|D0A6K9|D0A6K9_TRYB9	45	49240	1	1	0.07	Proteasome regulatory ATPase subunit 2, putative OS=Trypanosoma brucei
								gambiense (strain MHOM/CI/86/DAL972) GN=TbgDal_XI4280 PE=4 SV=1
549	1	tr|K2NEF3|K2NEF3_TRYCR	41	101579	1	1	0.03	Beta prime cop protein, putative OS=Trypanosoma cruzi marinkellei GN=MOQ_002782 PE=4 SV=1
553	1	tr|F9WKU1|F9WKU1_TRYVY	41	61142	1	1	0.05	Putative uncharacterized protein OS=Trypanosoma vivax (strain Y486) GN=TvY486_0007530 PE=4 SV=1
564	1	tr|K2MW43|K2MW43_TRYCR	40	493521	1	1	0.01	Ubiquitin-protein ligase, putative OS=Trypanosoma cruzi marinkellei GN=MOQ_006261 PE=4 SV=1
