# Supplementary material for: Differential expression of midgut proteins in Trypanosoma brucei gambiense-stimulated vs. non-stimulated Glossina palpalis gambiensis flies
Source: Front Microbiol. 2015 May 12;6:444. doi: 10.3389/fmicb.2015.00444 (PMC4428205; doi:10.3389/fmicb.2015.00444)
Supplement: Supplementary file 3 [file Table3.XLS]

## Sheet: Feuil1
Supplementary Table S3: Listing of the proteins identified in biological replicate "S-C" of trypanosome stimulated flies
Fami-	Mem-	Accession	Score	Mass	Number of	Number of	emPAI	Description
ly	ber				significant	significant
					matches	sequences
INSECTS - Drosophila sp
5	1	sp|P10981|ACT5_DROME	10193	42174	314	19	22.77	Actin-87E OS=Drosophila melanogaster GN=Act87E PE=1 SV=1
5	4	tr|Q9BIJ1|Q9BIJ1_DROVI	6100	41995	222	19	15.54	Actin E2 OS=Drosophila virilis GN=ActE2 PE=3 SV=1
5	5	tr|B4H3U5|B4H3U5_DROPE	5603	23152	122	8	21.21	GL15241 OS=Drosophila persimilis GN=Dper\GL15241 PE=3 SV=1
5	6	tr|E5L891|E5L891_DROMA	3310	8740	99	11	1612.08	Actin 5C (Fragment) OS=Drosophila mauritiana GN=Act5C PE=4 SV=1
8	1	sp|P13607-2|ATNA_DROME	6215	112031	187	28	2.45	Isoform 2 of Sodium/potassium-transporting ATPase subunit alpha OS=D. melanogaster GN=Atpalpha
8	2	tr|B4G538|B4G538_DROPE	6049	99086	184	24	2.55	GL24291 (Fragment) OS=Drosophila persimilis GN=Dper\GL24291 PE=3 SV=1
10	2	tr|B3N1J9|B3N1J9_DROAN	3981	54254	151	17	3.36	ATP synthase subunit beta OS=Drosophila ananassae GN=Dana\GF21882 PE=3 SV=1
13	1	tr|E1JHJ4|E1JHJ4_DROME	4831	223795	172	40	0.86	Myosin heavy chain, isoform N OS=Drosophila melanogaster GN=Mhc PE=4 SV=1
13	2	tr|B4KHX8|B4KHX8_DROMO	4768	248684	169	39	0.73	GI17055 OS=Drosophila mojavensis GN=Dmoj\GI17055 PE=4 SV=1
13	3	tr|B5DI76|B5DI76_DROPS	4522	249912	164	38	0.72	GA25794 OS=Drosophila pseudoobscura pseudoobscura GN=Dpse\GA25794 PE=4 SV=1
16	2	tr|B3MX94|B3MX94_DROAN	2552	71334	82	10	0.72	GF11377 OS=Drosophila ananassae GN=Dana\GF11377 PE=3 SV=1
16	6	tr|B4H8Z8|B4H8Z8_DROPE	615	71430	27	5	0.25	GL15719 OS=Drosophila persimilis GN=Dper\GL15719 PE=3 SV=1
16	7	tr|B4HGH2|B4HGH2_DROSE	605	70117	26	5	0.26	Hsp68 OS=Drosophila sechellia GN=Hsp68 PE=3 SV=1
29	2	tr|B3P5V4|B3P5V4_DROER	433	90218	17	3	0.15	GG11583 OS=Drosophila erecta GN=Dere\GG11583 PE=3 SV=1
32	2	tr|O44100|O44100_DROPS	883	44607	26	5	0.53	Enolase (Fragment) OS=Drosophila pseudoobscura pseudoobscura GN=Eno PE=2 SV=1
41	1	tr|E0R982|E0R982_DROME	1558	51778	63	10	1.23	GH12877p OS=Drosophila melanogaster GN=betaTub56D-RA PE=2 SV=1
45	1	tr|B3MJH2|B3MJH2_DROAN	1494	18157	59	5	1.77	GF15783 OS=Drosophila ananassae GN=Dana\GF15783 PE=4 SV=1
47	1	tr|B3LYC5|B3LYC5_DROAN	1399	50561	53	12	1.27	GF17649 OS=Drosophila ananassae GN=Dana\GF17649 PE=3 SV=1
52	2	tr|B4JPW3|B4JPW3_DROGR	265	57251	10	3	0.18	GH13324 OS=Drosophila grimshawi GN=Dgri\GH13324 PE=3 SV=1
55	2	tr|B4IWK5|B4IWK5_DROGR	321	102436	11	5	0.17	GH16141 OS=Drosophila grimshawi GN=Dgri\GH16141 PE=4 SV=1
56	1	tr|B3N2H1|B3N2H1_DROAN	1229	21231	33	4	1.80	GF20391 OS=Drosophila ananassae GN=Dana\GF20391 PE=3 SV=1
64	1	tr|H1UUP7|H1UUP7_DROME	948	53394	35	10	0.93	FI17820p1 OS=Drosophila melanogaster GN=Tm1-RF PE=2 SV=1
77	2	tr|B3M7H8|B3M7H8_DROAN	249	57802	12	5	0.39	Adenosylhomocysteinase OS=Drosophila ananassae GN=Dana\GF10239 PE=3 SV=1
77	3	tr|B4M5K6|B4M5K6_DROVI	177	54527	7	3	0.26	Adenosylhomocysteinase OS=Drosophila virilis GN=Dvir\GJ10596 PE=3 SV=1
84	3	tr|B3MGP4|B3MGP4_DROAN	421	133417	16	6	0.16	Pyruvate carboxylase OS=Drosophila ananassae GN=Dana\GF13141 PE=3 SV=1
87	1	tr|B3LV65|B3LV65_DROAN	643	106700	18	1	0.03	GF18040 OS=Drosophila ananassae GN=Dana\GF18040 PE=4 SV=1
89	1	tr|B3MQV6|B3MQV6_DROAN	637	266364	22	8	0.10	GF21115 OS=Drosophila ananassae GN=Dana\GF21115 PE=4 SV=1
97	1	tr|B4IYN7|B4IYN7_DROGR	582	281586	21	12	0.15	GH15717 OS=Drosophila grimshawi GN=Dgri\GH15717 PE=4 SV=1
104	1	tr|B4NCK7|B4NCK7_DROWI	515	30947	16	2	0.36	GK10059 OS=Drosophila willistoni GN=Dwil\GK10059 PE=4 SV=1
119	1	tr|F0JAP1|F0JAP1_DROME	460	46275	17	3	0.51	LP19279p OS=Drosophila melanogaster GN=Sec61alpha-RA PE=2 SV=1
143	1	tr|Q2M0P5|Q2M0P5_DROPS	344	20732	13	4	1.12	GA21036 OS=Drosophila pseudoobscura pseudoobscura GN=Dpse\GA21036 PE=3 SV=1
149	1	tr|B3MUM2|B3MUM2_DROAN	318	13355	7	3	1.49	Histone H2A OS=Drosophila ananassae GN=Dana\GF22315 PE=3 SV=1
149	2	tr|B4IM99|B4IM99_DROSE	266	22818	15	4	0.98	GM16917 OS=Drosophila sechellia GN=Dsec\GM16917 PE=4 SV=1
169	1	tr|B3MX05|B3MX05_DROAN	277	26058	13	3	0.44	GF20520 OS=Drosophila ananassae GN=Dana\GF20520 PE=4 SV=1
174	1	tr|B3MGG1|B3MGG1_DROAN	271	21521	7	1	0.16	GF12342 OS=Drosophila ananassae GN=Dana\GF12342 PE=3 SV=1
175	1	tr|E1JJM9|E1JJM9_DROME	269	14933	10	3	0.85	Ribosomal protein S15Aa, isoform F OS=Drosophila melanogaster GN=RpS15Aa PE=3 SV=1
184	2	sp|P48588|RS25_DROME	113	13193	6	2	0.58	40S ribosomal protein S25 OS=Drosophila melanogaster GN=RpS25 PE=1 SV=3
187	1	tr|B3MV19|B3MV19_DROAN	237	103696	7	2	0.06	GF22842 OS=Drosophila ananassae GN=Dana\GF22842 PE=4 SV=1
195	1	tr|B4GX31|B4GX31_DROPE	227	71873	8	3	0.14	GL21072 OS=Drosophila persimilis GN=Dper\GL21072 PE=4 SV=1
200	1	tr|B4MYF9|B4MYF9_DROWI	222	72837	8	3	0.19	GK22213 OS=Drosophila willistoni GN=Dwil\GK22213 PE=4 SV=1
201	1	tr|B3MCY5|B3MCY5_DROAN	220	16064	6	4	1.15	GF12897 OS=Drosophila ananassae GN=Dana\GF12897 PE=3 SV=1
214	1	tr|B3MVU7|B3MVU7_DROAN	197	25670	5	2	0.28	GF22379 OS=Drosophila ananassae GN=Dana\GF22379 PE=3 SV=1
215	1	tr|B4NJ18|B4NJ18_DROWI	194	54461	7	1	0.12	GK13807 OS=Drosophila willistoni GN=Dwil\GK13807 PE=4 SV=1
220	1	tr|B3P8P1|B3P8P1_DROER	190	60089	8	5	0.31	T-complex protein 1 subunit alpha OS=Drosophila erecta GN=Dere\GG12510 PE=3 SV=1
229	1	tr|B3MAQ3|B3MAQ3_DROAN	176	43266	5	2	0.16	Ribose-phosphate pyrophosphokinase OS=Drosophila ananassae GN=Dana\GF24649 PE=3 SV=1
236	1	tr|B3MUF0|B3MUF0_DROAN	165	69164	3	1	0.05	GF20677 OS=Drosophila ananassae GN=Dana\GF20677 PE=4 SV=1
239	1	tr|B3MG13|B3MG13_DROAN	162	22980	4	1	0.15	GF13093 OS=Drosophila ananassae GN=Dana\GF13093 PE=4 SV=1
240	1	tr|B3MXV0|B3MXV0_DROAN	159	26995	3	1	0.26	GF19368 OS=Drosophila ananassae GN=Dana\GF19368 PE=3 SV=1
241	1	tr|B3NXU5|B3NXU5_DROER	157	53841	5	2	0.13	GG19604 OS=Drosophila erecta GN=Dere\GG19604 PE=3 SV=1
246	2	tr|B3NCD9|B3NCD9_DROER	89	33464	3	2	0.21	GG15362 OS=Drosophila erecta GN=Dere\GG15362 PE=4 SV=1
247	1	tr|B3MHM4|B3MHM4_DROAN	148	17644	4	1	0.19	Ribosomal protein S18 OS=Drosophila ananassae GN=RpS18 PE=3 SV=1
248	1	tr|B4N109|B4N109_DROWI	148	176101	5	1	0.02	GK24856 OS=Drosophila willistoni GN=Dwil\GK24856 PE=4 SV=1
249	1	tr|D0IQI3|D0IQI3_DROME	147	72477	5	1	0.05	SD23213p OS=Drosophila melanogaster GN=Fim-RD PE=2 SV=1
251	1	tr|B4GVX2|B4GVX2_DROPE	146	43830	3	1	0.16	GL14584 OS=Drosophila persimilis GN=Dper\GL14584 PE=3 SV=1
252	1	tr|B4KVS5|B4KVS5_DROMO	146	22652	6	4	0.74	GI12083 OS=Drosophila mojavensis GN=Dmoj\GI12083 PE=3 SV=1
256	1	tr|B3MXB8|B3MXB8_DROAN	143	192979	5	2	0.03	GF11191 OS=Drosophila ananassae GN=Dana\GF11191 PE=4 SV=1
257	1	tr|Q5U151|Q5U151_DROME	143	49283	4	2	0.14	LP20617p (Fragment) OS=Drosophila melanogaster GN=CG32483 PE=2 SV=1
259	1	tr|B3P1B7|B3P1B7_DROER	142	60608	5	1	0.05	GG17131 OS=Drosophila erecta GN=Dere\GG17131 PE=3 SV=1
268	1	tr|Q2LZA5|Q2LZA5_DROPS	136	26985	5	1	0.12	GA11781 OS=Drosophila pseudoobscura pseudoobscura GN=Dpse\GA11781 PE=4 SV=1
271	1	tr|Q1WKV8|Q1WKV8_DROYA	133	59158	4	1	0.06	Putative NADH:ubiquinone reductase 75 kD subunit (Fragment) OS=D. yakuba GN=ND75 PE=4 SV=1
274	1	tr|B3MEC3|B3MEC3_DROAN	132	15123	4	1	0.23	40S ribosomal protein S24 OS=Drosophila ananassae GN=Dana\GF13006 PE=3 SV=1
278	1	tr|A1ZBW0|A1ZBW0_DROME	127	51105	4	1	0.06	Bancal, isoform C OS=Drosophila melanogaster GN=bl PE=2 SV=1
280	1	tr|B4K928|B4K928_DROMO	126	95761	5	1	0.03	GI24258 OS=Drosophila mojavensis GN=Dmoj\GI24258 PE=4 SV=1
287	1	tr|B3P882|B3P882_DROER	121	52903	3	1	0.13	GG12158 OS=Drosophila erecta GN=Dere\GG12158 PE=3 SV=1
291	1	tr|D0IQG4|D0IQG4_DROME	120	93095	3	3	0.11	AT24528p (Fragment) OS=Drosophila melanogaster GN=TER94-RC PE=2 SV=1
296	1	tr|B3MWN6|B3MWN6_DROAN	116	86083	4	1	0.04	GF22420 OS=Drosophila ananassae GN=Dana\GF22420 PE=4 SV=1
299	1	tr|H0RN81|H0RN81_DROME	111	11716	4	1	0.29	Peptidyl-prolyl cis-trans isomerase OS=Drosophila melanogaster GN=FK506-bp2-RA PE=4 SV=1
304	1	sp|B3MCZ5|EIF3M_DROAN	109	44529	3	1	0.07	Eukaryotic translation initiation factor 3 subunit M OS=Drosophila ananassae GN=Tango7 PE=3 SV=1
311	1	sp|Q0E9B6|RS11_DROME	103	18265	3	1	0.18	40S ribosomal protein S11 OS=Drosophila melanogaster GN=RpS11 PE=1 SV=1
312	1	tr|B3MWK4|B3MWK4_DROAN	103	108091	4	2	0.06	Coatomer subunit beta OS=Drosophila ananassae GN=Dana\GF22509 PE=3 SV=1
315	1	tr|B4L7P8|B4L7P8_DROMO	101	64003	3	1	0.05	GI11209 OS=Drosophila mojavensis GN=Dmoj\GI11209 PE=3 SV=1
317	1	tr|B4NJJ8|B4NJJ8_DROWI	99	16024	4	1	0.21	RpL32 OS=Drosophila willistoni GN=RpL32 PE=4 SV=1
318	1	tr|B3MFN3|B3MFN3_DROAN	97	44651	3	2	0.15	GF11269 OS=Drosophila ananassae GN=Dana\GF11269 PE=4 SV=1
320	1	tr|B4JM22|B4JM22_DROGR	97	107460	5	4	0.13	GH24410 OS=Drosophila grimshawi GN=Dgri\GH24410 PE=4 SV=1
323	1	tr|B3LVY1|B3LVY1_DROAN	94	46037	2	1	0.07	GF17518 OS=Drosophila ananassae GN=Dana\GF17518 PE=4 SV=1
325	1	tr|B4LPP2|B4LPP2_DROVI	92	63001	2	1	0.05	GJ21395 OS=Drosophila virilis GN=Dvir\GJ21395 PE=3 SV=1
334	1	tr|B3MSZ6|B3MSZ6_DROAN	86	98221	2	1	0.03	Coatomer subunit gamma OS=Drosophila ananassae GN=Dana\GF22968 PE=3 SV=1
335	1	tr|B3N8C6|B3N8C6_DROER	84	86411	2	2	0.08	Adenylyl cyclase-associated protein OS=Drosophila erecta GN=Dere\GG24610 PE=3 SV=1
338	1	tr|B3MEG8|B3MEG8_DROAN	83	34966	3	2	0.20	GF11336 OS=Drosophila ananassae GN=Dana\GF11336 PE=4 SV=1
339	1	tr|B3MDX5|B3MDX5_DROAN	83	17907	2	2	0.41	GF11364 OS=Drosophila ananassae GN=Dana\GF11364 PE=3 SV=1
341	1	tr|Q2LZI3|Q2LZI3_DROPS	82	10056	3	1	0.35	GA20453 OS=Drosophila pseudoobscura pseudoobscura GN=Dpse\GA20453 PE=4 SV=1
348	1	tr|B4J8T3|B4J8T3_DROGR	79	57914	2	1	0.06	Alkaline phosphatase OS=Drosophila grimshawi GN=Dgri\GH19931 PE=3 SV=1
349	1	tr|B4J8Y1|B4J8Y1_DROGR	78	60013	1	1	0.05	GH21379 OS=Drosophila grimshawi GN=Dgri\GH21379 PE=3 SV=1
353	1	tr|A1Z8U4|A1Z8U4_DROME	78	56269	2	1	0.06	T-complex chaperonin 5, isoform B OS=Drosophila melanogaster GN=Cct5 PE=3 SV=1
354	1	tr|B3ND06|B3ND06_DROER	77	88823	2	2	0.08	GG15669 OS=Drosophila erecta GN=Dere\GG15669 PE=3 SV=1
358	1	tr|B3M1W9|B3M1W9_DROAN	75	33219	2	1	0.10	GF17115 OS=Drosophila ananassae GN=Dana\GF17115 PE=3 SV=1
362	1	tr|Q2LYU8|Q2LYU8_DROPS	74	545930	2	1	0.01	GA15129 OS=Drosophila pseudoobscura pseudoobscura GN=Dpse\GA15129 PE=4 SV=2
366	1	tr|A1ZBK3|A1ZBK3_DROME	73	98007	3	1	0.03	CG10062, isoform A OS=Drosophila melanogaster GN=CG10062 PE=4 SV=1
367	1	tr|Q2M0C0|Q2M0C0_DROPS	72	15501	2	1	0.22	40S ribosomal protein S12 OS=D. pseudoobscura pseudoobscura GN=Dpse\GA10880 PE=3 SV=2
368	1	tr|B3MEK3|B3MEK3_DROAN	72	15041	2	1	0.23	GF13548 OS=Drosophila ananassae GN=Dana\GF13548 PE=3 SV=1
369	1	tr|B3M3S7|B3M3S7_DROAN	71	9499	3	1	0.36	GF11012 OS=Drosophila ananassae GN=Dana\GF11012 PE=4 SV=1
373	1	tr|B3MG62|B3MG62_DROAN	70	27124	3	2	0.26	Proteasome subunit alpha type OS=Drosophila ananassae GN=Dana\GF13117 PE=3 SV=1
377	1	tr|B3LYX0|B3LYX0_DROAN	68	52743	2	1	0.06	GF16210 OS=Drosophila ananassae GN=Dana\GF16210 PE=4 SV=1
382	1	tr|B3NT64|B3NT64_DROER	66	7529	2	2	1.16	GG18316 OS=Drosophila erecta GN=Dere\GG18316 PE=4 SV=1
383	1	tr|B4MVD7|B4MVD7_DROWI	65	36163	3	2	0.19	GK14636 OS=Drosophila willistoni GN=Dwil\GK14636 PE=4 SV=1
385	1	tr|B3MAM3|B3MAM3_DROAN	64	67039	2	2	0.10	GF23482 OS=Drosophila ananassae GN=Dana\GF23482 PE=4 SV=1
387	1	tr|B3MIM9|B3MIM9_DROAN	64	34591	2	1	0.10	GF11072 OS=Drosophila ananassae GN=Dana\GF11072 PE=4 SV=1
390	1	tr|B3ME50|B3ME50_DROAN	63	14539	3	1	0.52	GF12477 OS=Drosophila ananassae GN=Dana\GF12477 PE=4 SV=1
398	1	tr|B3MCC6|B3MCC6_DROAN	61	24154	2	1	0.14	Ribosomal protein L19 OS=Drosophila ananassae GN=Dana\GF11517 PE=3 SV=1
399	1	sp|A1ZA47-2|ZASP_DROME	61	130661	1	1	0.03	Isoform A of PDZ and LIM domain protein Zasp OS=Drosophila melanogaster GN=Zasp52
402	1	tr|B4JVX7|B4JVX7_DROGR	60	136794	2	1	0.02	GH22854 OS=Drosophila grimshawi GN=Dgri\GH22854 PE=3 SV=1
406	2	sp|P22700-2|ATC1_DROME	56	110397	2	2	0.06	Isoform A of Calcium-transporting ATPase sarcoplasmic/endoplasmic
								reticulum type OS=Drosophila melanogaster GN=Ca-P60A
408	1	tr|B3MPW6|B3MPW6_DROAN	58	24670	2	1	0.14	GF19983 OS=Drosophila ananassae GN=Dana\GF19983 PE=3 SV=1
409	1	tr|B3M0S1|B3M0S1_DROAN	58	20995	2	2	0.35	GF17183 OS=Drosophila ananassae GN=Dana\GF17183 PE=4 SV=1
410	1	tr|B4N4K0|B4N4K0_DROWI	58	43333	1	1	0.08	GK12336 OS=Drosophila willistoni GN=Dwil\GK12336 PE=3 SV=1
413	1	tr|B3MJP8|B3MJP8_DROAN	56	12778	2	2	0.61	GF15330 OS=Drosophila ananassae GN=Dana\GF15330 PE=3 SV=1
415	1	tr|B3N0U9|B3N0U9_DROAN	56	64867	3	1	0.05	GF19024 OS=Drosophila ananassae GN=Dana\GF19024 PE=3 SV=1
420	1	tr|B4KJK7|B4KJK7_DROMO	55	28634	2	1	0.12	GI18288 OS=Drosophila mojavensis GN=Dmoj\GI18288 PE=4 SV=1
421	1	tr|K0G5I6|K0G5I6_9MUSC	55	21756	2	1	0.15	Triosephosphate isomerase (Fragment) OS=Drosophila pachea GN=Tpi PE=3 SV=1
422	1	tr|B3MZL6|B3MZL6_DROAN	55	16827	1	1	0.20	GF19203 OS=Drosophila ananassae GN=Dana\GF19203 PE=3 SV=1
425	1	tr|B4K5J4|B4K5J4_DROMO	54	104496	2	2	0.06	GI23565 OS=Drosophila mojavensis GN=Dmoj\GI23565 PE=4 SV=1
428	1	sp|A1ZAX1|EIF3C_DROME	53	106158	3	2	0.06	Eukaryotic translation initiation factor 3 subunit C OS=Drosophila melanogaster GN=eIF3-S8 PE=1 SV=1
436	1	tr|B5E0Q5|B5E0Q5_DROPS	52	291295	2	1	0.01	GA24373 OS=Drosophila pseudoobscura pseudoobscura GN=Dpse\GA24373 PE=4 SV=1
442	1	tr|B3MLK1|B3MLK1_DROAN	51	56825	1	1	0.06	GF15510 OS=Drosophila ananassae GN=Dana\GF15510 PE=3 SV=1
444	1	tr|B3M8T2|B3M8T2_DROAN	51	103479	2	1	0.03	GF23601 OS=Drosophila ananassae GN=Dana\GF23601 PE=4 SV=1
447	1	tr|B3LVB5|B3LVB5_DROAN	50	17038	1	1	0.20	GF18594 OS=Drosophila ananassae GN=Dana\GF18594 PE=4 SV=1
448	1	tr|B3NAM0|B3NAM0_DROER	50	57874	1	1	0.06	Coronin OS=Drosophila erecta GN=Dere\GG10792 PE=3 SV=1
452	1	tr|Q1PQ48|Q1PQ48_DROMI	49	41187	1	1	0.08	CG7008 (Fragment) OS=Drosophila miranda GN=CG7008 PE=4 SV=1
459	1	tr|B3NLI1|B3NLI1_DROER	48	22160	1	1	0.15	Peptidyl-prolyl cis-trans isomerase OS=Drosophila erecta GN=Dere\GG21776 PE=3 SV=1
462	1	tr|B3M838|B3M838_DROAN	48	503234	1	1	0.01	GF24206 OS=Drosophila ananassae GN=Dana\GF24206 PE=4 SV=1
466	1	tr|B3MR25|B3MR25_DROAN	47	59110	1	1	0.06	GF21077 OS=Drosophila ananassae GN=Dana\GF21077 PE=4 SV=1
467	1	tr|E1JGQ5|E1JGQ5_DROME	47	177977	1	1	0.02	CG9485, isoform D OS=Drosophila melanogaster GN=CG9485 PE=4 SV=1
469	1	tr|E1JJC0|E1JJC0_DROME	47	515760	2	1	0.01	Terribly reduced optic lobes, isoform AC OS=Drosophila melanogaster GN=trol PE=4 SV=2
471	1	tr|Q2LZY1|Q2LZY1_DROPS	46	48779	1	1	0.07	GA19566 OS=Drosophila pseudoobscura pseudoobscura GN=Dpse\GA19566 PE=3 SV=2
475	1	tr|B3N1R3|B3N1R3_DROAN	45	38103	1	1	0.09	Serine/threonine-protein phosphatase OS=Drosophila ananassae GN=Dana\GF20754 PE=3 SV=1
477	1	tr|B3P3G3|B3P3G3_DROER	45	17697	1	1	0.19	GG22093 OS=Drosophila erecta GN=Dere\GG22093 PE=4 SV=1
487	1	tr|B3MV99|B3MV99_DROAN	44	17629	1	1	0.19	GF21662 OS=Drosophila ananassae GN=Dana\GF21662 PE=4 SV=1
488	1	tr|B3MZD4|B3MZD4_DROAN	44	17824	1	1	0.19	GF19145 OS=Drosophila ananassae GN=Dana\GF19145 PE=4 SV=1
489	1	tr|B3MDY4|B3MDY4_DROAN	44	145937	1	1	0.02	GF13488 OS=Drosophila ananassae GN=Dana\GF13488 PE=3 SV=1
492	1	tr|Q2M0V1|Q2M0V1_DROPS	43	57842	1	1	0.06	GA19009 OS=Drosophila pseudoobscura pseudoobscura GN=Dpse\GA19009 PE=3 SV=2
495	1	tr|B3MFQ8|B3MFQ8_DROAN	43	40111	1	1	0.08	GF13608 OS=Drosophila ananassae GN=Dana\GF13608 PE=4 SV=1
498	1	tr|B3P4C9|B3P4C9_DROER	43	34414	1	1	0.10	GG18553 OS=Drosophila erecta GN=Dere\GG18553 PE=3 SV=1
501	1	tr|B4L745|B4L745_DROMO	42	54702	1	1	0.06	GI16048 OS=Drosophila mojavensis GN=Dmoj\GI16048 PE=4 SV=1
504	1	tr|B3P9S8|B3P9S8_DROER	42	53296	1	1	0.06	GG16443 OS=Drosophila erecta GN=Dere\GG16443 PE=3 SV=1
506	1	tr|B3MG91|B3MG91_DROAN	41	12418	1	1	0.28	GF11238 OS=Drosophila ananassae GN=Dana\GF11238 PE=4 SV=1
507	1	tr|B3MAQ7|B3MAQ7_DROAN	41	15318	1	1	0.22	GF25156 OS=Drosophila ananassae GN=Dana\GF25156 PE=3 SV=1
511	1	tr|B3MYL5|B3MYL5_DROAN	41	133393	1	1	0.02	GF22008 OS=Drosophila ananassae GN=Dana\GF22008 PE=4 SV=1
512	1	sp|C0R5I6|ATPB_WOLWR	41	51998	1	1	0.06	ATP synthase subunit beta OS=Wolbachia sp. subsp. D. simulans (strain wRi) GN=atpD PE=3 SV=1
516	1	tr|B3LWG3|B3LWG3_DROAN	40	23819	1	1	0.14	GF16337 OS=Drosophila ananassae GN=Dana\GF16337 PE=3 SV=1
517	1	tr|B3MTG6|B3MTG6_DROAN	40	76528	1	1	0.04	GF23359 OS=Drosophila ananassae GN=Dana\GF23359 PE=3 SV=1
518	1	tr|B3MP17|B3MP17_DROAN	40	28937	1	1	0.11	GF15233 OS=Drosophila ananassae GN=Dana\GF15233 PE=3 SV=1
519	1	tr|B4L6B8|B4L6B8_DROMO	40	37046	1	1	0.09	GI16206 OS=Drosophila mojavensis GN=Dmoj\GI16206 PE=4 SV=1
520	1	tr|B3M692|B3M692_DROAN	40	310119	1	1	0.01	GF24334 OS=Drosophila ananassae GN=Dana\GF24334 PE=4 SV=1
527	1	tr|B4GD88|B4GD88_DROPE	39	70548	1	1	0.05	GL10363 OS=Drosophila persimilis GN=Dper\GL10363 PE=4 SV=1
529	1	tr|B3NRS6|B3NRS6_DROER	39	31015	1	1	0.11	GG20349 OS=Drosophila erecta GN=Dere\GG20349 PE=4 SV=1
530	1	tr|B3NWA7|B3NWA7_DROER	39	120934	1	1	0.03	GG18210 OS=Drosophila erecta GN=Dere\GG18210 PE=4 SV=1
531	1	tr|B3N6P3|B3N6P3_DROER	39	204657	1	1	0.02	GG10498 OS=Drosophila erecta GN=Dere\GG10498 PE=4 SV=1
532	1	tr|B4J7W3|B4J7W3_DROGR	39	49032	1	1	0.07	Aldehyde dehydrogenase OS=Drosophila grimshawi GN=Dgri\GH20599 PE=3 SV=1
534	1	tr|B3MXT8|B3MXT8_DROAN	39	39305	1	1	0.08	GF19374 OS=Drosophila ananassae GN=Dana\GF19374 PE=4 SV=1
537	1	tr|B4NN02|B4NN02_DROWI	39	25537	1	1	0.13	GK22983 OS=Drosophila willistoni GN=Dwil\GK22983 PE=3 SV=1
539	1	tr|B3LWS2|B3LWS2_DROAN	38	16896	1	1	0.20	GF18131 OS=Drosophila ananassae GN=Dana\GF18131 PE=3 SV=1
540	1	tr|D1Z3A1|D1Z3A1_DROME	38	16019	1	1	0.21	MIP15344p OS=Drosophila melanogaster GN=RpL28 PE=2 SV=1
544	1	tr|B3N850|B3N850_DROER	38	59767	1	1	0.06	GG10613 OS=Drosophila erecta GN=Dere\GG10613 PE=3 SV=1
551	1	tr|B3MRX7|B3MRX7_DROAN	38	14527	1	1	0.25	GF21366 OS=Drosophila ananassae GN=Dana\GF21366 PE=3 SV=1
552	1	sp|B3LY71|EI3D1_DROAN	38	64219	1	1	0.05	Eukaryotic translation initiation factor 3 subunit D-1 OS=Drosophila ananassae GN=eIF-3p66 PE=3 SV=1
553	1	tr|B3MSV4|B3MSV4_DROAN	37	14280	1	1	0.24	GF23241 OS=Drosophila ananassae GN=Dana\GF23241 PE=4 SV=1
555	1	tr|C0H6Z8|C0H6Z8_DROME	37	20204	1	1	0.17	GM15153p (Fragment) OS=Drosophila melanogaster GN=RpS10b-RB PE=2 SV=1
559	1	tr|B0FE74|B0FE74_DROMA	37	27574	1	1	0.12	Proteasome subunit alpha type OS=Drosophila mauritiana GN=Prosalpha6 PE=3 SV=1
560	1	tr|B3LW06|B3LW06_DROAN	37	110580	1	1	0.03	GF17458 OS=Drosophila ananassae GN=Dana\GF17458 PE=3 SV=1
INSECTS - Glossina sp
5	2	tr|D3TP03|D3TP03_GLOMM	9726	42191	293	19	17.95	Actin 57B OS=Glossina morsitans morsitans PE=2 SV=1
6	1	sp|Q8T4N5|TSEP_GLOPP	8243	42365	187	10	3.84	Protein TsetseEP OS=Glossina palpalis palpalis PE=4 SV=1
10	1	tr|D3TRW4|D3TRW4_GLOMM	5410	54546	188	20	5.54	ATP synthase subunit beta OS=Glossina morsitans morsitans PE=2 SV=1
12	1	tr|D3TR42|D3TR42_GLOMM	5063	59624	191	24	4.89	ATP synthase subunit alpha OS=Glossina morsitans morsitans PE=2 SV=1
13	4	tr|D3TQ00|D3TQ00_GLOMM	3049	87494	111	25	1.91	Myosin heavy chain OS=Glossina morsitans morsitans PE=2 SV=1
14	1	tr|D3TR36|D3TR36_GLOMM	4417	28149	117	3	0.75	Midgut trypsin OS=Glossina morsitans morsitans PE=2 SV=1
14	2	tr|D3TL68|D3TL68_GLOMM	4115	27357	90	5	1.24	Trypsin-like serine protease (Fragment) OS=Glossina morsitans morsitans PE=2 SV=1
15	1	tr|D3TQR2|D3TQR2_GLOMM	4075	61469	138	21	3.30	Glutamate dehydrogenase OS=Glossina morsitans morsitans PE=2 SV=1
16	1	tr|D3TRH2|D3TRH2_GLOMM	4075	72657	123	15	1.12	Heat shock protein cognate 3 OS=Glossina morsitans morsitans PE=2 SV=1
16	4	tr|D3TPL1|D3TPL1_GLOMM	1950	61032	62	9	0.88	Heat shock protein cognate 4 OS=Glossina morsitans morsitans PE=2 SV=1
17	1	tr|D3TRY2|D3TRY2_GLOMM	3696	30591	109	12	4.20	Porin OS=Glossina morsitans morsitans PE=2 SV=1
19	1	tr|B2LWE3|B2LWE3_GLOMM	3085	27457	59	4	0.99	Midgut trypsin OS=Glossina morsitans morsitans GN=try1 PE=2 SV=1
20	1	tr|D3TNV8|D3TNV8_GLOMM	3045	50714	108	11	1.74	Elongation factor 1-alpha OS=Glossina morsitans morsitans PE=2 SV=1
22	1	tr|D3TRU0|D3TRU0_GLOMM	2550	35868	74	14	4.37	Glyceraldehyde-3-phosphate dehydrogenase OS=Glossina morsitans morsitans PE=2 SV=1
23	1	tr|D3TNQ0|D3TNQ0_GLOMM	2499	33126	90	15	5.15	ADP/ATP translocase OS=Glossina morsitans morsitans PE=2 SV=1
24	1	tr|D3TLL9|D3TLL9_GLOMM	2494	15085	68	10	30.56	Fatty acid-binding protein FABP OS=Glossina morsitans morsitans PE=2 SV=1
25	1	tr|Q8IS91|Q8IS91_GLOFF	2414	29569	66	13	5.84	Phosphotrypsin OS=Glossina fuscipes fuscipes PE=2 SV=1
25	2	tr|D3TLW4|D3TLW4_GLOMM	1891	31044	56	10	2.75	Midgut trypsin OS=Glossina morsitans morsitans PE=2 SV=1
27	1	tr|D3TLI6|D3TLI6_GLOMM	2409	68466	73	22	2.08	Vacuolar H+-ATPase v1 sector subunit A OS=Glossina morsitans morsitans PE=2 SV=1
29	1	tr|D3TS03|D3TS03_GLOMM	2269	82319	77	13	0.73	Endoplasmic reticulum glucose-regulated protein OS=Glossina morsitans morsitans PE=2 SV=1
31	1	tr|D3TLD9|D3TLD9_GLOMM	2010	55733	71	13	1.65	Putative aminopeptidase OS=Glossina morsitans morsitans PE=2 SV=1
32	1	tr|D3TNV2|D3TNV2_GLOMM	1941	47818	59	12	1.72	Enolase OS=Glossina morsitans morsitans PE=2 SV=1
33	1	tr|D3TS28|D3TS28_GLOMM	1910	39637	67	7	1.62	Differentiation-related protein 1 protein OS=Glossina morsitans morsitans PE=2 SV=1
34	1	tr|D3TR05|D3TR05_GLOMM	1878	60924	44	11	0.88	Heat shock protein 60 OS=Glossina morsitans morsitans PE=2 SV=1
35	1	tr|D3TP87|D3TP87_GLOMM	1795	95569	54	14	0.90	Elongation factor 2 OS=Glossina morsitans morsitans PE=2 SV=1
37	1	tr|D3TQ43|D3TQ43_GLOMM	1726	84912	63	14	1.05	Gamma-glutamyl phosphate reductase OS=Glossina morsitans morsitans PE=2 SV=1
42	1	tr|D3TS11|D3TS11_GLOMM	1543	59736	51	9	0.90	Aldehyde dehydrogenase OS=Glossina morsitans morsitans PE=2 SV=1
44	1	tr|D3TLM8|D3TLM8_GLOMM	1525	28310	34	4	0.95	Multifunctional chaperone OS=Glossina morsitans morsitans PE=2 SV=1
46	1	tr|D3TPV3|D3TPV3_GLOMM	1430	40102	40	9	1.39	Fructose-bisphosphate aldolase OS=Glossina morsitans morsitans PE=2 SV=1
46	2	tr|D3TPU5|D3TPU5_GLOMM	1103	40305	35	9	1.38	Fructose-bisphosphate aldolase OS=Glossina morsitans morsitans PE=2 SV=1
48	1	tr|D3TSC7|D3TSC7_GLOMM	1391	54466	44	10	0.91	Vacuolar H+-ATPase v1 sector subunit B OS=Glossina morsitans morsitans PE=2 SV=1
49	1	tr|D3TRT1|D3TRT1_GLOMM	1390	32813	42	7	1.38	Putative Tm2-PB OS=Glossina morsitans morsitans PE=2 SV=1
50	1	tr|D3TPN5|D3TPN5_GLOMM	1389	40403	45	12	2.25	Arginine kinase OS=Glossina morsitans morsitans PE=2 SV=1
52	1	tr|Q0QHK6|Q0QHK6_GLOMM	1349	58510	50	10	0.93	1-pyrroline-5-carboxylate dehydrogenase 2 OS=Glossina morsitans morsitans PE=2 SV=1
53	1	tr|Q694A5|Q694A5_GLOMM	1306	22100	40	4	1.03	Putative thioredoxin peroxidase 1 OS=Glossina morsitans morsitans PE=2 SV=1
54	1	tr|D3TR86|D3TR86_GLOMM	1305	86528	33	8	0.45	Aconitase OS=Glossina morsitans morsitans PE=2 SV=1
55	1	tr|D3TQ28|D3TQ28_GLOMM	1246	73097	44	21	1.51	Myosin class II heavy chain OS=Glossina morsitans morsitans PE=2 SV=1
57	1	tr|D3TMX6|D3TMX6_GLOMM	1204	33307	42	5	0.77	ATP synthase subunit gamma OS=Glossina morsitans morsitans PE=2 SV=1
60	1	tr|D3TR91|D3TR91_GLOMM	1022	38893	36	8	1.09	Mitochondrial phosphate carrier protein OS=Glossina morsitans morsitans PE=2 SV=1
60	2	tr|D3TS17|D3TS17_GLOMM	407	39427	16	4	0.38	Mitochondrial phosphate carrier protein OS=Glossina morsitans morsitans PE=2 SV=1
63	1	tr|D3TPJ2|D3TPJ2_GLOMM	963	46602	28	4	0.41	Ubiquinol cytochrome c reductase subunit QCR2 OS=Glossina morsitans morsitans PE=2 SV=1
65	1	tr|D3TLF9|D3TLF9_GLOMM	926	35702	32	6	0.86	NAD-dependent malate dehydrogenase OS=Glossina morsitans morsitans PE=2 SV=1
67	1	tr|D3TQT6|D3TQT6_GLOMM	893	39763	30	10	1.83	Glycerol 3 phosphate dehydrogenase OS=Glossina morsitans morsitans PE=2 SV=1
68	1	tr|D3TKT4|D3TKT4_GLOMM	882	13916	23	5	6.23	Profilin (Fragment) OS=Glossina morsitans morsitans PE=2 SV=1
69	1	tr|D3TMW9|D3TMW9_GLOMM	867	24972	25	2	0.65	Cellular repressor of transcription OS=Glossina morsitans morsitans PE=2 SV=1
70	1	tr|D3TN46|D3TN46_GLOMM	864	46994	30	5	0.50	Zinc carboxypeptidase OS=Glossina morsitans morsitans PE=2 SV=1
71	1	tr|D3TKX6|D3TKX6_GLOMM	841	27350	26	1	0.26	Trypsin (Fragment) OS=Glossina morsitans morsitans PE=2 SV=1
73	1	tr|D3TRU3|D3TRU3_GLOMM	814	57390	23	8	0.65	Catalase OS=Glossina morsitans morsitans PE=2 SV=1
74	1	tr|D3TLH4|D3TLH4_GLOMM	809	62580	33	10	0.76	Glutamic pyruvate transaminase 2 OS=Glossina morsitans morsitans PE=2 SV=1
75	1	tr|D3TRE3|D3TRE3_GLOMM	765	57690	27	8	0.74	Disulfide isomerase OS=Glossina morsitans morsitans PE=2 SV=1
76	1	tr|D3TLM1|D3TLM1_GLOMM	756	46363	23	5	0.51	Ribosomal protein L4 OS=Glossina morsitans morsitans PE=2 SV=1
77	1	tr|D3TM10|D3TM10_GLOMM	753	47980	25	7	0.70	Adenosylhomocysteinase OS=Glossina morsitans morsitans PE=2 SV=1
79	1	tr|D3TLR9|D3TLR9_GLOMM	733	27454	23	7	1.23	Triosephosphate isomerase OS=Glossina morsitans morsitans PE=2 SV=1
80	1	tr|D3TLP2|D3TLP2_GLOMM	718	54739	23	9	0.69	Putative metallopeptidase OS=Glossina morsitans morsitans PE=2 SV=1
82	1	tr|D3TR71|D3TR71_GLOMM	704	42225	19	4	0.46	Acetyl-CoA acetyltransferase OS=Glossina morsitans morsitans PE=2 SV=1
83	1	tr|D3TS59|D3TS59_GLOMM	697	54954	20	6	0.50	Vacuolar H+-ATPase v1 sector subunit H OS=Glossina morsitans morsitans PE=2 SV=1
84	1	tr|D3TQB5|D3TQB5_GLOMM	686	83722	23	8	0.41	Pyruvate carboxylase OS=Glossina morsitans morsitans PE=2 SV=1
84	2	tr|Q0QHL4|Q0QHL4_GLOMM	421	41152	17	6	0.72	Pyruvate carboxylase (Fragment) OS=Glossina morsitans morsitans PE=2 SV=1
85	1	tr|D3TLZ0|D3TLZ0_GLOMM	667	32195	21	6	0.99	Enoyl-CoA hydratase OS=Glossina morsitans morsitans PE=2 SV=1
86	1	tr|H9TZT6|H9TZT6_GLOMM	664	42656	19	4	0.45	Serp2 OS=Glossina morsitans morsitans PE=2 SV=1
88	1	tr|D3TMR0|D3TMR0_GLOMM	640	22206	20	4	1.02	Mitochondrial F1F0-ATP synthase subunit OSCP/ATP5 OS=Glossina morsitans morsitans PE=2 SV=1
90	1	tr|D3TRW2|D3TRW2_GLOMM	629	54107	22	5	0.34	Metalloexopeptidases OS=Glossina morsitans morsitans PE=2 SV=1
91	1	sp|Q0QHL3|CISY_GLOMM	627	52002	26	7	0.64	Probable citrate synthase, mitochondrial OS=Glossina morsitans morsitans PE=2 SV=1
92	1	tr|D3TRK9|D3TRK9_GLOMM	622	35757	22	6	0.70	D-3-phosphoglycerate dehydrogenase OS=Glossina morsitans morsitans PE=2 SV=1
92	2	tr|D3TPA7|D3TPA7_GLOMM	243	36127	8	2	0.19	D-3-phosphoglycerate dehydrogenase OS=Glossina morsitans morsitans PE=2 SV=1
93	1	tr|D3TNY9|D3TNY9_GLOMM	621	14906	24	7	5.38	Putative translation initiation inhibitor UK114/IBM1 OS=Glossina morsitans morsitans PE=2 SV=1
94	1	tr|D3TMT7|D3TMT7_GLOMM	598	24043	14	3	0.68	Peptidyl-prolyl cis-trans isomerase OS=Glossina morsitans morsitans PE=2 SV=1
95	1	tr|D3TL03|D3TL03_GLOMM	591	29832	27	4	0.88	Chymotrypsin-like serine protease (Fragment) OS=Glossina morsitans morsitans PE=2 SV=1
96	1	tr|D3TRY9|D3TRY9_GLOMM	589	21125	16	2	0.81	Cytochrome c oxidase subunit IV COX5b OS=Glossina morsitans morsitans PE=2 SV=1
98	1	tr|D3TLB5|D3TLB5_GLOMM	577	69998	15	4	0.20	Aminopeptidase P OS=Glossina morsitans morsitans PE=2 SV=1
99	1	tr|D3TQU5|D3TQU5_GLOMM	564	19425	14	3	0.62	60s ribosomal protein L14 OS=Glossina morsitans morsitans PE=2 SV=1
100	1	tr|D3TM60|D3TM60_GLOMM	552	25017	18	2	0.29	Secreted protein OS=Glossina morsitans morsitans PE=2 SV=1
101	1	tr|D3TSL2|D3TSL2_GLOMM	550	22707	20	5	2.00	Flavin reductase OS=Glossina morsitans morsitans PE=2 SV=1
102	1	tr|D3TQT3|D3TQT3_GLOMM	531	34321	14	3	0.59	Ribosomal protein L5 OS=Glossina morsitans morsitans PE=2 SV=1
103	1	tr|D3TLL3|D3TLL3_GLOMM	530	29226	17	5	1.13	Phosphoglycerate mutase OS=Glossina morsitans morsitans PE=2 SV=1
105	1	tr|D3TP14|D3TP14_GLOMM	515	34779	17	7	1.27	Electron transfer flavoprotein alpha subunit OS=Glossina morsitans morsitans PE=2 SV=1
107	1	tr|D3TM62|D3TM62_GLOMM	507	48400	19	3	0.30	Aspartate aminotransferase OS=Glossina morsitans morsitans PE=2 SV=1
108	1	tr|D3TRU6|D3TRU6_GLOMM	503	63580	17	4	0.22	Carbon-nitrogen hydrolase OS=Glossina morsitans morsitans PE=2 SV=1
109	1	tr|D3TRT4|D3TRT4_GLOMM	501	35322	13	4	0.43	Sideroflexin OS=Glossina morsitans morsitans PE=2 SV=1
110	1	tr|D3TLJ1|D3TLJ1_GLOMM	498	72904	18	6	0.30	Bifunctional ATP sulfurylase adenosine 5'-phosphosulfate kinase OS=G. m. morsitans PE=2 SV=1
111	1	tr|D3TSA7|D3TSA7_GLOMM	496	23860	17	6	1.20	Glutathione S-transferase OS=Glossina morsitans morsitans PE=2 SV=1
112	1	tr|D3TR32|D3TR32_GLOMM	480	30347	18	4	0.52	40S ribosomal protein SA OS=Glossina morsitans morsitans PE=2 SV=1
113	1	tr|D3TRP1|D3TRP1_GLOMM	474	29357	18	4	0.54	Multifunctional chaperone OS=Glossina morsitans morsitans PE=2 SV=1
114	1	tr|D3TML9|D3TML9_GLOMM	474	31071	19	4	0.84	Hypothetical conserved protein OS=Glossina morsitans morsitans PE=2 SV=1
115	1	tr|D3TL24|D3TL24_GLOMM	473	23836	18	5	0.93	40S ribosomal protein S8 (Fragment) OS=Glossina morsitans morsitans PE=2 SV=1
116	1	tr|D3TPC2|D3TPC2_GLOMM	470	17462	11	5	1.90	Hypothetical conserved protein OS=Glossina morsitans morsitans PE=2 SV=1
117	1	tr|D3TNC2|D3TNC2_GLOMM	462	68126	19	9	0.68	Radixin OS=Glossina morsitans morsitans PE=2 SV=1
118	1	tr|Q2PQM0|Q2PQM0_GLOMM	461	15403	18	5	3.91	Ribosomal protein L18 OS=Glossina morsitans morsitans GN=RpL18 PE=2 SV=1
121	1	tr|D3TQL8|D3TQL8_GLOMM	453	34013	15	6	0.92	60s acidic ribosomal protein P0 OS=Glossina morsitans morsitans PE=2 SV=1
122	1	tr|D3TPI6|D3TPI6_GLOMM	451	27355	13	3	0.59	Ribosomal protein S4 OS=Glossina morsitans morsitans PE=2 SV=1
123	1	tr|D3TLB1|D3TLB1_GLOMM	450	26231	19	4	1.05	Vacuolar H+-ATPase v1 sector subunit E OS=Glossina morsitans morsitans PE=2 SV=1
124	1	tr|D3TLE7|D3TLE7_GLOMM	448	54849	16	5	0.42	Thioredoxin reductase-1 OS=Glossina morsitans morsitans PE=2 SV=1
126	1	tr|D3TRR8|D3TRR8_GLOMM	439	47110	12	3	0.23	Ribosomal protein L3 OS=Glossina morsitans morsitans PE=2 SV=1
127	1	tr|D3TR37|D3TR37_GLOMM	438	9300	11	2	1.59	Acyl-CoA-binding protein OS=Glossina morsitans morsitans PE=4 SV=1
128	1	tr|D3TLB8|D3TLB8_GLOMM	432	30306	17	5	0.68	Prohibitin OS=Glossina morsitans morsitans PE=2 SV=1
130	1	tr|D3TR96|D3TR96_GLOMM	404	27104	18	5	1.01	ATP synthase subunit b OS=Glossina morsitans morsitans PE=2 SV=1
131	1	tr|D3TLH6|D3TLH6_GLOMM	397	40487	11	4	0.37	Phosphoserine aminotransferase OS=Glossina morsitans morsitans PE=2 SV=1
132	1	tr|D3TRU2|D3TRU2_GLOMM	385	70082	14	5	0.26	Putative bifunctional leukotriene A4 hydrolase/aminopeptidase LTA4H OS=G. m. morsitans PE=2 SV=1
133	1	tr|D3TKS0|D3TKS0_GLOMM	381	28883	12	2	0.39	Trypsin (Fragment) OS=Glossina morsitans morsitans PE=2 SV=1
134	1	tr|D3TQ27|D3TQ27_GLOMM	379	17442	14	5	1.43	Actin depolymerizing factor OS=Glossina morsitans morsitans PE=2 SV=1
135	1	tr|D3TN05|D3TN05_GLOMM	374	64052	16	4	0.22	Serine hydroxymethyltransferase OS=Glossina morsitans morsitans PE=2 SV=1
136	1	tr|D3TLG3|D3TLG3_GLOMM	372	46724	14	4	0.41	Isocitrate dehydrogenase [NADP] OS=Glossina morsitans morsitans PE=2 SV=1
139	1	tr|D3TPI8|D3TPI8_GLOMM	355	24554	13	6	1.15	Ribosomal protein L15 OS=Glossina morsitans morsitans PE=2 SV=1
140	1	tr|D3TQA3|D3TQA3_GLOMM	349	65544	9	3	0.16	Malic enzyme OS=Glossina morsitans morsitans PE=2 SV=1
141	1	tr|D3TM69|D3TM69_GLOMM	347	47310	9	3	0.31	Calreticulin OS=Glossina morsitans morsitans PE=2 SV=1
142	1	tr|D3TP69|D3TP69_GLOMM	346	11344	9	3	1.89	60s acidic ribosomal protein P1 OS=Glossina morsitans morsitans PE=3 SV=1
144	1	tr|D3TLJ6|D3TLJ6_GLOMM	342	36675	13	2	0.19	Prohibitin-like protein OS=Glossina morsitans morsitans PE=2 SV=1
146	1	tr|D3TME3|D3TME3_GLOMM	329	63989	8	2	0.11	Glucose-6-phosphate isomerase OS=Glossina morsitans morsitans PE=2 SV=1
147	1	tr|D3TRB1|D3TRB1_GLOMM	329	51175	10	4	0.37	Mitochondrial processing peptidase beta subunit OS=Glossina morsitans morsitans PE=2 SV=1
148	1	tr|D3TMY7|D3TMY7_GLOMM	321	13602	7	1	0.25	40S ribosomal protein S20 OS=Glossina morsitans morsitans PE=2 SV=1
150	1	tr|D3TR49|D3TR49_GLOMM	318	68752	11	6	0.32	Very-long-chain acyl-CoA dehydrogenase OS=Glossina morsitans morsitans PE=2 SV=1
151	1	tr|D3TMM3|D3TMM3_GLOMM	313	40350	9	4	0.48	Vacuolar H+-ATPase v0 sector subunit D OS=Glossina morsitans morsitans PE=2 SV=1
153	1	tr|D3TLP3|D3TLP3_GLOMM	305	28154	12	7	1.19	Glutathione S-transferase OS=Glossina morsitans morsitans PE=2 SV=1
154	1	tr|D3TM02|D3TM02_GLOMM	300	23946	6	2	0.48	Myosin light chain 2 OS=Glossina morsitans morsitans PE=2 SV=1
155	1	tr|D3TRZ7|D3TRZ7_GLOMM	299	46225	11	6	0.51	Aspartate aminotransferase OS=Glossina morsitans morsitans PE=2 SV=1
157	1	tr|D3TRZ5|D3TRZ5_GLOMM	299	58052	12	5	0.47	Alanine-glyoxylate transaminase 1 OS=Glossina morsitans morsitans PE=2 SV=1
160	1	tr|D3TRX0|D3TRX0_GLOMM	297	43928	8	2	0.16	Hydroxysteroid dehydrogenase-like 2 OS=Glossina morsitans morsitans PE=2 SV=1
161	1	tr|D3TRT6|D3TRT6_GLOMM	296	46340	13	4	0.41	Short-chain acyl-CoA dehydrogenase OS=Glossina morsitans morsitans PE=2 SV=1
163	1	tr|D3TLT8|D3TLT8_GLOMM	293	27102	7	2	0.26	Short-chain alcohol dehydrogenase/3-hydroxyacyl-CoA dehydrogenase OS=G. m. morsitans PE=2 SV=1
164	1	tr|D3TQN0|D3TQN0_GLOMM	291	30800	20	7	1.05	40S ribosomal protein S3a OS=Glossina morsitans morsitans PE=2 SV=1
165	1	tr|D3TRW6|D3TRW6_GLOMM	281	12429	10	4	1.65	Ribosomal protein L30 OS=Glossina morsitans morsitans PE=3 SV=1
166	1	tr|D3TN28|D3TN28_GLOMM	278	60025	9	4	0.24	Chaperonin complex component TcP-1 gamma subunit CCT3 OS=G. morsitans morsitans PE=2 SV=1
167	1	tr|D3TLK5|D3TLK5_GLOMM	277	36808	9	2	0.19	Na+/K+ ATPase beta subunit OS=Glossina morsitans morsitans PE=2 SV=1
168	1	tr|D3TPG7|D3TPG7_GLOMM	277	36108	12	5	0.55	G protein beta subunit-like protein OS=Glossina morsitans morsitans PE=2 SV=1
170	1	tr|D3TRS6|D3TRS6_GLOMM	276	36449	9	4	0.69	Annexin OS=Glossina morsitans morsitans PE=2 SV=1
172	1	tr|D3TM34|D3TM34_GLOMM	273	49234	8	5	0.38	Succinyl-CoA synthetase beta subunit OS=Glossina morsitans morsitans PE=2 SV=1
173	1	tr|D3TR48|D3TR48_GLOMM	271	21477	9	3	0.55	60s ribosomal protein L9 OS=Glossina morsitans morsitans PE=2 SV=1
177	1	tr|D3TLR6|D3TLR6_GLOMM	266	27716	5	2	0.25	Vacuolar H+-ATPase v1 sector subunit D OS=Glossina morsitans morsitans PE=2 SV=1
179	1	tr|D3TLY5|D3TLY5_GLOMM	263	30023	5	1	0.11	Salivary secreted protein OS=Glossina morsitans morsitans PE=2 SV=1
180	1	tr|D3TRQ0|D3TRQ0_GLOMM	259	76133	8	6	0.29	Heat shock protein cognate 5 OS=Glossina morsitans morsitans PE=2 SV=1
181	1	tr|D3TS01|D3TS01_GLOMM	254	19005	10	2	0.92	Nucleoside diphosphate kinase OS=Glossina morsitans morsitans PE=2 SV=1
184	1	tr|D3TL85|D3TL85_GLOMM	240	13075	9	2	1.01	Ribosomal protein S25 (Fragment) OS=Glossina morsitans morsitans PE=2 SV=1
185	1	tr|D3TLP1|D3TLP1_GLOMM	239	29901	6	2	0.24	60s ribosomal protein L7 OS=Glossina morsitans morsitans PE=2 SV=1
186	1	tr|D3TL86|D3TL86_GLOMM	238	22683	5	1	0.15	Angiopoietin-like protein (Fragment) OS=Glossina morsitans morsitans PE=2 SV=1
188	1	tr|D3TS62|D3TS62_GLOMM	236	47293	10	4	0.40	Troponin OS=Glossina morsitans morsitans PE=2 SV=1
189	1	tr|D3TNV6|D3TNV6_GLOMM	235	46490	8	4	0.32	Medium-chain acyl-CoA dehydrogenase OS=Glossina morsitans morsitans PE=2 SV=1
190	1	tr|D3TNW8|D3TNW8_GLOMM	235	26694	6	2	0.60	Aquaporin OS=Glossina morsitans morsitans PE=2 SV=1
192	1	tr|D3TRK1|D3TRK1_GLOMM	235	31512	7	3	0.49	Trehalose-6-phosphate synthase component TPS1 OS=Glossina morsitans morsitans PE=2 SV=1
194	1	tr|D3TN04|D3TN04_GLOMM	228	26763	7	3	0.42	Alkyl hydroperoxide reductase OS=Glossina morsitans morsitans PE=2 SV=1
196	1	tr|D3TMR1|D3TMR1_GLOMM	227	58415	8	4	0.25	Chaperonin complex component TcP-1 beta subunit CCT2 OS=Glossina morsitans morsitans PE=2 SV=1
198	1	tr|D3TMC2|D3TMC2_GLOMM	225	24750	6	3	0.46	60s ribosomal protein L10A OS=Glossina morsitans morsitans PE=2 SV=1
200	2	tr|D3TLG9|D3TLG9_GLOMM	167	73149	6	4	0.19	Succinyl coenzyme A synthetase flavoprotein subunit OS=Glossina morsitans morsitans PE=2 SV=1
202	1	tr|D3TMA9|D3TMA9_GLOMM	220	28328	4	1	0.25	Midgut trypsin OS=Glossina morsitans morsitans PE=2 SV=1
203	1	tr|D3TSD9|D3TSD9_GLOMM	220	83964	10	5	0.21	Hydroxyacyl-CoA dehydrogenase/enoyl-CoA hydratase OS=Glossina morsitans morsitans PE=2 SV=1
206	1	tr|D3TRU9|D3TRU9_GLOMM	213	53813	7	3	0.19	Dihydrolipoyl dehydrogenase OS=Glossina morsitans morsitans PE=2 SV=1
207	1	tr|D3TMW6|D3TMW6_GLOMM	213	43581	9	3	0.34	Aspartyl protease OS=Glossina morsitans morsitans PE=2 SV=1
208	1	tr|D3TLV9|D3TLV9_GLOMM	213	44364	9	4	0.33	Phosphoglycerate kinase OS=Glossina morsitans morsitans PE=2 SV=1
209	1	tr|D3TMB2|D3TMB2_GLOMM	213	27787	5	1	0.12	Midgut trypsin OS=Glossina morsitans morsitans PE=2 SV=1
210	1	tr|D3TNA1|D3TNA1_GLOMM	206	9934	8	1	0.35	Putative uncharacterized protein OS=Glossina morsitans morsitans PE=4 SV=1
211	1	tr|D3TLP5|D3TLP5_GLOMM	206	80370	10	3	0.13	Acyl-coenzyme A oxidase OS=Glossina morsitans morsitans PE=2 SV=1
212	1	tr|D3TR28|D3TR28_GLOMM	204	20310	7	2	0.36	Calponin OS=Glossina morsitans morsitans PE=2 SV=1
213	1	tr|D3TMX5|D3TMX5_GLOMM	199	26464	6	1	0.27	Reticulon OS=Glossina morsitans morsitans PE=2 SV=1
216	1	tr|D3TME1|D3TME1_GLOMM	194	35637	5	3	0.31	Annexin OS=Glossina morsitans morsitans PE=2 SV=1
218	1	tr|D3TMG2|D3TMG2_GLOMM	191	26119	5	3	0.44	60s ribosomal protein L6 OS=Glossina morsitans morsitans PE=2 SV=1
219	1	tr|D3TR24|D3TR24_GLOMM	191	22172	5	3	0.52	Ribosomal protein S7 OS=Glossina morsitans morsitans PE=2 SV=1
221	1	tr|D3TMN9|D3TMN9_GLOMM	189	29600	5	2	0.24	60s ribosomal protein L23 OS=Glossina morsitans morsitans PE=2 SV=1
223	1	tr|D3TNC5|D3TNC5_GLOMM	187	28424	4	1	0.12	Retrotransposon protein OS=Glossina morsitans morsitans PE=2 SV=1
225	1	tr|D3TQ38|D3TQ38_GLOMM	184	71520	5	3	0.20	PolyA-binding protein OS=Glossina morsitans morsitans PE=2 SV=1
228	1	tr|D3TRM9|D3TRM9_GLOMM	178	16046	6	2	0.77	Superoxide dismutase [Cu-Zn] OS=Glossina morsitans morsitans PE=2 SV=1
231	1	tr|D3TLF0|D3TLF0_GLOMM	172	36325	4	3	0.30	Malate dehydrogenase OS=Glossina morsitans morsitans PE=2 SV=1
233	1	tr|D3TR97|D3TR97_GLOMM	168	26917	5	2	0.26	Cytochrome b-c1 complex subunit Rieske, mitochondrial OS=Glossina morsitans morsitans PE=2 SV=1
234	1	tr|L0LBH8|L0LBH8_9MUSC	166	26401	6	3	0.61	Cytochrome c oxidase subunit 2 (Fragment) OS=Glossina morsitans GN=CO2 PE=3 SV=1
235	1	tr|D3TS27|D3TS27_GLOMM	166	6551	5	1	0.55	Mitochondrial F1F0-ATP synthase subunit epsilon/ATP15 OS=Glossina morsitans morsitans PE=4 SV=1
237	1	tr|D3TMF1|D3TMF1_GLOMM	165	29694	4	1	0.11	Salivary antigen 5 OS=Glossina morsitans morsitans PE=2 SV=1
238	1	tr|D3TLK7|D3TLK7_GLOMM	163	36376	6	3	0.30	Na+/K+ ATPase beta subunit OS=Glossina morsitans morsitans PE=2 SV=1
246	1	tr|D3TLQ6|D3TLQ6_GLOMM	149	34044	6	2	0.32	Pyridoxal/pyridoxine/pyridoxamine kinase OS=Glossina morsitans morsitans PE=2 SV=1
253	1	tr|D3TQ70|D3TQ70_GLOMM	146	28181	4	1	0.12	Proteasome subunit alpha type OS=Glossina morsitans morsitans PE=2 SV=1
254	1	tr|D3TSC4|D3TSC4_GLOMM	145	20187	4	2	0.36	Calponin OS=Glossina morsitans morsitans PE=2 SV=1
255	1	tr|D3TLI1|D3TLI1_GLOMM	143	24679	6	2	0.29	Troponin OS=Glossina morsitans morsitans PE=2 SV=1
258	1	tr|D3TPU1|D3TPU1_GLOMM	142	32210	3	1	0.10	Hydroxyacyl-CoA dehydrogenase/enoyl-CoA hydratase OS=Glossina morsitans morsitans PE=2 SV=1
261	1	tr|D3TPU0|D3TPU0_GLOMM	141	11263	3	1	0.31	Mitochondrial chaperonin OS=Glossina morsitans morsitans PE=3 SV=1
262	1	tr|D3TP00|D3TP00_GLOMM	140	16293	5	2	0.76	Ribosomal protein S14b OS=Glossina morsitans morsitans PE=2 SV=1
263	1	tr|D3TRK5|D3TRK5_GLOMM	139	31633	6	2	0.22	Uncharacterized integral membrane protein OS=Glossina morsitans morsitans PE=2 SV=1
264	1	tr|D3TNE8|D3TNE8_GLOMM	138	47632	4	3	0.22	Ornithine aminotransferase OS=Glossina morsitans morsitans PE=2 SV=1
265	1	sp|Q2PQM1|RS6_GLOMM	138	28524	7	3	0.56	40S ribosomal protein S6 OS=Glossina morsitans morsitans GN=RpS6 PE=2 SV=1
267	1	tr|D3TSA4|D3TSA4_GLOMM	137	32488	5	2	0.21	Hypothetical conserved protein OS=Glossina morsitans morsitans PE=2 SV=1
269	1	tr|D3TLV7|D3TLV7_GLOMM	135	59939	5	5	0.31	Chaperonin complex component TcP-1 eta subunit CCT7 OS=Glossina morsitans morsitans PE=2 SV=1
270	1	tr|D3TMK7|D3TMK7_GLOMM	134	51748	5	2	0.13	Mitochondrial sulfide quinone oxidoreductase OS=Glossina morsitans morsitans PE=2 SV=1
272	1	tr|D3TMY3|D3TMY3_GLOMM	133	44964	3	1	0.07	Pyruvate dehydrogenase E1 alpha subunit OS=Glossina morsitans morsitans PE=2 SV=1
273	1	tr|D3TNB1|D3TNB1_GLOMM	132	24988	5	1	0.29	Putative peroxiredoxin OS=Glossina morsitans morsitans PE=2 SV=1
275	1	tr|D3TMD9|D3TMD9_GLOMM	128	20238	3	2	0.59	HspB1 OS=Glossina morsitans morsitans PE=2 SV=1
276	1	tr|D3TS74|D3TS74_GLOMM	128	28075	6	3	0.40	Ribosomal protein L8 OS=Glossina morsitans morsitans PE=2 SV=1
277	1	tr|D3TM80|D3TM80_GLOMM	128	54207	5	2	0.13	Elongation factor Tu OS=Glossina morsitans morsitans PE=2 SV=1
281	1	tr|D3TMD6|D3TMD6_GLOMM	126	36732	4	3	0.30	Fructose-1,6-bisphosphatase OS=Glossina morsitans morsitans PE=2 SV=1
282	1	tr|D3TN80|D3TN80_GLOMM	126	26854	4	1	0.12	Hypothetical conserved protein OS=Glossina morsitans morsitans PE=2 SV=1
284	1	tr|D3TMQ8|D3TMQ8_GLOMM	125	44400	4	2	0.15	Glutamine synthetase OS=Glossina morsitans morsitans PE=2 SV=1
285	1	tr|D3TPQ0|D3TPQ0_GLOMM	125	35120	3	2	0.20	Vesicle coat complex COPI epsilon subunit OS=Glossina morsitans morsitans PE=2 SV=1
286	1	tr|D3TKY1|D3TKY1_GLOMM	123	78528	3	2	0.09	ATP-citrate lyase (Fragment) OS=Glossina morsitans morsitans PE=2 SV=1
289	1	tr|D3TS86|D3TS86_GLOMM	121	16056	5	3	0.77	40S ribosomal protein S16 (Fragment) OS=Glossina morsitans morsitans PE=2 SV=1
290	1	tr|D3TQG6|D3TQG6_GLOMM	121	46130	5	4	0.41	Eukaryotic initiation factor 4a OS=Glossina morsitans morsitans PE=2 SV=1
292	1	tr|D3TQS0|D3TQS0_GLOMM	120	27355	3	2	0.26	Putative dehydrogenase OS=Glossina morsitans morsitans PE=2 SV=1
293	1	tr|D3TN14|D3TN14_GLOMM	120	21778	3	1	0.15	Membrane traffic protein OS=Glossina morsitans morsitans PE=2 SV=1
295	1	tr|D3TM06|D3TM06_GLOMM	118	60610	6	2	0.11	Chaperonin complex component TcP-1 theta subunit CCT8 OS=G. morsitans morsitans PE=2 SV=1
297	1	tr|D3TSC9|D3TSC9_GLOMM	115	91201	4	4	0.15	Filamin alpha OS=Glossina morsitans morsitans PE=2 SV=1
298	1	tr|D3TMK9|D3TMK9_GLOMM	114	58847	5	2	0.18	Chaperonin complex component TcP-1 zeta subunit OS=Glossina morsitans morsitans PE=2 SV=1
301	1	tr|D3TRV5|D3TRV5_GLOMM	110	36382	2	1	0.09	Eukaryotic translation initiation factor 3 subunit I OS=Glossina morsitans morsitans PE=2 SV=1
302	1	tr|D3TMM0|D3TMM0_GLOMM	110	39417	3	1	0.08	Ureidoglycolate dehydrogenase OS=Glossina morsitans morsitans PE=2 SV=1
303	1	tr|D3TMZ1|D3TMZ1_GLOMM	110	61212	5	3	0.17	Endocytosis/signaling protein EHD1 OS=Glossina morsitans morsitans PE=2 SV=1
306	1	tr|D3TRD7|D3TRD7_GLOMM	107	35311	4	3	0.31	Succinyl-CoA synthetase alpha subunit OS=Glossina morsitans morsitans PE=2 SV=1
307	1	tr|D3TMA1|D3TMA1_GLOMM	107	26186	4	1	0.13	Tetraspanin 42Ed OS=Glossina morsitans morsitans PE=2 SV=1
314	1	tr|D3TN22|D3TN22_GLOMM	102	16793	4	2	0.44	Cytochrome c oxidase subunit Va COX6 OS=Glossina morsitans morsitans PE=2 SV=1
316	1	tr|D3TM41|D3TM41_GLOMM	99	51904	2	1	0.06	Eukaryotic translation initiation factor 3 subunit E OS=Glossina morsitans morsitans PE=2 SV=1
319	1	tr|D3TM85|D3TM85_GLOMM	97	21538	3	2	0.34	Translocon-associated complex TRAP beta subunit OS=Glossina morsitans morsitans PE=2 SV=1
321	1	tr|D3TLD3|D3TLD3_GLOMM	95	43682	3	1	0.08	Vacuolar H+-ATPase v0 sector accessory subunit S1 Ac45 OS=Glossina morsitans morsitans PE=2 SV=1
324	1	tr|D3TNX3|D3TNX3_GLOMM	92	40233	3	2	0.17	Angiopoietin-like salivary protein OS=Glossina morsitans morsitans PE=2 SV=1
326	1	tr|D3TN88|D3TN88_GLOMM	90	20642	2	1	0.16	Alpha crystallin OS=Glossina morsitans morsitans PE=2 SV=1
327	1	tr|D3TR12|D3TR12_GLOMM	90	52741	5	2	0.13	NADH-ubiquinone oxidoreductase NDUFS2/49 kDa subunit OS=G. morsitans morsitans PE=2 SV=1
329	1	tr|D3TPS7|D3TPS7_GLOMM	88	17844	2	1	0.19	Troponin C 73F OS=Glossina morsitans morsitans PE=2 SV=1
331	1	tr|D3TSD5|D3TSD5_GLOMM	87	13320	3	3	0.98	40s ribosomal protein S26 OS=Glossina morsitans morsitans PE=4 SV=1
333	1	tr|D3TLM0|D3TLM0_GLOMM	86	29192	2	1	0.11	Uncharacterized conserved protein OS=Glossina morsitans morsitans PE=2 SV=1
337	1	tr|D3TL51|D3TL51_GLOMM	84	74660	2	1	0.04	C1-tetrahydrofolate synthase (Fragment) OS=Glossina morsitans morsitans PE=2 SV=1
342	1	tr|D3TPQ5|D3TPQ5_GLOMM	81	24725	3	1	0.14	Putative fumarylacetoacetate hydralase OS=Glossina morsitans morsitans PE=2 SV=1
343	1	tr|D3TNS1|D3TNS1_GLOMM	81	64011	3	3	0.16	AICAR transformylase OS=Glossina morsitans morsitans PE=2 SV=1
344	1	tr|D3TPA0|D3TPA0_GLOMM	80	33904	3	2	0.21	Cytochrome C1 OS=Glossina morsitans morsitans PE=2 SV=1
345	1	tr|D3TNR1|D3TNR1_GLOMM	80	21983	2	1	0.33	Ribosomal protein L17 OS=Glossina morsitans morsitans PE=2 SV=1
346	1	tr|D3TSF3|D3TSF3_GLOMM	79	79754	2	1	0.04	Acyl-coenzyme A oxidase OS=Glossina morsitans morsitans PE=2 SV=1
347	1	tr|D3TSB3|D3TSB3_GLOMM	79	44331	3	1	0.07	Metallopeptidase OS=Glossina morsitans morsitans PE=2 SV=1
351	1	tr|D3TM36|D3TM36_GLOMM	78	27652	2	1	0.12	Putative dehydrogenase OS=Glossina morsitans morsitans PE=2 SV=1
352	1	tr|D3TLR5|D3TLR5_GLOMM	78	30035	2	1	0.11	Mitochondrial complem. compon. 1Q subcomponent-binding protein OS=G. m. morsitans PE=2 SV=1
356	1	tr|D3TNF0|D3TNF0_GLOMM	76	27290	2	2	0.26	Electron transfer flavoprotein beta subunit OS=Glossina morsitans morsitans PE=2 SV=1
357	1	tr|D3TSB1|D3TSB1_GLOMM	75	38896	3	2	0.18	Isocitrate dehydrogenase alpha subunit OS=Glossina morsitans morsitans PE=2 SV=1
359	1	tr|D3TLS8|D3TLS8_GLOMM	75	52614	2	1	0.06	4-hydroxybutyrate coenzyme A transferase OS=Glossina morsitans morsitans PE=2 SV=1
360	1	tr|D3TRK0|D3TRK0_GLOMM	74	18045	2	1	0.19	Calmodulin OS=Glossina morsitans morsitans PE=2 SV=1
363	1	tr|D3TPX7|D3TPX7_GLOMM	74	66104	2	2	0.10	Carboxylesterase OS=Glossina morsitans morsitans PE=2 SV=1
365	1	tr|D3TRQ9|D3TRQ9_GLOMM	73	36168	2	1	0.19	Aldo-keto reductase OS=Glossina morsitans morsitans PE=2 SV=1
376	1	tr|Q694A8|Q694A8_GLOMM	68	18120	2	1	0.19	Putative peroxiredoxin (Fragment) OS=Glossina morsitans morsitans PE=2 SV=1
378	1	tr|D3TQN8|D3TQN8_GLOMM	68	18426	1	1	0.18	60s ribosomal protein L21 OS=Glossina morsitans morsitans PE=2 SV=1
381	1	tr|D3TP84|D3TP84_GLOMM	66	13891	2	1	0.25	Vacuolar H+-ATPase v1 sector subunit G OS=Glossina morsitans morsitans PE=4 SV=1
384	1	tr|D3TLW7|D3TLW7_GLOMM	64	28554	3	1	0.12	Fat body trypsin OS=Glossina morsitans morsitans PE=2 SV=1
386	1	tr|D3TLN8|D3TLN8_GLOMM	64	66275	2	2	0.10	Phosphatase 2A at 29B OS=Glossina morsitans morsitans PE=2 SV=1
389	1	tr|D3TRL3|D3TRL3_GLOMM	63	11077	3	1	0.31	Mitochondrial F1F0-ATP synthase subunit G/ATP20 OS=Glossina morsitans morsitans PE=4 SV=1
391	1	tr|D3TMI8|D3TMI8_GLOMM	63	58586	2	1	0.06	Cystathionine beta-synthase s OS=Glossina morsitans morsitans PE=2 SV=1
392	1	tr|Q2PQQ0|Q2PQQ0_GLOMM	62	46458	2	1	0.07	Serine protease inhibitor 4 OS=Glossina morsitans morsitans GN=Spn4 PE=2 SV=1
393	1	tr|D3TR61|D3TR61_GLOMM	62	17880	1	1	0.19	Myosin alkali light chain OS=Glossina morsitans morsitans PE=2 SV=1
394	1	tr|D3TLE4|D3TLE4_GLOMM	62	60326	3	2	0.11	Aspartyl tRNA synthetase OS=Glossina morsitans morsitans PE=2 SV=1
395	1	tr|D3TPG3|D3TPG3_GLOMM	62	49876	2	1	0.07	Translation elongation factor EF-1 gamma OS=Glossina morsitans morsitans PE=2 SV=1
400	1	tr|D3TSC0|D3TSC0_GLOMM	61	61202	2	2	0.11	Hemomucin OS=Glossina morsitans morsitans PE=2 SV=1
401	1	tr|D3TKS9|D3TKS9_GLOMM	61	19349	2	1	0.17	Ectonucleoside triphosphate diphosphohydrolase 5 (Fragment) OS=G. m. morsitans PE=2 SV=1
404	1	tr|D3TP07|D3TP07_GLOMM	60	28260	2	1	0.12	Proteasome subunit alpha type OS=Glossina morsitans morsitans PE=2 SV=1
411	1	tr|D3TLE8|D3TLE8_GLOMM	57	35947	1	1	0.09	Pyruvate dehydrogenase E1 beta subunit OS=Glossina morsitans morsitans PE=2 SV=1
412	1	tr|D3TMP5|D3TMP5_GLOMM	56	43152	2	2	0.16	Putative dehydrogenase OS=Glossina morsitans morsitans PE=2 SV=1
414	1	tr|D3TPX1|D3TPX1_GLOMM	56	40910	2	1	0.08	Aldose 1-epimerase OS=Glossina morsitans morsitans PE=2 SV=1
416	1	tr|Q968A1|Q968A1_GLOMM	55	29610	2	1	0.11	Putative zinc-metalloproteinase OS=Glossina morsitans morsitans PE=2 SV=1
418	1	tr|D3TLL4|D3TLL4_GLOMM	55	55790	1	1	0.06	Succinyl-CoA:3-ketoacid-coenzyme A transferase OS=Glossina morsitans morsitans PE=2 SV=1
423	1	tr|D3TLW1|D3TLW1_GLOMM	55	43309	1	1	0.08	Nucleosome assembly protein 1 OS=Glossina morsitans morsitans PE=2 SV=1
426	1	tr|D3TRC8|D3TRC8_GLOMM	54	26267	2	2	0.27	Glutathione S-transferase OS=Glossina morsitans morsitans PE=2 SV=1
427	1	tr|Q8MX87|Q8MX87_GLOMM	53	73183	1	1	0.04	Transferrin OS=Glossina morsitans morsitans PE=2 SV=3
429	1	tr|D3TPP4|D3TPP4_GLOMM	53	31148	1	1	0.11	Inositol monophosphatase OS=Glossina morsitans morsitans PE=2 SV=1
433	1	tr|D3TMH0|D3TMH0_GLOMM	52	18070	1	1	0.19	Translation initiation factor 5A OS=Glossina morsitans morsitans PE=2 SV=1
434	1	tr|D3TME4|D3TME4_GLOMM	52	14035	1	1	0.24	Cytochrome c oxidase subunit Vb COX4 OS=Glossina morsitans morsitans PE=2 SV=1
435	1	tr|D3TLD6|D3TLD6_GLOMM	52	9375	1	1	0.37	40S ribosomal protein S21 OS=Glossina morsitans morsitans PE=3 SV=1
437	1	tr|Q8WS65|Q8WS65_GLOMM	52	25248	1	1	0.13	Ferritin 2 light chain-like protein OS=Glossina morsitans morsitans GN=FLC PE=2 SV=2
440	1	tr|D3TQ66|D3TQ66_GLOMM	51	23700	1	1	0.14	Proteasome subunit beta type OS=Glossina morsitans morsitans PE=2 SV=1
443	1	tr|D3TL11|D3TL11_GLOMM	51	28294	1	1	0.12	Uncharacterized conserved protein (Fragment) OS=Glossina morsitans morsitans PE=2 SV=1
445	1	tr|D3TP91|D3TP91_GLOMM	50	37932	1	1	0.09	Mu-crystallin OS=Glossina morsitans morsitans PE=2 SV=1
446	1	tr|D3TPB0|D3TPB0_GLOMM	50	37610	1	1	0.09	Asparaginase OS=Glossina morsitans morsitans PE=2 SV=1
451	1	tr|D3TRP2|D3TRP2_GLOMM	49	25263	1	1	0.13	Putative transcriptional regulator DJ-1 OS=Glossina morsitans morsitans PE=2 SV=1
453	1	tr|D3TLL2|D3TLL2_GLOMM	49	35858	1	1	0.09	Purine nucleoside phosphorylase OS=Glossina morsitans morsitans PE=2 SV=1
454	1	tr|D3TSE8|D3TSE8_GLOMM	49	24792	1	1	0.14	NADH-ubiquinone oxidoreductase NDUFS8/23 kDa subunit OS=G. morsitans morsitans PE=2 SV=1
455	1	tr|D3TNT1|D3TNT1_GLOMM	49	45439	2	1	0.07	GTP-specific succinyl-CoA synthetase beta subunit OS=Glossina morsitans morsitans PE=2 SV=1
460	1	tr|D3TS08|D3TS08_GLOMM	48	55258	1	1	0.06	Adenylosuccinate lyase OS=Glossina morsitans morsitans PE=2 SV=1
463	1	tr|D3TS33|D3TS33_GLOMM	48	52266	1	1	0.06	NADH dehydrogenase flavoprotein 1 ubiquinone OS=Glossina morsitans morsitans PE=2 SV=1
464	1	tr|D3TP85|D3TP85_GLOMM	47	45298	1	1	0.07	Aminoacylase-1 OS=Glossina morsitans morsitans PE=2 SV=1
465	1	tr|D3TM48|D3TM48_GLOMM	47	47378	1	1	0.07	Pyruvate dehydrogenase kinase OS=Glossina morsitans morsitans PE=2 SV=1
474	1	tr|D3TLT4|D3TLT4_GLOMM	45	45692	1	1	0.07	26S proteasome regulatory complex subunit RPN7/PSMD6 OS=G. morsitans morsitans PE=2 SV=1
476	1	tr|D3TLD2|D3TLD2_GLOMM	45	55576	1	1	0.06	Programmed cell death 4a OS=Glossina morsitans morsitans PE=2 SV=1
478	1	sp|Q2PQM7|IDGF4_GLOMM	44	49329	1	1	0.07	Chitinase-like protein Idgf4 OS=Glossina morsitans morsitans GN=Idgf4 PE=2 SV=1
483	1	tr|D3TSB8|D3TSB8_GLOMM	44	36774	1	1	0.09	Growth hormone-induced protein OS=Glossina morsitans morsitans PE=2 SV=1
484	1	tr|D3TNJ3|D3TNJ3_GLOMM	44	32567	1	1	0.10	Carbon-nitrogen hydrolase OS=Glossina morsitans morsitans PE=2 SV=1
485	1	tr|D3TMA2|D3TMA2_GLOMM	44	45307	1	1	0.07	Putative GTp-binding protein OS=Glossina morsitans morsitans PE=2 SV=1
486	1	tr|D3TQA5|D3TQA5_GLOMM	44	29500	1	1	0.11	Proteasome subunit alpha type OS=Glossina morsitans morsitans PE=2 SV=1
490	1	tr|D3TQU9|D3TQU9_GLOMM	43	33123	1	1	0.10	Translocon-associated complex TRAP alpha subunit OS=Glossina morsitans morsitans PE=2 SV=1
496	1	tr|D3TM51|D3TM51_GLOMM	43	35352	1	1	0.09	Mitochondrial oxoglutarate/malate carrier protein OS=Glossina morsitans morsitans PE=2 SV=1
497	1	tr|D3TL15|D3TL15_GLOMM	43	27298	1	1	0.12	Midgut trypsin (Fragment) OS=Glossina morsitans morsitans PE=2 SV=1
499	1	tr|D3TM90|D3TM90_GLOMM	43	63620	1	1	0.05	5' nucleotidase OS=Glossina morsitans morsitans PE=2 SV=1
503	1	tr|K7Z4R8|K7Z4R8_9MUSC	42	36309	1	1	0.09	Glycinamide ribotide transformylase (Fragment) OS=Glossina morsitans GN=gart PE=4 SV=1
510	1	tr|D3TS34|D3TS34_GLOMM	41	32961	1	1	0.10	Mitochondrial carnitine-acylcarnitine carrier protein OS=Glossina morsitans morsitans PE=2 SV=1
513	1	tr|D3TM83|D3TM83_GLOMM	40	74629	1	1	0.04	Signal recognition particle subunit SRP72 OS=Glossina morsitans morsitans PE=2 SV=1
521	1	tr|D3TPR2|D3TPR2_GLOMM	40	16676	1	1	0.20	Myosin essential light chain OS=Glossina morsitans morsitans PE=2 SV=1
524	1	tr|D3TQ47|D3TQ47_GLOMM	40	34833	1	1	0.10	3-hydroxyisobutyrate dehydrogenase OS=Glossina morsitans morsitans PE=2 SV=1
535	1	tr|D3TQU4|D3TQU4_GLOMM	39	72299	1	1	0.05	Phosphoenolpyruvate carboxykinase OS=Glossina morsitans morsitans PE=2 SV=1
536	1	tr|D3TKZ5|D3TKZ5_GLOMM	39	27300	1	1	0.12	Midgut trypsin (Fragment) OS=Glossina morsitans morsitans PE=2 SV=1
538	1	tr|D3TRI7|D3TRI7_GLOMM	38	14017	1	1	0.24	V-type proton ATPase subunit F OS=Glossina morsitans morsitans PE=2 SV=1
541	1	tr|Q0QHK5|Q0QHK5_GLOMM	38	26060	1	1	0.13	Pyrroline-5-carboxylate reductase (Fragment) OS=Glossina morsitans morsitans PE=2 SV=1
542	1	tr|D3TQV1|D3TQV1_GLOMM	38	55219	1	1	0.06	Putative transporter OS=Glossina morsitans morsitans PE=2 SV=1
543	1	tr|D3TL18|D3TL18_GLOMM	38	44451	1	1	0.07	Salivary alkaline phosphatase (Fragment) OS=Glossina morsitans morsitans PE=2 SV=1
545	1	tr|D3TRT7|D3TRT7_GLOMM	38	42849	1	1	0.08	Peptidyl-prolyl cis-trans isomerase OS=Glossina morsitans morsitans PE=2 SV=1
548	1	tr|D3TSA6|D3TSA6_GLOMM	38	67054	1	1	0.05	Electron transfer flavoprotein ubiquinone oxidoreductase OS=G. morsitans morsitans PE=2 SV=1
549	1	sp|Q8MUG0|GPL_GLOFF	38	29561	1	1	0.11	Lectizyme OS=Glossina fuscipes fuscipes GN=Gpl PE=2 SV=1
561	1	tr|D3TRA4|D3TRA4_GLOMM	37	37479	1	1	0.09	Transaldolase OS=Glossina morsitans morsitans PE=2 SV=1
INSECTS - Miscellaneous
178	1	sp|P12831|CYC_SARPE	265	11901	9	4	1.76	Cytochrome c OS=Sarcophaga peregrina PE=1 SV=2
MAMMALS
5	3	sp|P60709|ACTB_HUMAN	9597	42052	280	21	50.05	Actin, cytoplasmic 1 OS=Homo sapiens GN=ACTB PE=1 SV=1
16	3	sp|P11142|HSP7C_HUMAN	2314	71082	77	11	0.88	Heat shock cognate 71 kDa protein OS=Homo sapiens GN=HSPA8 PE=1 SV=1
43	1	sp|P04264|K2C1_HUMAN	1531	66170	50	16	1.39	Keratin, type II cytoskeletal 1 OS=Homo sapiens GN=KRT1 PE=1 SV=6
291	2	sp|P55072|TERA_HUMAN	94	89950	3	2	0.07	Transitional endoplasmic reticulum ATPase OS=Homo sapiens GN=VCP PE=1 SV=4
509	1	sp|P14618-2|KPYM_HUMAN	41	58538	1	1	0.06	Isoform M1 of Pyruvate kinase isozymes M1/M2 OS=Homo sapiens GN=PKM
1	1	tr|A8DUP5|A8DUP5_MOUSE	86370	15998	1863	19	183473.84	Beta-globin OS=Mus musculus GN=Hbb-b1 PE=3 SV=1
1	2	tr|A8DUK2|A8DUK2_MOUSE	84488	16280	1807	17	145161.60	Beta-globin OS=Mus musculus GN=Hbb-b1 PE=3 SV=1
1	3	tr|D4N6U4|D4N6U4_MUSMC	78164	15984	1821	18	151364.77	Beta-globin OS=Mus musculus castaneus GN=Hbbt1 PE=3 SV=1
1	4	tr|A8DUQ1|A8DUQ1_MOUSE	62200	15822	1304	11	8968.33	Beta-globin OS=Mus musculus GN=Hbb-b1 PE=3 SV=1
1	5	tr|A8DUK7|A8DUK7_MOUSE	55703	15768	1108	11	917.62	Beta-globin OS=Mus musculus GN=Hbb-b1 PE=3 SV=1
1	6	sp|P02089|HBB2_MOUSE	52086	15982	1231	18	18237.56	Hemoglobin subunit beta-2 OS=Mus musculus GN=Hbb-b2 PE=1 SV=2
1	7	tr|D0U286|D0U286_MUSCE	49203	15985	1001	10	388.06	Beta-globin OS=Mus cervicolor GN=Hbbt2 PE=3 SV=1
1	8	tr|A8DUL7|A8DUL7_MOUSE	45063	15796	972	9	2957.72	Beta-globin OS=Mus musculus GN=Hbb-b1 PE=3 SV=1
1	9	tr|D0U272|D0U272_MUSCO	41118	16109	1079	13	5433.53	Beta-globin OS=Mus cookii GN=Hbbt1 PE=3 SV=1
1	10	tr|D0U278|D0U278_MUSPA	33211	15856	748	7	57.36	Beta-globin OS=Mus pahari GN=Hbbt1 PE=3 SV=1
1	11	tr|D0U290|D0U290_MUSMI	19775	16034	524	6	55.82	Beta-globin OS=Mus minutoides GN=Hbbt2 PE=3 SV=1
1	12	tr|Q18PE4|Q18PE4_MUSCR	18678	16104	446	6	13.52	Beta-globin OS=Mus caroli GN=Hbb1 PE=3 SV=1
2	1	tr|A8DUV3|A8DUV3_MOUSE	36701	15133	990	13	662.52	Alpha-globin OS=Mus musculus GN=Hba-a1 PE=3 SV=1
2	2	tr|A8DUV1|A8DUV1_MOUSE	21467	15189	713	12	422.91	Alpha-globin OS=Mus musculus GN=Hba-a1 PE=3 SV=1
2	4	tr|Q91VB8|Q91VB8_MOUSE	17402	15160	511	12	188.22	Alpha globin 1 OS=Mus musculus GN=Hba-a1 PE=2 SV=1
3	1	tr|Q546G4|Q546G4_MOUSE	35703	70700	957	45	44.27	Albumin 1 OS=Mus musculus GN=Alb PE=2 SV=1
4	1	sp|P07759|SPA3K_MOUSE	14464	47021	319	24	12.13	Serine protease inhibitor A3K OS=Mus musculus GN=Serpina3k PE=1 SV=2
4	2	sp|Q91WP6|SPA3N_MOUSE	2999	46859	91	10	2.41	Serine protease inhibitor A3N OS=Mus musculus GN=Serpina3n PE=1 SV=1
5	7	tr|Q3U122|Q3U122_MOUSE	2962	42367	110	12	5.06	Putative uncharacterized protein OS=Mus musculus GN=Acta2 PE=2 SV=1
5	8	sp|Q8BFZ3|ACTBL_MOUSE	1583	42319	51	7	1.29	Beta-actin-like protein 2 OS=Mus musculus GN=Actbl2 PE=1 SV=1
7	1	sp|Q921I1|TRFE_MOUSE	7710	78841	225	29	3.71	Serotransferrin OS=Mus musculus GN=Tf PE=1 SV=1
9	1	tr|D3YW52|D3YW52_MOUSE	6316	168602	202	35	1.28	Alpha-2-macroglobulin OS=Mus musculus GN=Pzp PE=2 SV=1
11	1	tr|Q3KQQ4|Q3KQQ4_MOUSE	5272	46039	140	15	4.64	Serpina1a protein OS=Mus musculus GN=Serpina1b PE=2 SV=1
11	2	sp|Q00896|A1AT3_MOUSE	4282	45966	120	13	3.93	Alpha-1-antitrypsin 1-3 OS=Mus musculus GN=Serpina1c PE=1 SV=2
16	5	sp|P20029|GRP78_MOUSE	1437	72492	49	7	0.43	78 kDa glucose-regulated protein OS=Mus musculus GN=Hspa5 PE=1 SV=3
18	1	sp|P28665|MUG1_MOUSE	3441	166618	106	22	0.62	Murinoglobulin-1 OS=Mus musculus GN=Mug1 PE=1 SV=3
21	1	sp|P01027|CO3_MOUSE	2939	187905	98	25	0.59	Complement C3 OS=Mus musculus GN=C3 PE=1 SV=3
22	2	sp|P16858|G3P_MOUSE	723	36072	27	7	1.21	Glyceraldehyde-3-phosphate dehydrogenase OS=Mus musculus GN=Gapdh PE=1 SV=2
26	1	tr|Q3UEM7|Q3UEM7_MOUSE	2411	50044	90	10	1.60	Putative uncharacterized protein OS=Mus musculus GN=Fgg PE=2 SV=1
28	1	sp|Q61171|PRDX2_MOUSE	2346	21936	78	9	4.50	Peroxiredoxin-2 OS=Mus musculus GN=Prdx2 PE=1 SV=3
30	1	tr|Q3TAJ4|Q3TAJ4_MOUSE	2169	103440	77	11	0.55	Putative uncharacterized protein OS=Mus musculus GN=Slc4a1 PE=2 SV=1
38	1	sp|P00920|CAH2_MOUSE	1650	29129	50	9	4.66	Carbonic anhydrase 2 OS=Mus musculus GN=Ca2 PE=1 SV=4
39	1	sp|Q91X72|HEMO_MOUSE	1610	52026	60	10	0.96	Hemopexin OS=Mus musculus GN=Hpx PE=1 SV=2
40	1	tr|Q3TGR2|Q3TGR2_MOUSE	1583	55402	48	12	1.38	Fibrinogen, B beta polypeptide, isoform CRA_a OS=Mus musculus GN=Fgb PE=2 SV=1
41	2	sp|Q9D6F9|TBB4A_MOUSE	1021	50010	44	7	0.78	Tubulin beta-4A chain OS=Mus musculus GN=Tubb4a PE=1 SV=3
41	3	sp|A2AQ07|TBB1_MOUSE	626	51093	26	3	0.21	Tubulin beta-1 chain OS=Mus musculus GN=Tubb1 PE=1 SV=1
43	2	sp|Q3TTY5|K22E_MOUSE	235	71336	7	2	0.09	Keratin, type II cytoskeletal 2 epidermal OS=Mus musculus GN=Krt2 PE=1 SV=1
43	3	tr|E9Q1Z0|E9Q1Z0_MOUSE	195	58587	9	3	0.18	Protein 4732456N10Rik OS=Mus musculus GN=4732456N10Rik PE=3 SV=1
43	4	sp|Q8VED5|K2C79_MOUSE	103	57802	4	2	0.12	Keratin, type II cytoskeletal 79 OS=Mus musculus GN=Krt79 PE=1 SV=2
48	2	sp|P62814|VATB2_MOUSE	635	56857	20	4	0.33	V-type proton ATPase subunit B, brain isoform OS=Mus musculus GN=Atp6v1b2 PE=1 SV=1
51	1	tr|Q3U6G1|Q3U6G1_MOUSE	1372	22297	42	8	6.10	Biliverdin reductase B (Flavin reductase (NADPH)) OS=Mus musculus GN=Blvrb PE=2 SV=1
58	1	tr|Q3TCF1|Q3TCF1_MOUSE	1124	256492	33	13	0.18	Putative uncharacterized protein OS=Mus musculus GN=Fn1 PE=2 SV=1
59	1	tr|Q5M9K1|Q5M9K1_MOUSE	1121	15880	23	5	2.20	Transthyretin OS=Mus musculus GN=Ttr PE=2 SV=1
61	1	tr|B2RX08|B2RX08_MOUSE	998	268851	37	15	0.20	Spectrin beta 1 OS=Mus musculus GN=Sptb PE=2 SV=1
62	1	sp|P23953|EST1C_MOUSE	974	61302	28	5	0.52	Carboxylesterase 1C OS=Mus musculus GN=Ces1c PE=1 SV=4
66	1	sp|P01872|IGHM_MOUSE	918	50625	25	6	0.46	Ig mu chain C region secreted form OS=Mus musculus GN=Igh-6 PE=1 SV=2
72	1	tr|Q58EV2|Q58EV2_MOUSE	837	23008	32	10	4.86	Apoa1 protein OS=Mus musculus GN=Apoa1 PE=2 SV=1
73	2	sp|P24270|CATA_MOUSE	376	60043	14	5	0.31	Catalase OS=Mus musculus GN=Cat PE=1 SV=4
77	4	sp|P50247|SAHH_MOUSE	108	48170	5	3	0.22	Adenosylhomocysteinase OS=Mus musculus GN=Ahcy PE=1 SV=3
78	1	tr|E9PV24|E9PV24_MOUSE	752	88117	24	4	0.20	Protein Fga OS=Mus musculus GN=Fga PE=2 SV=1
81	1	tr|I6L985|I6L985_MOUSE	708	52684	22	6	0.53	Igh protein OS=Mus musculus GN=Igh PE=2 SV=1
120	1	tr|D3YV43|D3YV43_MOUSE	460	21209	15	3	0.55	40S ribosomal protein S3 OS=Mus musculus GN=Rps3 PE=2 SV=1
125	1	sp|P11352|GPX1_MOUSE	447	22544	15	5	1.00	Glutathione peroxidase 1 OS=Mus musculus GN=Gpx1 PE=1 SV=2
129	1	tr|Q3UHS6|Q3UHS6_MOUSE	408	271836	12	5	0.06	Putative uncharacterized protein OS=Mus musculus GN=Tln1 PE=2 SV=1
137	1	tr|Q3UBS3|Q3UBS3_MOUSE	368	39241	11	4	0.38	Haptoglobin OS=Mus musculus GN=Hp PE=2 SV=1
138	1	tr|Q3TCI7|Q3TCI7_MOUSE	356	36818	16	3	0.29	Putative uncharacterized protein OS=Mus musculus GN=Ldha PE=2 SV=1
145	1	sp|P21614|VTDB_MOUSE	341	55162	9	5	0.34	Vitamin D-binding protein OS=Mus musculus GN=Gc PE=1 SV=2
152	1	tr|Q4FJR9|Q4FJR9_MOUSE	310	18057	9	3	0.67	G1p2 protein OS=Mus musculus GN=Isg15 PE=2 SV=1
156	1	sp|P08228|SODC_MOUSE	299	16104	10	4	1.60	Superoxide dismutase [Cu-Zn] OS=Mus musculus GN=Sod1 PE=1 SV=2
158	1	tr|Q8BPA1|Q8BPA1_MOUSE	298	31744	8	2	0.22	Putative uncharacterized protein OS=Mus musculus GN=Stom PE=2 SV=1
159	1	sp|A6X935-2|ITIH4_MOUSE	298	100446	10	6	0.25	Isoform 2 of Inter alpha-trypsin inhibitor, heavy chain 4 OS=Mus musculus GN=Itih4
162	1	tr|Q543J5|Q543J5_MOUSE	294	52484	9	3	0.20	Antithrombin OS=Mus musculus GN=Serpinc1 PE=2 SV=1
171	1	sp|P13634|CAH1_MOUSE	273	28370	11	7	1.17	Carbonic anhydrase 1 OS=Mus musculus GN=Ca1 PE=2 SV=4
176	1	tr|Q9QUF7|Q9QUF7_MOUSE	267	59625	9	5	0.31	Slp protein (Fragment) OS=Mus musculus GN=C4b PE=4 SV=1
176	2	sp|P01029|CO4B_MOUSE	179	194447	7	5	0.09	Complement C4-B OS=Mus musculus GN=C4b PE=1 SV=3
182	1	tr|Q3TIU3|Q3TIU3_MOUSE	251	38072	7	3	0.28	Putative uncharacterized protein OS=Mus musculus GN=Ahsg PE=2 SV=1
183	1	sp|P51910|APOD_MOUSE	242	21744	8	3	0.54	Apolipoprotein D OS=Mus musculus GN=Apod PE=2 SV=1
191	1	tr|Q3TAQ8|Q3TAQ8_MOUSE	235	30230	10	2	0.23	Putative uncharacterized protein OS=Mus musculus GN=Bpgm PE=2 SV=1
193	1	sp|P01662|KV3AA_MOUSE	234	12148	7	2	1.72	Ig kappa chain V-III region ABPC 22/PC 9245 OS=Mus musculus PE=1 SV=1
193	2	sp|P01654|KV3A1_MOUSE	177	12087	6	2	1.12	Ig kappa chain V-III region PC 2880/PC 1229 OS=Mus musculus PE=1 SV=1
193	3	tr|Q66JS7|Q66JS7_MOUSE	175	26586	5	4	0.60	Igk protein OS=Mus musculus GN=Igkv3-7 PE=1 SV=1
193	4	tr|Q8K1F2|Q8K1F2_MOUSE	75	12060	2	2	0.65	Anti-VIPase light chain variable region (Fragment) OS=Mus musculus GN=Gm189 PE=1 SV=1
197	1	sp|Q8VDD5|MYH9_MOUSE	225	227429	8	6	0.09	Myosin-9 OS=Mus musculus GN=Myh9 PE=1 SV=4
199	1	sp|P08032|SPTA1_MOUSE	223	280833	10	8	0.10	Spectrin alpha chain, erythrocytic 1 OS=Mus musculus GN=Spta1 PE=2 SV=3
204	1	tr|Q0VGY9|Q0VGY9_MOUSE	219	207994	7	4	0.06	Ank1 protein OS=Mus musculus GN=Ank1 PE=2 SV=1
205	1	tr|Q65ZI1|Q65ZI1_MOUSE	215	28053	5	1	0.25	Anti-HIV-1 reverse transcriptase single-chain variable OS=Mus musculus GN=Igkv5-39 PE=1 SV=1
222	1	tr|G3X8Q5|G3X8Q5_MOUSE	189	124859	8	7	0.20	Ceruloplasmin OS=Mus musculus GN=Cp PE=4 SV=1
224	1	tr|A2NU20|A2NU20_MOUSE	185	13520	5	1	0.25	VH coding region (Fragment) OS=Mus musculus GN=Gm16839 PE=4 SV=1
227	1	tr|Q3TLW5|Q3TLW5_MOUSE	178	29002	8	2	0.24	Putative uncharacterized protein OS=Mus musculus GN=Aqp1 PE=2 SV=1
232	1	tr|D3YU09|D3YU09_MOUSE	168	42738	5	3	0.25	Guanine deaminase OS=Mus musculus GN=Gda PE=2 SV=1
243	1	tr|Q3TR40|Q3TR40_MOUSE	151	133527	5	4	0.10	Putative uncharacterized protein OS=Mus musculus GN=Thbs1 PE=2 SV=1
244	1	tr|A2A513|A2A513_MOUSE	151	57178	7	5	0.32	Keratin, type I cytoskeletal 10 OS=Mus musculus GN=Krt10 PE=4 SV=1
244	2	sp|P08730-2|K1C13_MOUSE	93	33925	5	3	0.32	Isoform 2 of Keratin, type I cytoskeletal 13 OS=Mus musculus GN=Krt13
250	1	tr|Q9EQI5|Q9EQI5_MOUSE	147	12586	6	1	0.62	Chemokine (C-X-C motif) ligand 7, isoform CRA_b OS=Mus musculus GN=Ppbp PE=4 SV=1
260	1	tr|Q6PJA7|Q6PJA7_MOUSE	142	52950	4	2	0.13	Igh protein OS=Mus musculus GN=Igh PE=1 SV=1
266	1	tr|D6RGQ0|D6RGQ0_MOUSE	137	129186	3	1	0.03	Complement factor H OS=Mus musculus GN=Cfh PE=2 SV=1
279	1	sp|Q9DBB9|CPN2_MOUSE	126	61296	4	3	0.17	Carboxypeptidase N subunit 2 OS=Mus musculus GN=Cpn2 PE=1 SV=2
283	1	tr|Q4JFI8|Q4JFI8_MOUSE	125	26401	4	2	0.27	APCS amyloid P-component serum protein OS=Mus musculus GN=Apcs PE=2 SV=1
288	1	tr|Q3V1T9|Q3V1T9_MOUSE	121	93485	4	1	0.04	Putative uncharacterized protein OS=Mus musculus GN=Plg PE=2 SV=1
294	1	tr|B0LAA8|B0LAA8_MOUSE	120	16460	3	1	0.21	Nucleoside diphosphate kinase (Fragment) OS=Mus musculus GN=Nme2 PE=2 SV=1
300	1	tr|Q6QHD5|Q6QHD5_MOUSE	111	21148	3	1	0.16	Integrin beta (Fragment) OS=Mus musculus GN=Itgb3 PE=2 SV=1
305	1	tr|Q8BRW2|Q8BRW2_MOUSE	108	26848	3	1	0.12	Putative uncharacterized protein OS=Mus musculus GN=Adipoq PE=2 SV=1
308	1	tr|D3YWI1|D3YWI1_MOUSE	107	26123	3	2	0.44	Fructose-bisphosphate aldolase (Fragment) OS=Mus musculus GN=Aldoa PE=2 SV=1
309	1	tr|D3Z2H9|D3Z2H9_MOUSE	106	29202	3	1	0.11	Uncharacterized protein OS=Mus musculus GN=Tpm3-rs7 PE=3 SV=1
310	1	tr|Q6KAM8|Q6KAM8_MOUSE	106	207364	3	2	0.03	MFLJ00343 protein (Fragment) OS=Mus musculus GN=Flna PE=2 SV=1
313	1	sp|Q19LI2|A1BG_MOUSE	103	57202	4	4	0.25	Alpha-1B-glycoprotein OS=Mus musculus GN=A1bg PE=1 SV=1
322	1	tr|Q9D8C9|Q9D8C9_MOUSE	95	34151	2	2	0.20	Purine nucleoside phosphorylase OS=Mus musculus GN=Pnp2 PE=2 SV=1
328	1	sp|P03976|KV2A5_MOUSE	88	12496	2	1	0.27	Ig kappa chain V-II region 17S29.1 OS=Mus musculus PE=1 SV=1
332	1	tr|A5GZX3|A5GZX3_MOUSE	86	20967	3	1	0.16	Glyoxalase 1 OS=Mus musculus GN=Glo1 PE=2 SV=1
336	1	tr|Q0PD66|Q0PD66_MOUSE	84	22344	4	3	0.52	RAB1B, member RAS oncogene family, isoform CRA_c OS=Mus musculus GN=Rab1b PE=2 SV=1
340	1	tr|G0YP42|G0YP42_MOUSE	82	25325	2	1	0.13	Anti-human Langerin 2G3 lambda chain OS=Mus musculus PE=2 SV=1
350	1	sp|Q3U0B3|DHR11_MOUSE	78	28712	2	1	0.12	Dehydrogenase/reductase SDR family member 11 OS=Mus musculus GN=Dhrs11 PE=2 SV=1
355	1	sp|Q3TXS7|PSMD1_MOUSE	76	106689	2	1	0.03	26S proteasome non-ATPase regulatory subunit 1 OS=Mus musculus GN=Psmd1 PE=1 SV=1
364	1	sp|P24549|AL1A1_MOUSE	74	55060	2	2	0.12	Retinal dehydrogenase 1 OS=Mus musculus GN=Aldh1a1 PE=1 SV=5
370	1	tr|Q5ND35|Q5ND35_MOUSE	71	31456	2	1	0.11	Alpha-2-antiplasmin (Fragment) OS=Mus musculus GN=Serpinf2 PE=2 SV=1
372	1	tr|Q5FW97|Q5FW97_MOUSE	70	47453	2	2	0.14	Enolase 1, alpha non-neuron OS=Mus musculus GN=Eno1 PE=2 SV=1
374	1	sp|Q99PT1|GDIR1_MOUSE	70	23450	2	2	0.31	Rho GDP-dissociation inhibitor 1 OS=Mus musculus GN=Arhgdia PE=1 SV=3
379	1	sp|P52430|PON1_MOUSE	67	39711	2	1	0.08	Serum paraoxonase/arylesterase 1 OS=Mus musculus GN=Pon1 PE=1 SV=2
380	1	tr|Q3U967|Q3U967_MOUSE	66	33589	2	1	0.10	Putative uncharacterized protein OS=Mus musculus GN=Cd47 PE=2 SV=1
388	1	tr|Q4V9Z4|Q4V9Z4_MOUSE	63	52404	2	1	0.06	Igh protein OS=Mus musculus GN=Gm16844 PE=2 SV=1
396	1	tr|B1AX58|B1AX58_MOUSE	62	72214	2	1	0.05	Plastin-3 OS=Mus musculus GN=Pls3 PE=2 SV=1
397	1	sp|P63101|1433Z_MOUSE	61	27925	2	1	0.12	14-3-3 protein zeta/delta OS=Mus musculus GN=Ywhaz PE=1 SV=1
403	1	tr|Q3TEE6|Q3TEE6_MOUSE	60	76157	2	2	0.09	Putative uncharacterized protein OS=Mus musculus GN=Fermt3 PE=2 SV=1
405	1	tr|Q9Z1R9|Q9Z1R9_MOUSE	60	26802	2	1	0.12	MCG124046 OS=Mus musculus GN=Prss1 PE=2 SV=1
406	1	tr|Q3U6T4|Q3U6T4_MOUSE	59	39186	2	2	0.18	Putative uncharacterized protein (Fragment) OS=Mus musculus GN=Atp2a3 PE=2 SV=1
407	1	tr|Q3U6I5|Q3U6I5_MOUSE	59	26963	1	1	0.12	Putative uncharacterized protein OS=Mus musculus GN=C1qb PE=2 SV=1
417	1	sp|Q6IRU2|TPM4_MOUSE	55	28564	2	1	0.12	Tropomyosin alpha-4 chain OS=Mus musculus GN=Tpm4 PE=2 SV=3
419	1	tr|Q3U679|Q3U679_MOUSE	55	13885	2	1	0.25	Putative uncharacterized protein OS=Mus musculus GN=B2m PE=3 SV=1
424	1	tr|Q3U7V7|Q3U7V7_MOUSE	55	15145	1	1	0.23	Profilin OS=Mus musculus GN=Pfn1 PE=2 SV=1
430	1	tr|F6T4M4|F6T4M4_MOUSE	53	16573	1	1	0.20	Serine/arginine repetitive matrix protein 1 (Fragment) OS=Mus musculus GN=Srrm1 PE=2 SV=1
431	1	tr|Q3UC02|Q3UC02_MOUSE	52	18590	1	1	0.18	MCG23457 OS=Mus musculus GN=Rps11 PE=2 SV=1
432	1	tr|Q3THL2|Q3THL2_MOUSE	52	20234	1	1	0.17	Putative uncharacterized protein OS=Mus musculus GN=Psma7 PE=2 SV=1
438	1	tr|F8WGL3|F8WGL3_MOUSE	52	25074	1	1	0.13	Cofilin-1 OS=Mus musculus GN=Cfl1 PE=2 SV=1
449	1	tr|Q3TF08|Q3TF08_MOUSE	49	20473	1	1	0.16	Putative uncharacterized protein (Fragment) OS=Mus musculus GN=Rbp4 PE=2 SV=1
456	1	tr|Q6LD55|Q6LD55_MOUSE	49	11369	1	1	0.30	APOAII OS=Mus musculus GN=Apoa2 PE=4 SV=1
458	1	tr|Q0WXH4|Q0WXH4_MOUSE	48	22984	1	1	0.15	MHC class I like protein GS17 (Fragment) OS=Mus musculus GN=Gm8909 PE=2 SV=1
461	1	tr|A2NMA3|A2NMA3_MOUSE	48	11751	1	1	0.29	Anti-carcinoma embryonic antigen light chain variable region (Fragment) OS=M. musculus PE=2 SV=1
470	1	tr|D3Z1V4|D3Z1V4_MOUSE	46	23191	1	1	0.14	Phosphatidylethanolamine-binding protein 1 OS=Mus musculus GN=Pebp1 PE=2 SV=1
472	1	tr|Q3UGT9|Q3UGT9_MOUSE	46	41700	1	1	0.08	Parvin, beta OS=Mus musculus GN=Parvb PE=2 SV=1
479	1	tr|A2A837|A2A837_MOUSE	44	56651	1	1	0.06	Serine/arginine-rich-splicing factor 4 OS=Mus musculus GN=Srsf4 PE=2 SV=1
480	1	tr|Q9DBN0|Q9DBN0_MOUSE	44	45016	1	1	0.07	Putative uncharacterized protein OS=Mus musculus GN=Apoa4 PE=2 SV=1
481	1	sp|Q64726|ZA2G_MOUSE	44	35538	1	1	0.09	Zinc-alpha-2-glycoprotein OS=Mus musculus GN=Azgp1 PE=1 SV=2
482	1	sp|Q60692|PSB6_MOUSE	44	25591	1	1	0.13	Proteasome subunit beta type-6 OS=Mus musculus GN=Psmb6 PE=1 SV=3
491	1	tr|G3X977|G3X977_MOUSE	43	106694	1	1	0.03	Inter-alpha trypsin inhibitor, heavy chain 2 OS=Mus musculus GN=Itih2 PE=4 SV=1
493	1	tr|J3QP71|J3QP71_MOUSE	43	21985	1	1	0.15	Basigin (Fragment) OS=Mus musculus GN=Bsg PE=4 SV=1
505	1	tr|G3UWK0|G3UWK0_MOUSE	42	14490	1	1	0.23	Selenium-binding protein 2 (Fragment) OS=Mus musculus GN=Selenbp2 PE=2 SV=1
508	1	tr|Q8K486|Q8K486_MOUSE	41	104762	2	1	0.03	Protocadherin gamma B2-alpha C OS=Mus musculus GN=Pcdhgb2 PE=2 SV=1
514	1	tr|E9PVS1|E9PVS1_MOUSE	40	78253	1	1	0.04	Inter-alpha-trypsin inhibitor heavy chain H3 OS=Mus musculus GN=Itih3 PE=2 SV=1
515	1	tr|E0ADN7|E0ADN7_9MURI	40	42034	1	1	0.08	Cytochrome b (Fragment) OS=Mus musculoides PE=3 SV=1
522	1	sp|Q9JLT4-3|TRXR2_MOUSE	40	38736	1	1	0.09	Isoform 3 of Thioredoxin reductase 2, mitochondrial OS=Mus musculus GN=Txnrd2
523	1	tr|B1ARS0|B1ARS0_MOUSE	40	17997	1	1	0.19	Adenylyl cyclase-associated protein 1 (Fragment) OS=Mus musculus GN=Cap1 PE=2 SV=1
525	1	tr|D3Z2Y7|D3Z2Y7_MOUSE	39	22518	1	1	0.15	Glutathione peroxidase (Fragment) OS=Mus musculus GN=Gpx3 PE=3 SV=1
526	1	tr|Q3T9M7|Q3T9M7_MOUSE	39	77747	1	1	0.04	Putative uncharacterized protein OS=Mus musculus GN=Epb4.2 PE=2 SV=1
528	1	sp|Q3TDQ1|STT3B_MOUSE	39	93756	1	1	0.04	Dolichyl-diphosphooligosaccharide--protein glycosyltransferase
								subunit STT3B OS=Mus musculus GN=Stt3b PE=1 SV=2
546	1	sp|P07361|A1AG2_MOUSE	38	23942	1	1	0.14	Alpha-1-acid glycoprotein 2 OS=Mus musculus GN=Orm2 PE=1 SV=1
554	1	tr|H3BK43|H3BK43_MOUSE	37	28202	1	1	0.12	S-formylglutathione hydrolase OS=Mus musculus GN=Esd PE=2 SV=1
556	1	sp|P01680|KV4A1_MOUSE	37	13939	1	1	0.24	Ig kappa chain V-IV region S107B OS=Mus musculus PE=4 SV=1
558	1	sp|Q64727|VINC_MOUSE	37	117215	1	1	0.03	Vinculin OS=Mus musculus GN=Vcl PE=1 SV=4
375	1	tr|D0VXS6|D0VXS6_MICMU	69	49416	3	1	0.07	HLA-B associated transcript 1 OS=Microcebus murinus GN=BAT1 PE=4 SV=1
1	13	tr|B2BTQ9|B2BTQ9_PSEMD	2360	9200	108	2	1.62	Embryonic globin (Fragment) OS=Pseudantechinus macdonnellensis PE=3 SV=1
1	14	tr|H6UZ35|H6UZ35_PERMA	2327	16082	106	2	0.77	Epsilon-globin OS=Peromyscus maniculatus GN=HBE-T1 PE=3 SV=1
2	3	tr|A4ZQG1|A4ZQG1_PERLE	17718	15118	554	8	46.37	Hemoglobin alpha subunit 2 OS=Peromyscus leucopus PE=3 SV=1
2	5	tr|C7S3A7|C7S3A7_PERMA	10160	15203	310	7	12.76	Hemoglobin alpha-subunit OS=Peromyscus maniculatus PE=3 SV=1
2	6	tr|C7S3J3|C7S3J3_PERMA	6651	15084	186	7	13.01	Hemoglobin alpha-subunit OS=Peromyscus maniculatus PE=3 SV=1
2	7	tr|C7S3I8|C7S3I8_PERMA	6366	15149	170	5	5.22	Hemoglobin alpha-subunit OS=Peromyscus maniculatus PE=3 SV=1
2	8	tr|C7S379|C7S379_PERMA	4995	15198	180	5	6.51	Hemoglobin alpha-subunit OS=Peromyscus maniculatus PE=3 SV=1
2	9	tr|C7S341|C7S341_PERMA	4991	15265	180	5	6.41	Hemoglobin alpha-subunit OS=Peromyscus maniculatus PE=3 SV=1
2	10	sp|B3EWD3|HBA_PERCR	4001	15034	168	6	8.48	Hemoglobin subunit alpha OS=Peromyscus crinitus PE=1 SV=1
22	3	tr|Q5MAV7|Q5MAV7_PERMA	361	29980	15	3	0.37	Glyceraldehyde-3-phosphate dehydrogenase (Fragment) OS=Peromyscus maniculatus PE=2 SV=1
245	1	tr|H6X2S8|H6X2S8_APODR	150	25445	5	1	0.13	CRP OS=Apodemus draco GN=crp PE=4 SV=1
BACTERIA
450	1	tr|G2IBH1|G2IBH1_9CLOT	49	32567	1	1	0.10	2,5-didehydrogluconate reduct. OS=C. Arthromitus sp. SFB-mouse-Yit GN=MOUSESFB_0608 PE=4 SV=1
500	1	tr|G2G359|G2G359_9CLOT	43	38651	1	1	0.09	Putative phage coat protein OS=C. Arthromitus sp. SFB-mouse-NYU GN=SFBNYU_013910 PE=4 SV=1
502	1	tr|K8WEH0|K8WEH0_PRORE	42	18452	1	1	0.18	Uncharacterized protein OS=Providencia rettgeri Dmel1 GN=OOC_05102 PE=4 SV=1
106	1	sp|Q2NW95|CH10_SODGM	478	10436	16	4	6.43	10 kDa chaperonin OS=Sodalis glossinidius (strain morsitans) GN=groS PE=3 SV=1
242	1	tr|Q2NSM2|Q2NSM2_SODGM	155	41305	5	2	0.17	Outer membrane protein OS=Sodalis glossinidius (strain morsitans) GN=SG1578 PE=4 SV=1
371	1	sp|Q2NQL7|EFTU_SODGM	71	43250	2	1	0.08	Elongation factor Tu OS=Sodalis glossinidius (strain morsitans) GN=tuf1 PE=3 SV=1
9	2	tr|C9ZM94|C9ZM94_TRYB9	237	127435	15	1	0.03	Putative uncharacterized protein OS=T.b. gambiense GN=TbgDal_IV4670 PE=4 SV=1
36	1	tr|H6Q558|H6Q558_WIGGL	1763	57819	53	10	1.05	60 kDa chaperonin OS=Wig. glossinidia endosymbiont of Gmm (Yale colony) GN=groL PE=3 SV=1
106	2	tr|H6Q557|H6Q557_WIGGL	443	10471	14	4	6.43	10 kDa chaperonin OS=Wig. glossinidia endosymbiont of Gmm (Yale colony) GN=groS PE=3 SV=1
230	1	sp|Q8D240|EFTU_WIGBR	175	43854	6	3	0.24	Elongation factor Tu OS=Wigglesworthia glossinidia brevipalpis GN=tuf PE=3 SV=1
230	2	tr|H6Q4M2|H6Q4M2_WIGGL	149	43621	4	2	0.16	Elongation factor Tu OS=Wig. glossinidia endosymbiont of Gmm (Yale colony) GN=tuf PE=3 SV=1
330	1	tr|Q8D267|Q8D267_WIGBR	87	22875	2	1	0.15	AhpC protein OS=Wigglesworthia glossinidia brevipalpis GN=ahpC PE=4 SV=1
MISCELLANEOUS
9	2	tr|C9ZM94|C9ZM94_TRYB9	237	127435	15	1	0.03	Putative uncharacterized protein OS=T. b. gambiense GN=TbgDal_IV4670 PE=4 SV=1
217	1	tr|K2N4W8|K2N4W8_TRYCR	191	88124	15	1	0.04	Mismatch repair protein MSH5, putative OS=T. cruzi marinkellei GN=MOQ_003130 PE=3 SV=1
226	1	tr|Q4DW89|Q4DW89_TRYCC	179	86969	8	1	0.04	Lipophosphoglycan biosynthetic protein, putative OS=Trypanosoma cruzi
								(strain CL Brener) GN=Tc00.1047053506989.190 PE=3 SV=1
361	1	tr|D0A0I0|D0A0I0_TRYB9	74	17412	4	1	0.19	40S ribosomal protein S13, putative OS=T. b. gambiense GN=TbgDal_X18410 PE=3 SV=1
439	1	tr|Q26946|Q26946_TRYCR	51	171523	1	1	0.02	P-glycoprotein OS=Trypanosoma cruzi GN=TCPGP2 PE=4 SV=1
441	1	tr|Q4E3H9|Q4E3H9_TRYCC	51	47732	1	1	0.07	Uncharacterized protein OS=T. cruzi (strain CL Brener) GN=Tc00.1047053510329.340 PE=4 SV=1
457	1	tr|G0U5Z6|G0U5Z6_TRYVY	48	44691	1	1	0.07	Putative 26S protease regulatory subunit OS=T. vivax (strain Y486) GN=TVY486_1003500 PE=4 SV=1
473	1	tr|G0U9P5|G0U9P5_TRYVY	45	45570	1	1	0.07	Cleavage and polyadenylation specificity factor,putative OS=T. vivax GN=TVY486_1100100 PE=4 SV=1
494	1	tr|D0A9H8|D0A9H8_TRYB9	43	16796	1	1	0.20	Calmodulin, putative (Fragment) OS=T. b. gambiense GN=TbgDal_XI14480 PE=4 SV=1
533	1	tr|K2MW43|K2MW43_TRYCR	39	493521	1	1	0.01	Ubiquitin-protein ligase, putative OS=Trypanosoma cruzi marinkellei GN=MOQ_006261 PE=4 SV=1
547	1	tr|Q57TQ8|Q57TQ8_TRYB2	38	81301	1	1	0.04	Leucine-rich repeat protein (LRRP), putative OS=T. b. brucei GN=Tb927.3.580 PE=4 SV=1
550	1	tr|G0UJR1|G0UJR1_TRYCI	38	90343	1	1	0.04	Putative uncharacterized protein TCIL3000_3_280 OS=T. congolense GN=TCIL3000_3_280 PE=4 SV=1
468	1	tr|Q0WS04|Q0WS04_ARATH	47	85548	1	1	0.04	Heavy chain polypeptide of kinesin like protein OS=Arabidopsis thaliana GN=At5g54670 PE=2 SV=1
557	1	tr|Q9SKI6|Q9SKI6_ARATH	37	56147	1	1	0.06	Putative PttA-like transposon protein OS=Arabidopsis thaliana GN=At2g06490 PE=4 SV=1
