# Supplementary material for: Differential expression of midgut proteins in Trypanosoma brucei gambiense-stimulated vs. non-stimulated Glossina palpalis gambiensis flies
Source: Front Microbiol. 2015 May 12;6:444. doi: 10.3389/fmicb.2015.00444 (PMC4428205; doi:10.3389/fmicb.2015.00444)
Supplement: Supplementary file 4 [file Table4.XLS]

## Sheet: Feuil1
Supplementary Table S4. Listing of the proteins identified in biological replicate "S-D" of trypanosome stimulated flies
Family	Member	Accession	Score	Mass	Number of	Number of	emPAI	Description
					Ssignificant	significant
					matches	sequences
INSECTS - Drosophila sp
8	1	sp|P10981|ACT5_DROME	7121	42174	221	19	16.58	Actin-87E OS=Drosophila melanogaster GN=Act87E PE=1 SV=1
11	1	sp|P13607-2|ATNA_DROME	4902	112031	151	26	1.82	Isoform 2 of Na/K-transporting ATPase subunit alpha OS=D. melanogaster GN=Atpalpha
11	2	tr|B4G538|B4G538_DROPE	4393	99086	141	22	1.83	GL24291 (Fragment) OS=Drosophila persimilis GN=Dper\GL24291 PE=3 SV=1
16	1	tr|B4KHX8|B4KHX8_DROMO	3270	248684	124	28	0.52	GI17055 OS=Drosophila mojavensis GN=Dmoj\GI17055 PE=4 SV=1
16	2	tr|B5DI76|B5DI76_DROPS	3185	249912	120	27	0.48	GA25794 OS=Drosophila pseudoobscura pseudoobscura GN=Dpse\GA25794 PE=4 SV=1
22	2	tr|B3MX94|B3MX94_DROAN	1813	71334	56	8	0.64	GF11377 OS=Drosophila ananassae GN=Dana\GF11377 PE=3 SV=1
22	5	tr|B4HGH2|B4HGH2_DROSE	528	70117	20	4	0.26	Hsp68 OS=Drosophila sechellia GN=Hsp68 PE=3 SV=1
34	1	tr|B3MJH2|B3MJH2_DROAN	1638	18157	68	5	2.90	GF15783 OS=Drosophila ananassae GN=Dana\GF15783 PE=4 SV=1
37	3	tr|B3M022|B3M022_DROAN	250	90346	8	3	0.15	GF18871 OS=Drosophila ananassae GN=Dana\GF18871 PE=3 SV=1
50	1	tr|E0R982|E0R982_DROME	1008	51778	41	10	1.23	GH12877p OS=Drosophila melanogaster GN=betaTub56D-RA PE=2 SV=1
51	1	tr|B3LYC5|B3LYC5_DROAN	979	50561	30	9	0.88	GF17649 OS=Drosophila ananassae GN=Dana\GF17649 PE=3 SV=1
52	1	tr|B3N2H1|B3N2H1_DROAN	962	21231	29	3	1.42	GF20391 OS=Drosophila ananassae GN=Dana\GF20391 PE=3 SV=1
54	2	tr|B4KZE9|B4KZE9_DROMO	287	102478	11	4	0.13	GI12410 OS=Drosophila mojavensis GN=Dmoj\GI12410 PE=4 SV=1
58	2	tr|B4JPW3|B4JPW3_DROGR	232	57251	7	3	0.18	GH13324 OS=Drosophila grimshawi GN=Dgri\GH13324 PE=3 SV=1
72	1	tr|H1UUP7|H1UUP7_DROME	585	53394	18	6	0.43	FI17820p1 OS=Drosophila melanogaster GN=Tm1-RF PE=2 SV=1
77	2	tr|B3MMQ1|B3MMQ1_DROAN	433	17091	13	2	1.06	Profilin OS=Drosophila ananassae GN=Dana\GF14290 PE=3 SV=1
78	1	tr|B4NCK7|B4NCK7_DROWI	538	30947	15	2	0.23	GK10059 OS=Drosophila willistoni GN=Dwil\GK10059 PE=4 SV=1
82	1	tr|B3M017|B3M017_DROAN	516	45071	14	3	0.24	GF18868 OS=Drosophila ananassae GN=Dana\GF18868 PE=4 SV=1
87	2	tr|B3M7H8|B3M7H8_DROAN	275	57802	13	4	0.32	Adenosylhomocysteinase OS=Drosophila ananassae GN=Dana\GF10239 PE=3 SV=1
87	3	tr|B4JHD2|B4JHD2_DROGR	254	54637	8	2	0.19	Adenosylhomocysteinase OS=Drosophila grimshawi GN=Dgri\GH18071 PE=3 SV=1
87	4	tr|B3MR98|B3MR98_DROAN	172	47879	10	4	0.31	Adenosylhomocysteinase OS=Drosophila ananassae GN=Dana\GF21238 PE=3 SV=1
95	1	tr|B3LV65|B3LV65_DROAN	431	106700	13	2	0.06	GF18040 OS=Drosophila ananassae GN=Dana\GF18040 PE=4 SV=1
112	1	tr|B3LYA1|B3LYA1_DROAN	370	27683	12	4	0.58	GF16244 OS=Drosophila ananassae GN=Dana\GF16244 PE=3 SV=1
117	1	tr|Q2M0P5|Q2M0P5_DROPS	340	20732	11	4	1.12	GA21036 OS=Drosophila pseudoobscura pseudoobscura GN=Dpse\GA21036 PE=3 SV=1
124	2	tr|B4H584|B4H584_DROPE	75	46499	2	1	0.15	GL10236 OS=Drosophila persimilis GN=Dper\GL10236 PE=4 SV=1
138	1	tr|B3MGG1|B3MGG1_DROAN	301	21521	10	2	0.34	GF12342 OS=Drosophila ananassae GN=Dana\GF12342 PE=3 SV=1
149	1	tr|E1JJM9|E1JJM9_DROME	274	14933	10	2	0.51	Ribosomal protein S15Aa, isoform F OS=Drosophila melanogaster GN=RpS15Aa PE=3 SV=1
152	1	tr|B3P7X5|B3P7X5_DROER	267	21514	5	1	0.34	GG11956 OS=Drosophila erecta GN=Dere\GG11956 PE=4 SV=1
155	1	tr|F0JAP1|F0JAP1_DROME	260	46275	10	2	0.23	LP19279p OS=Drosophila melanogaster GN=Sec61alpha-RA PE=2 SV=1
168	1	tr|B3MUM2|B3MUM2_DROAN	224	13355	5	2	0.58	Histone H2A OS=Drosophila ananassae GN=Dana\GF22315 PE=3 SV=1
168	2	tr|B4IM99|B4IM99_DROSE	181	22818	9	2	0.51	GM16917 OS=Drosophila sechellia GN=Dsec\GM16917 PE=4 SV=1
171	1	tr|B3M7A4|B3M7A4_DROAN	222	282295	10	6	0.07	GF24962 OS=Drosophila ananassae GN=Dana\GF24962 PE=4 SV=1
173	1	tr|B3MCY5|B3MCY5_DROAN	220	16064	6	2	0.77	GF12897 OS=Drosophila ananassae GN=Dana\GF12897 PE=3 SV=1
174	1	tr|Q5U151|Q5U151_DROME	219	49283	6	2	0.21	LP20617p (Fragment) OS=Drosophila melanogaster GN=CG32483 PE=2 SV=1
176	1	tr|B3MQV6|B3MQV6_DROAN	217	266364	8	4	0.05	GF21115 OS=Drosophila ananassae GN=Dana\GF21115 PE=4 SV=1
178	1	tr|B3MH48|B3MH48_DROAN	213	70560	6	2	0.10	GF12652 OS=Drosophila ananassae GN=Dana\GF12652 PE=4 SV=1
182	1	tr|Q0ZHI2|Q0ZHI2_DROME	205	29372	6	2	0.24	L23A ribosomal protein natural variant OS=Drosophila melanogaster GN=RpL23A PE=2 SV=1
187	2	sp|P48588|RS25_DROME	115	13193	6	2	0.58	40S ribosomal protein S25 OS=Drosophila melanogaster GN=RpS25 PE=1 SV=3
202	1	tr|B4NJ18|B4NJ18_DROWI	173	54461	6	1	0.12	GK13807 OS=Drosophila willistoni GN=Dwil\GK13807 PE=4 SV=1
206	1	tr|B3MTQ9|B3MTQ9_DROAN	167	30096	6	2	0.23	GF23073 OS=Drosophila ananassae GN=Dana\GF23073 PE=3 SV=1
213	1	tr|D1MDB9|D1MDB9_DROBU	162	58998	4	2	0.11	CG8977-like protein OS=Drosophila buzzatii PE=3 SV=1
217	1	tr|A1ZBW0|A1ZBW0_DROME	156	51105	5	2	0.13	Bancal, isoform C OS=Drosophila melanogaster GN=bl PE=2 SV=1
220	1	tr|B0FDC2|B0FDC2_DROSL	153	10983	3	1	0.31	Ribosomal protein S5a (Fragment) OS=Drosophila silvestris GN=RpS5a PE=2 SV=1
226	1	tr|B3MV19|B3MV19_DROAN	144	103696	6	2	0.06	GF22842 OS=Drosophila ananassae GN=Dana\GF22842 PE=4 SV=1
228	1	tr|B3LZD5|B3LZD5_DROAN	141	22140	4	2	0.33	GF16191 OS=Drosophila ananassae GN=Dana\GF16191 PE=4 SV=1
233	1	tr|B4GVX2|B4GVX2_DROPE	136	43830	2	1	0.08	GL14584 OS=Drosophila persimilis GN=Dper\GL14584 PE=3 SV=1
238	1	tr|B4N109|B4N109_DROWI	131	176101	5	1	0.02	GK24856 OS=Drosophila willistoni GN=Dwil\GK24856 PE=4 SV=1
240	1	tr|B4GX31|B4GX31_DROPE	131	71873	4	3	0.14	GL21072 OS=Drosophila persimilis GN=Dper\GL21072 PE=4 SV=1
243	1	tr|B3P1B7|B3P1B7_DROER	127	60608	4	1	0.05	GG17131 OS=Drosophila erecta GN=Dere\GG17131 PE=3 SV=1
247	1	tr|B3M0S1|B3M0S1_DROAN	125	20995	5	2	0.56	GF17183 OS=Drosophila ananassae GN=Dana\GF17183 PE=4 SV=1
248	1	tr|B4J7W3|B4J7W3_DROGR	123	49032	3	1	0.07	Aldehyde dehydrogenase OS=Drosophila grimshawi GN=Dgri\GH20599 PE=3 SV=1
249	1	tr|B3NJU5|B3NJU5_DROER	123	72856	4	2	0.09	GG20911 OS=Drosophila erecta GN=Dere\GG20911 PE=4 SV=1
253	1	tr|B3P8P1|B3P8P1_DROER	121	60089	4	4	0.24	T-complex protein 1 subunit alpha OS=Drosophila erecta GN=Dere\GG12510 PE=3 SV=1
262	1	tr|D0IQI3|D0IQI3_DROME	114	72477	3	2	0.09	SD23213p OS=Drosophila melanogaster GN=Fim-RD PE=2 SV=1
264	1	tr|B3MUF0|B3MUF0_DROAN	110	69164	3	1	0.05	GF20677 OS=Drosophila ananassae GN=Dana\GF20677 PE=4 SV=1
265	1	tr|B3MZD4|B3MZD4_DROAN	109	17824	2	1	0.19	GF19145 OS=Drosophila ananassae GN=Dana\GF19145 PE=4 SV=1
268	1	tr|B3M4D3|B3M4D3_DROAN	107	24439	3	1	0.14	GF24510 OS=Drosophila ananassae GN=Dana\GF24510 PE=4 SV=1
270	1	tr|B3MHM4|B3MHM4_DROAN	107	17644	4	2	0.42	Ribosomal protein S18 OS=Drosophila ananassae GN=RpS18 PE=3 SV=1
271	1	tr|B3MG13|B3MG13_DROAN	105	22980	4	1	0.15	GF13093 OS=Drosophila ananassae GN=Dana\GF13093 PE=4 SV=1
273	1	tr|B3MXV0|B3MXV0_DROAN	103	26995	1	1	0.12	GF19368 OS=Drosophila ananassae GN=Dana\GF19368 PE=3 SV=1
275	1	tr|B3MX05|B3MX05_DROAN	103	26058	6	3	0.44	GF20520 OS=Drosophila ananassae GN=Dana\GF20520 PE=4 SV=1
276	1	tr|B4J8Y1|B4J8Y1_DROGR	103	60013	3	2	0.11	GH21379 OS=Drosophila grimshawi GN=Dgri\GH21379 PE=3 SV=1
278	1	tr|B3P882|B3P882_DROER	102	52903	2	1	0.06	GG12158 OS=Drosophila erecta GN=Dere\GG12158 PE=3 SV=1
281	1	tr|B3M1I7|B3M1I7_DROAN	100	114020	4	3	0.09	GF16602 OS=Drosophila ananassae GN=Dana\GF16602 PE=4 SV=1
284	1	tr|B3MAR0|B3MAR0_DROAN	99	50642	3	1	0.07	GF25158 OS=Drosophila ananassae GN=Dana\GF25158 PE=3 SV=1
286	1	tr|B3MNS2|B3MNS2_DROAN	99	17168	8	2	0.43	GF14686 OS=Drosophila ananassae GN=Dana\GF14686 PE=3 SV=1
289	1	tr|B3MEC3|B3MEC3_DROAN	95	15123	3	1	0.23	40S ribosomal protein S24 OS=Drosophila ananassae GN=Dana\GF13006 PE=3 SV=1
290	1	tr|Q1PQ63|Q1PQ63_DROMI	94	36471	3	1	0.09	CG6223 (Fragment) OS=Drosophila miranda GN=CG6223 PE=4 SV=1
291	1	tr|B4NJJ8|B4NJJ8_DROWI	94	16024	3	1	0.21	RpL32 OS=Drosophila willistoni GN=RpL32 PE=4 SV=1
293	1	tr|A1ZBK3|A1ZBK3_DROME	93	98007	3	1	0.03	CG10062, isoform A OS=Drosophila melanogaster GN=CG10062 PE=4 SV=1
294	1	sp|Q0E9B6|RS11_DROME	93	18265	3	1	0.18	40S ribosomal protein S11 OS=Drosophila melanogaster GN=RpS11 PE=1 SV=1
308	1	tr|M9PEA9|M9PEA9_DROME	87	1729060	3	2	0.01	Sallimus, isoform Z OS=Drosophila melanogaster GN=sls PE=4 SV=1
316	1	tr|B3LXS8|B3LXS8_DROAN	81	44038	2	1	0.07	GF17623 OS=Drosophila ananassae GN=Dana\GF17623 PE=3 SV=1
317	1	tr|Q1WKV8|Q1WKV8_DROYA	80	59158	2	1	0.06	Putative NADH:ubiquinone reductase 75 kD subunit (Fragment) OS=D. yakuba GN=ND75 PE=4 SV=1
319	1	tr|Q1PQ48|Q1PQ48_DROMI	79	41187	2	2	0.17	CG7008 (Fragment) OS=Drosophila miranda GN=CG7008 PE=4 SV=1
325	1	tr|E2QCF1|E2QCF1_DROME	77	120699	2	2	0.05	ATP citrate lyase, isoform F OS=Drosophila melanogaster GN=ATPCL PE=4 SV=1
328	1	tr|B4LPP2|B4LPP2_DROVI	77	63001	1	1	0.05	GJ21395 OS=Drosophila virilis GN=Dvir\GJ21395 PE=3 SV=1
329	1	tr|B3MM15|B3MM15_DROAN	77	13517	3	2	0.57	GF14848 OS=Drosophila ananassae GN=Dana\GF14848 PE=4 SV=1
342	1	tr|B3M8T2|B3M8T2_DROAN	71	103479	1	1	0.03	GF23601 OS=Drosophila ananassae GN=Dana\GF23601 PE=4 SV=1
343	1	tr|B3M3S7|B3M3S7_DROAN	70	9499	3	3	1.54	GF11012 OS=Drosophila ananassae GN=Dana\GF11012 PE=4 SV=1
351	1	tr|B3MWN6|B3MWN6_DROAN	68	86083	2	1	0.04	GF22420 OS=Drosophila ananassae GN=Dana\GF22420 PE=4 SV=1
352	1	tr|B4L7P8|B4L7P8_DROMO	67	64003	3	1	0.05	GI11209 OS=Drosophila mojavensis GN=Dmoj\GI11209 PE=3 SV=1
360	1	tr|B3P3G3|B3P3G3_DROER	65	17697	2	1	0.42	GG22093 OS=Drosophila erecta GN=Dere\GG22093 PE=4 SV=1
361	1	tr|B3M805|B3M805_DROAN	64	34797	2	1	0.10	GF24225 OS=Drosophila ananassae GN=Dana\GF24225 PE=3 SV=1
372	1	tr|B3N0U9|B3N0U9_DROAN	60	64867	2	1	0.05	GF19024 OS=Drosophila ananassae GN=Dana\GF19024 PE=3 SV=1
373	1	tr|B3N1R3|B3N1R3_DROAN	60	38103	2	1	0.09	Serine/threonine-protein phosphatase OS=Drosophila ananassae GN=Dana\GF20754 PE=3 SV=1
375	1	tr|B3LWG3|B3LWG3_DROAN	59	23819	2	2	0.30	GF16337 OS=Drosophila ananassae GN=Dana\GF16337 PE=3 SV=1
377	1	tr|B4HCA2|B4HCA2_DROPE	59	193099	2	2	0.03	GL11922 OS=Drosophila persimilis GN=Dper\GL11922 PE=4 SV=1
378	1	tr|B4J8T3|B4J8T3_DROGR	58	57914	1	1	0.06	Alkaline phosphatase OS=Drosophila grimshawi GN=Dgri\GH19931 PE=3 SV=1
387	1	tr|Q2M113|Q2M113_DROPS	56	46182	2	2	0.15	GA11516 OS=Drosophila pseudoobscura pseudoobscura GN=Dpse\GA11516 PE=3 SV=1
410	1	tr|B3MCM7|B3MCM7_DROAN	51	110249	1	1	0.03	GF12053 OS=Drosophila ananassae GN=Dana\GF12053 PE=3 SV=1
411	1	tr|B3MHZ6|B3MHZ6_DROAN	51	123937	1	1	0.03	GF13738 OS=Drosophila ananassae GN=Dana\GF13738 PE=4 SV=1
415	1	tr|B4JUB9|B4JUB9_DROGR	50	127124	2	1	0.03	GH17206 OS=Drosophila grimshawi GN=Dgri\GH17206 PE=4 SV=1
418	1	tr|K0G5I6|K0G5I6_9MUSC	50	21756	1	1	0.15	Triosephosphate isomerase (Fragment) OS=Drosophila pachea GN=Tpi PE=3 SV=1
422	1	tr|B3P4C9|B3P4C9_DROER	49	34414	1	1	0.10	GG18553 OS=Drosophila erecta GN=Dere\GG18553 PE=3 SV=1
424	1	tr|E1JHT6|E1JHT6_DROME	48	65461	1	1	0.05	Rtnl1, isoform H OS=Drosophila melanogaster GN=Rtnl1 PE=4 SV=1
425	1	tr|C0H6Z8|C0H6Z8_DROME	47	20204	2	1	0.17	GM15153p (Fragment) OS=Drosophila melanogaster GN=RpS10b-RB PE=2 SV=1
427	1	tr|Q2M0C0|Q2M0C0_DROPS	47	15501	1	1	0.22	40S ribosomal protein S12 OS=D. pseudoobscura pseudoobscura GN=Dpse\GA10880 PE=3 SV=2
428	1	tr|B3MEK3|B3MEK3_DROAN	47	15041	1	1	0.23	GF13548 OS=Drosophila ananassae GN=Dana\GF13548 PE=3 SV=1
429	1	tr|B3MEG8|B3MEG8_DROAN	47	34966	2	1	0.09	GF11336 OS=Drosophila ananassae GN=Dana\GF11336 PE=4 SV=1
431	1	tr|B3M387|B3M387_DROAN	47	98860	1	1	0.03	GF16473 OS=Drosophila ananassae GN=Dana\GF16473 PE=3 SV=1
434	1	tr|D1Z373|D1Z373_DROME	46	49357	1	1	0.07	LD01551p OS=Drosophila melanogaster GN=eRF1-RC PE=2 SV=1
436	1	tr|B3N069|B3N069_DROAN	45	6546	1	1	0.55	GF21783 OS=Drosophila ananassae GN=Dana\GF21783 PE=4 SV=1
440	1	tr|B4KVS5|B4KVS5_DROMO	44	22652	1	1	0.15	GI12083 OS=Drosophila mojavensis GN=Dmoj\GI12083 PE=3 SV=1
447	1	tr|B4JQ04|B4JQ04_DROGR	43	124043	1	1	0.03	GH13617 OS=Drosophila grimshawi GN=Dgri\GH13617 PE=4 SV=1
448	1	tr|Q2LZI3|Q2LZI3_DROPS	43	10056	1	1	0.34	GA20453 OS=Drosophila pseudoobscura pseudoobscura GN=Dpse\GA20453 PE=4 SV=1
449	1	tr|B4L1X8|B4L1X8_DROMO	43	536524	1	1	0.01	GI15893 OS=Drosophila mojavensis GN=Dmoj\GI15893 PE=4 SV=1
452	1	tr|B3MJJ7|B3MJJ7_DROAN	42	118050	1	1	0.03	GF14089 OS=Drosophila ananassae GN=Dana\GF14089 PE=4 SV=1
458	1	tr|B3MFQ8|B3MFQ8_DROAN	42	40111	1	1	0.08	GF13608 OS=Drosophila ananassae GN=Dana\GF13608 PE=4 SV=1
459	1	tr|B3M213|B3M213_DROAN	42	57716	1	1	0.06	Pyruvate kinase OS=Drosophila ananassae GN=Dana\GF18439 PE=3 SV=1
461	1	tr|B3MEG9|B3MEG9_DROAN	42	10225	1	1	0.34	GF11335 OS=Drosophila ananassae GN=Dana\GF11335 PE=4 SV=1
462	1	tr|B3MMY8|B3MMY8_DROAN	42	14709	1	1	0.23	GF15144 OS=Drosophila ananassae GN=Dana\GF15144 PE=4 SV=1
471	1	tr|A1Z8U4|A1Z8U4_DROME	40	56269	1	1	0.06	T-complex chaperonin 5, isoform B OS=Drosophila melanogaster GN=Cct5 PE=3 SV=1
479	1	tr|B4MJB9|B4MJB9_DROWI	40	68229	1	1	0.05	GK10360 OS=Drosophila willistoni GN=Dwil\GK10360 PE=4 SV=1
485	1	tr|A0APG2|A0APG2_DROME	40	60283	1	1	0.05	Amidophosphoribosyltransferase OS=Drosophila melanogaster GN=CG2867 PE=3 SV=1
493	1	sp|B3LY71|EI3D1_DROAN	39	64219	1	1	0.05	Eukaryotic translation initiation factor 3 subunit D-1 OS=D. ananassae GN=eIF-3p66 PE=3 SV=1
494	1	tr|B3MKA1|B3MKA1_DROAN	39	51903	1	1	0.06	GF14028 OS=Drosophila ananassae GN=Dana\GF14028 PE=4 SV=1
496	1	tr|B4KJK7|B4KJK7_DROMO	39	28634	1	1	0.12	GI18288 OS=Drosophila mojavensis GN=Dmoj\GI18288 PE=4 SV=1
498	1	tr|A1ZAH8|A1ZAH8_DROME	39	16968	1	1	0.20	Ribosomal protein S15, isoform B OS=Drosophila melanogaster GN=RpS15 PE=2 SV=1
499	1	tr|B3MR25|B3MR25_DROAN	39	59110	1	1	0.06	GF21077 OS=Drosophila ananassae GN=Dana\GF21077 PE=4 SV=1
503	1	tr|B4GN11|B4GN11_DROPE	38	115241	1	1	0.03	GL13567 OS=Drosophila persimilis GN=Dper\GL13567 PE=4 SV=1
504	1	tr|B3M857|B3M857_DROAN	38	17270	1	1	0.20	GF23649 OS=Drosophila ananassae GN=Dana\GF23649 PE=3 SV=1
505	1	tr|F0JAG6|F0JAG6_DROME	38	104511	1	1	0.03	Alpha actinin, isoform F OS=Drosophila melanogaster GN=Actn-RA PE=2 SV=1
507	1	tr|B3MIP5|B3MIP5_DROAN	38	23717	1	1	0.14	GF11067 OS=Drosophila ananassae GN=Dana\GF11067 PE=3 SV=1
508	1	tr|B4Q7W3|B4Q7W3_DROSI	38	45381	1	1	0.07	GD24102 OS=Drosophila simulans GN=Dsim\GD24102 PE=3 SV=1
509	1	tr|B4JHF3|B4JHF3_DROGR	38	98305	1	1	0.03	Coatomer subunit gamma OS=Drosophila grimshawi GN=Dgri\GH18636 PE=3 SV=1
515	1	tr|B3MSZ1|B3MSZ1_DROAN	37	27855	1	1	0.12	GF23260 OS=Drosophila ananassae GN=Dana\GF23260 PE=4 SV=1
519	1	tr|B5DJI7|B5DJI7_DROPS	37	24866	1	1	0.13	GA28881 OS=Drosophila pseudoobscura pseudoobscura GN=Dpse\GA28881 PE=4 SV=1
INSECTS - Glossina sp
6	1	sp|Q8T4N5|TSEP_GLOPP	9434	42365	211	11	3.84	Protein TsetseEP OS=Glossina palpalis palpalis PE=4 SV=1
8	2	tr|D3TP03|D3TP03_GLOMM	6833	42191	205	18	14.11	Actin 57B OS=Glossina morsitans morsitans PE=2 SV=1
12	1	tr|D3TR36|D3TR36_GLOMM	4770	28149	127	3	0.75	Midgut trypsin OS=Glossina morsitans morsitans PE=2 SV=1
12	2	tr|D3TL68|D3TL68_GLOMM	4308	27357	96	4	1.00	Trypsin-like serine protease (Fragment) OS=Glossina morsitans morsitans PE=2 SV=1
13	1	tr|D3TR42|D3TR42_GLOMM	4029	59624	148	20	3.50	ATP synthase subunit alpha OS=Glossina morsitans morsitans PE=2 SV=1
15	1	tr|B2LWE3|B2LWE3_GLOMM	3374	27457	67	6	1.81	Midgut trypsin OS=Glossina morsitans morsitans GN=try1 PE=2 SV=1
16	3	tr|D3TQ00|D3TQ00_GLOMM	1987	87494	75	19	1.25	Myosin heavy chain OS=Glossina morsitans morsitans PE=2 SV=1
17	1	tr|D3TQR2|D3TQR2_GLOMM	3198	61469	107	21	2.68	Glutamate dehydrogenase OS=Glossina morsitans morsitans PE=2 SV=1
18	1	tr|D3TRW4|D3TRW4_GLOMM	3060	54546	102	15	3.33	ATP synthase subunit beta OS=Glossina morsitans morsitans PE=2 SV=1
19	1	tr|D3TRY2|D3TRY2_GLOMM	2910	30591	88	11	4.20	Porin OS=Glossina morsitans morsitans PE=2 SV=1
20	1	tr|Q8IS91|Q8IS91_GLOFF	2827	29569	80	13	6.61	Phosphotrypsin OS=Glossina fuscipes fuscipes PE=2 SV=1
20	2	tr|D3TLW4|D3TLW4_GLOMM	2078	31044	62	10	3.15	Midgut trypsin OS=Glossina morsitans morsitans PE=2 SV=1
22	1	tr|D3TRH2|D3TRH2_GLOMM	2786	72657	85	12	0.78	Heat shock protein cognate 3 OS=Glossina morsitans morsitans PE=2 SV=1
25	1	tr|D3TLL9|D3TLL9_GLOMM	2404	15085	69	9	16.16	Fatty acid-binding protein FABP OS=Glossina morsitans morsitans PE=2 SV=1
26	1	tr|D3TNQ0|D3TNQ0_GLOMM	2251	33126	82	15	4.59	ADP/ATP translocase OS=Glossina morsitans morsitans PE=2 SV=1
27	1	tr|D3TNV8|D3TNV8_GLOMM	2214	50714	77	10	1.41	Elongation factor 1-alpha OS=Glossina morsitans morsitans PE=2 SV=1
29	1	tr|D3TRU0|D3TRU0_GLOMM	1936	35868	58	10	2.16	Glyceraldehyde-3-phosphate dehydrogenase OS=Glossina morsitans morsitans PE=2 SV=1
33	1	tr|D3TS28|D3TS28_GLOMM	1690	39637	56	7	1.84	Differentiation-related protein 1 protein OS=Glossina morsitans morsitans PE=2 SV=1
35	1	tr|D3TLD9|D3TLD9_GLOMM	1592	55733	49	11	1.51	Putative aminopeptidase OS=Glossina morsitans morsitans PE=2 SV=1
37	1	tr|D3TS03|D3TS03_GLOMM	1553	82319	47	11	0.60	Endoplasmic reticulum glucose-regulated protein OS=Glossina morsitans morsitans PE=2 SV=1
38	1	tr|D3TS11|D3TS11_GLOMM	1500	59736	45	10	0.80	Aldehyde dehydrogenase OS=Glossina morsitans morsitans PE=2 SV=1
39	1	tr|D3TNV2|D3TNV2_GLOMM	1365	47818	43	12	1.72	Enolase OS=Glossina morsitans morsitans PE=2 SV=1
41	1	tr|D3TRT1|D3TRT1_GLOMM	1261	32813	34	8	2.17	Putative Tm2-PB OS=Glossina morsitans morsitans PE=2 SV=1
43	1	tr|D3TLI6|D3TLI6_GLOMM	1232	68466	41	13	1.02	Vacuolar H+-ATPase v1 sector subunit A OS=Glossina morsitans morsitans PE=2 SV=1
45	1	tr|D3TMX6|D3TMX6_GLOMM	1100	33307	36	6	0.94	ATP synthase subunit gamma OS=Glossina morsitans morsitans PE=2 SV=1
46	1	tr|D3TQ43|D3TQ43_GLOMM	1066	84912	35	10	0.58	Gamma-glutamyl phosphate reductase OS=Glossina morsitans morsitans PE=2 SV=1
47	1	tr|D3TR05|D3TR05_GLOMM	1054	60924	27	8	0.60	Heat shock protein 60 OS=Glossina morsitans morsitans PE=2 SV=1
49	1	tr|Q694A5|Q694A5_GLOMM	1009	22100	31	6	1.69	Putative thioredoxin peroxidase 1 OS=Glossina morsitans morsitans PE=2 SV=1
54	1	tr|D3TQ28|D3TQ28_GLOMM	931	73097	31	14	0.85	Myosin class II heavy chain OS=Glossina morsitans morsitans PE=2 SV=1
56	1	tr|D3TPN5|D3TPN5_GLOMM	909	40403	30	9	1.57	Arginine kinase OS=Glossina morsitans morsitans PE=2 SV=1
58	1	tr|Q0QHK6|Q0QHK6_GLOMM	851	58510	33	9	0.73	1-pyrroline-5-carboxylate dehydrogenase 2 OS=Glossina morsitans morsitans PE=2 SV=1
59	1	tr|D3TLM8|D3TLM8_GLOMM	848	28310	19	4	0.74	Multifunctional chaperone OS=Glossina morsitans morsitans PE=2 SV=1
60	1	tr|D3TLZ0|D3TLZ0_GLOMM	831	32195	25	7	1.19	Enoyl-CoA hydratase OS=Glossina morsitans morsitans PE=2 SV=1
61	1	tr|D3TLP2|D3TLP2_GLOMM	816	54739	27	11	1.02	Putative metallopeptidase OS=Glossina morsitans morsitans PE=2 SV=1
62	1	tr|D3TP87|D3TP87_GLOMM	807	95569	26	10	0.50	Elongation factor 2 OS=Glossina morsitans morsitans PE=2 SV=1
63	1	tr|D3TLF9|D3TLF9_GLOMM	773	35702	26	6	0.86	NAD-dependent malate dehydrogenase OS=Glossina morsitans morsitans PE=2 SV=1
64	1	tr|D3TMW9|D3TMW9_GLOMM	727	24972	20	2	0.46	Cellular repressor of transcription OS=Glossina morsitans morsitans PE=2 SV=1
65	1	tr|D3TPV3|D3TPV3_GLOMM	678	40102	22	5	0.49	Fructose-bisphosphate aldolase OS=Glossina morsitans morsitans PE=2 SV=1
65	2	tr|D3TPU5|D3TPU5_GLOMM	477	40305	18	5	0.48	Fructose-bisphosphate aldolase OS=Glossina morsitans morsitans PE=2 SV=1
66	1	tr|D3TN46|D3TN46_GLOMM	673	46994	26	5	0.50	Zinc carboxypeptidase OS=Glossina morsitans morsitans PE=2 SV=1
67	1	tr|D3TKX6|D3TKX6_GLOMM	645	27350	21	1	0.41	Trypsin (Fragment) OS=Glossina morsitans morsitans PE=2 SV=1
68	1	tr|D3TPJ2|D3TPJ2_GLOMM	614	46602	17	4	0.31	Ubiquinol cytochrome c reductase subunit QCR2 OS=Glossina morsitans morsitans PE=2 SV=1
70	1	tr|D3TR91|D3TR91_GLOMM	611	38893	20	5	0.63	Mitochondrial phosphate carrier protein OS=Glossina morsitans morsitans PE=2 SV=1
70	2	tr|D3TS17|D3TS17_GLOMM	325	39427	10	5	0.50	Mitochondrial phosphate carrier protein OS=Glossina morsitans morsitans PE=2 SV=1
71	1	tr|D3TPC2|D3TPC2_GLOMM	591	17462	15	5	2.46	Hypothetical conserved protein OS=Glossina morsitans morsitans PE=2 SV=1
73	1	sp|Q0QHL3|CISY_GLOMM	567	52002	20	6	0.45	Probable citrate synthase, mitochondrial OS=Glossina morsitans morsitans PE=2 SV=1
74	1	tr|D3TR32|D3TR32_GLOMM	564	30347	23	7	1.07	40S ribosomal protein SA OS=Glossina morsitans morsitans PE=2 SV=1
76	1	tr|D3TM60|D3TM60_GLOMM	559	25017	21	2	0.29	Secreted protein OS=Glossina morsitans morsitans PE=2 SV=1
77	1	tr|D3TKT4|D3TKT4_GLOMM	558	13916	17	4	3.66	Profilin (Fragment) OS=Glossina morsitans morsitans PE=2 SV=1
78	2	tr|D3TLL5|D3TLL5_GLOMM	309	31016	8	2	0.23	Ribosomal protein L22 OS=Glossina morsitans morsitans PE=2 SV=1
79	1	tr|D3TL03|D3TL03_GLOMM	530	29832	26	5	1.09	Chymotrypsin-like serine protease (Fragment) OS=Glossina morsitans morsitans PE=2 SV=1
80	1	tr|D3TQT6|D3TQT6_GLOMM	522	39763	19	9	1.61	Glycerol 3 phosphate dehydrogenase OS=Glossina morsitans morsitans PE=2 SV=1
81	1	tr|D3TLH4|D3TLH4_GLOMM	522	62580	23	10	0.67	Glutamic pyruvate transaminase 2 OS=Glossina morsitans morsitans PE=2 SV=1
83	1	tr|D3TS59|D3TS59_GLOMM	514	54954	15	5	0.42	Vacuolar H+-ATPase v1 sector subunit H OS=Glossina morsitans morsitans PE=2 SV=1
84	1	tr|D3TLR9|D3TLR9_GLOMM	513	27454	14	5	0.77	Triosephosphate isomerase OS=Glossina morsitans morsitans PE=2 SV=1
85	1	tr|D3TRW2|D3TRW2_GLOMM	510	54107	19	5	0.34	Metalloexopeptidases OS=Glossina morsitans morsitans PE=2 SV=1
87	1	tr|D3TM10|D3TM10_GLOMM	502	47980	20	5	0.49	Adenosylhomocysteinase OS=Glossina morsitans morsitans PE=2 SV=1
88	1	tr|D3TRU3|D3TRU3_GLOMM	490	57390	14	7	0.48	Catalase OS=Glossina morsitans morsitans PE=2 SV=1
90	1	tr|Q2PQM0|Q2PQM0_GLOMM	462	15403	11	3	0.82	Ribosomal protein L18 OS=Glossina morsitans morsitans GN=RpL18 PE=2 SV=1
91	1	tr|D3TSC7|D3TSC7_GLOMM	460	54466	15	5	0.34	Vacuolar H+-ATPase v1 sector subunit B OS=Glossina morsitans morsitans PE=2 SV=1
93	1	tr|D3TQB5|D3TQB5_GLOMM	444	83722	12	4	0.26	Pyruvate carboxylase OS=Glossina morsitans morsitans PE=2 SV=1
93	2	tr|Q0QHL4|Q0QHL4_GLOMM	245	41152	8	4	0.36	Pyruvate carboxylase (Fragment) OS=Glossina morsitans morsitans PE=2 SV=1
94	1	tr|D3TR71|D3TR71_GLOMM	432	42225	13	3	0.25	Acetyl-CoA acetyltransferase OS=Glossina morsitans morsitans PE=2 SV=1
96	1	tr|D3TRT6|D3TRT6_GLOMM	430	46340	16	7	0.62	Short-chain acyl-CoA dehydrogenase OS=Glossina morsitans morsitans PE=2 SV=1
97	1	tr|D3TNY9|D3TNY9_GLOMM	421	14906	14	5	3.23	Putative translation initiation inhibitor UK114/IBM1 OS=Glossina morsitans morsitans PE=2 SV=1
98	1	tr|D3TQT3|D3TQT3_GLOMM	421	34321	11	4	0.59	Ribosomal protein L5 OS=Glossina morsitans morsitans PE=2 SV=1
99	1	tr|H9TZT6|H9TZT6_GLOMM	418	42656	12	4	0.45	Serp2 OS=Glossina morsitans morsitans PE=2 SV=1
101	1	tr|D3TNC2|D3TNC2_GLOMM	410	68126	14	6	0.33	Radixin OS=Glossina morsitans morsitans PE=2 SV=1
102	1	tr|D3TPI6|D3TPI6_GLOMM	397	27355	12	3	0.59	Ribosomal protein S4 OS=Glossina morsitans morsitans PE=2 SV=1
103	1	tr|D3TSL2|D3TSL2_GLOMM	396	22707	15	4	1.28	Flavin reductase OS=Glossina morsitans morsitans PE=2 SV=1
104	1	tr|D3TL24|D3TL24_GLOMM	396	23836	15	3	0.48	40S ribosomal protein S8 (Fragment) OS=Glossina morsitans morsitans PE=2 SV=1
107	1	tr|D3TML9|D3TML9_GLOMM	381	31071	16	3	0.50	Hypothetical conserved protein OS=Glossina morsitans morsitans PE=2 SV=1
108	1	tr|D3TLJ1|D3TLJ1_GLOMM	379	72904	12	5	0.25	Bifunctional ATP sulfurylase adenosine 5'-phosphosulfate kinase OS=G. m. morsitans PE=2 SV=1
109	1	tr|D3TP14|D3TP14_GLOMM	379	34779	12	6	0.89	Electron transfer flavoprotein alpha subunit OS=Glossina morsitans morsitans PE=2 SV=1
110	1	tr|D3TRY9|D3TRY9_GLOMM	371	21125	10	2	0.56	Cytochrome c oxidase subunit IV COX5b OS=Glossina morsitans morsitans PE=2 SV=1
113	1	tr|D3TMT7|D3TMT7_GLOMM	363	24043	12	3	0.92	Peptidyl-prolyl cis-trans isomerase OS=Glossina morsitans morsitans PE=2 SV=1
114	1	tr|D3TRR8|D3TRR8_GLOMM	356	47110	10	4	0.31	Ribosomal protein L3 OS=Glossina morsitans morsitans PE=2 SV=1
115	1	tr|D3TR96|D3TR96_GLOMM	356	27104	15	3	0.59	ATP synthase subunit b OS=Glossina morsitans morsitans PE=2 SV=1
116	1	tr|D3TR86|D3TR86_GLOMM	349	86528	9	3	0.12	Aconitase OS=Glossina morsitans morsitans PE=2 SV=1
118	1	tr|D3TRU6|D3TRU6_GLOMM	338	63580	12	2	0.11	Carbon-nitrogen hydrolase OS=Glossina morsitans morsitans PE=2 SV=1
119	1	tr|D3TLE7|D3TLE7_GLOMM	334	54849	13	5	0.42	Thioredoxin reductase-1 OS=Glossina morsitans morsitans PE=2 SV=1
120	1	tr|D3TLK5|D3TLK5_GLOMM	333	36808	9	2	0.19	Na+/K+ ATPase beta subunit OS=Glossina morsitans morsitans PE=2 SV=1
121	1	tr|D3TKS0|D3TKS0_GLOMM	332	28883	12	2	0.24	Trypsin (Fragment) OS=Glossina morsitans morsitans PE=2 SV=1
123	1	tr|D3TR37|D3TR37_GLOMM	330	9300	7	1	0.37	Acyl-CoA-binding protein OS=Glossina morsitans morsitans PE=4 SV=1
124	1	tr|D3TRZ7|D3TRZ7_GLOMM	324	46225	12	4	0.41	Aspartate aminotransferase OS=Glossina morsitans morsitans PE=2 SV=1
125	1	tr|D3TLB1|D3TLB1_GLOMM	321	26231	12	5	0.82	Vacuolar H+-ATPase v1 sector subunit E OS=Glossina morsitans morsitans PE=2 SV=1
126	1	tr|D3TQU5|D3TQU5_GLOMM	319	19425	10	3	0.62	60s ribosomal protein L14 OS=Glossina morsitans morsitans PE=2 SV=1
127	1	tr|D3TL86|D3TL86_GLOMM	318	22683	9	2	0.32	Angiopoietin-like protein (Fragment) OS=Glossina morsitans morsitans PE=2 SV=1
130	1	tr|D3TLB8|D3TLB8_GLOMM	309	30306	11	5	0.68	Prohibitin OS=Glossina morsitans morsitans PE=2 SV=1
132	1	tr|D3TLH6|D3TLH6_GLOMM	308	40487	10	3	0.27	Phosphoserine aminotransferase OS=Glossina morsitans morsitans PE=2 SV=1
133	1	tr|D3TLP3|D3TLP3_GLOMM	308	28154	10	4	0.56	Glutathione S-transferase OS=Glossina morsitans morsitans PE=2 SV=1
134	1	tr|D3TRT4|D3TRT4_GLOMM	306	35322	9	4	0.43	Sideroflexin OS=Glossina morsitans morsitans PE=2 SV=1
135	1	tr|D3TPG7|D3TPG7_GLOMM	305	36108	13	5	0.55	G protein beta subunit-like protein OS=Glossina morsitans morsitans PE=2 SV=1
136	1	tr|D3TRE3|D3TRE3_GLOMM	303	57690	12	5	0.32	Disulfide isomerase OS=Glossina morsitans morsitans PE=2 SV=1
137	1	tr|D3TMW6|D3TMW6_GLOMM	302	43581	11	3	0.24	Aspartyl protease OS=Glossina morsitans morsitans PE=2 SV=1
140	1	tr|D3TLB5|D3TLB5_GLOMM	294	69998	8	3	0.15	Aminopeptidase P OS=Glossina morsitans morsitans PE=2 SV=1
141	1	tr|D3TLL3|D3TLL3_GLOMM	292	29226	9	5	0.91	Phosphoglycerate mutase OS=Glossina morsitans morsitans PE=2 SV=1
145	1	tr|D3TLP5|D3TLP5_GLOMM	282	80370	10	3	0.13	Acyl-coenzyme A oxidase OS=Glossina morsitans morsitans PE=2 SV=1
147	1	tr|D3TR49|D3TR49_GLOMM	278	68752	9	6	0.32	Very-long-chain acyl-CoA dehydrogenase OS=Glossina morsitans morsitans PE=2 SV=1
148	1	tr|D3TRW6|D3TRW6_GLOMM	278	12429	10	4	1.65	Ribosomal protein L30 OS=Glossina morsitans morsitans PE=3 SV=1
150	1	tr|D3TS01|D3TS01_GLOMM	272	19005	11	1	0.63	Nucleoside diphosphate kinase OS=Glossina morsitans morsitans PE=2 SV=1
151	1	tr|D3TRK9|D3TRK9_GLOMM	270	35757	11	4	0.43	D-3-phosphoglycerate dehydrogenase OS=Glossina morsitans morsitans PE=2 SV=1
153	1	tr|D3TMF1|D3TMF1_GLOMM	263	29694	7	2	0.24	Salivary antigen 5 OS=Glossina morsitans morsitans PE=2 SV=1
154	1	tr|D3TLF0|D3TLF0_GLOMM	262	36325	9	4	0.55	Malate dehydrogenase OS=Glossina morsitans morsitans PE=2 SV=1
156	1	tr|D3TMR0|D3TMR0_GLOMM	259	22206	8	4	0.76	Mitochondrial F1F0-ATP synthase subunit OSCP/ATP5 OS=Glossina morsitans morsitans PE=2 SV=1
157	1	tr|D3TLT8|D3TLT8_GLOMM	253	27102	7	1	0.12	Short-chain alcohol dehydrogenase/3-hydroxyacyl-CoA dehydrogenase OS=G. m. morsit. PE=2 SV=1
163	1	tr|D3TMB2|D3TMB2_GLOMM	241	27787	5	2	0.25	Midgut trypsin OS=Glossina morsitans morsitans PE=2 SV=1
164	1	tr|D3TSA7|D3TSA7_GLOMM	240	23860	9	6	1.20	Glutathione S-transferase OS=Glossina morsitans morsitans PE=2 SV=1
165	1	tr|D3TQA3|D3TQA3_GLOMM	234	65544	8	3	0.16	Malic enzyme OS=Glossina morsitans morsitans PE=2 SV=1
166	1	tr|D3TPI8|D3TPI8_GLOMM	232	24554	10	4	0.67	Ribosomal protein L15 OS=Glossina morsitans morsitans PE=2 SV=1
167	1	tr|D3TRU2|D3TRU2_GLOMM	225	70082	8	4	0.26	Putative bifunctional leukotriene A4 hydrolase/aminopeptidase LTA4H OS=G.m. morsit. PE=2 SV=1
169	1	tr|D3TM69|D3TM69_GLOMM	223	47310	7	3	0.31	Calreticulin OS=Glossina morsitans morsitans PE=2 SV=1
170	1	tr|D3TMY7|D3TMY7_GLOMM	223	13602	6	1	0.25	40S ribosomal protein S20 OS=Glossina morsitans morsitans PE=2 SV=1
172	1	tr|D3TR48|D3TR48_GLOMM	221	21477	7	2	0.34	60s ribosomal protein L9 OS=Glossina morsitans morsitans PE=2 SV=1
175	1	tr|D3TRX0|D3TRX0_GLOMM	219	43928	6	2	0.16	Hydroxysteroid dehydrogenase-like 2 OS=Glossina morsitans morsitans PE=2 SV=1
180	1	tr|D3TNW8|D3TNW8_GLOMM	210	26694	6	2	0.60	Aquaporin OS=Glossina morsitans morsitans PE=2 SV=1
181	1	tr|D3TLY5|D3TLY5_GLOMM	208	30023	4	2	0.23	Salivary secreted protein OS=Glossina morsitans morsitans PE=2 SV=1
185	1	tr|D3TQL8|D3TQL8_GLOMM	194	34013	7	4	0.59	60s acidic ribosomal protein P0 OS=Glossina morsitans morsitans PE=2 SV=1
186	1	tr|D3TMA9|D3TMA9_GLOMM	192	28328	5	2	0.40	Midgut trypsin OS=Glossina morsitans morsitans PE=2 SV=1
187	1	tr|D3TL85|D3TL85_GLOMM	191	13075	9	2	1.53	Ribosomal protein S25 (Fragment) OS=Glossina morsitans morsitans PE=2 SV=1
189	1	tr|D3TRK5|D3TRK5_GLOMM	188	31633	6	2	0.22	Uncharacterized integral membrane protein OS=Glossina morsitans morsitans PE=2 SV=1
190	1	tr|D3TSD9|D3TSD9_GLOMM	188	83964	7	3	0.12	Hydroxyacyl-CoA dehydrogenase/enoyl-CoA hydratase OS=Glossina morsitans morsitans PE=2 SV=1
191	1	tr|D3TRS6|D3TRS6_GLOMM	185	36449	8	4	0.55	Annexin OS=Glossina morsitans morsitans PE=2 SV=1
192	1	tr|D3TLV9|D3TLV9_GLOMM	184	44364	8	4	0.33	Phosphoglycerate kinase OS=Glossina morsitans morsitans PE=2 SV=1
194	1	tr|D3TM62|D3TM62_GLOMM	182	48400	7	2	0.22	Aspartate aminotransferase OS=Glossina morsitans morsitans PE=2 SV=1
195	1	tr|D3TM34|D3TM34_GLOMM	180	49234	6	4	0.30	Succinyl-CoA synthetase beta subunit OS=Glossina morsitans morsitans PE=2 SV=1
196	1	tr|D3TLJ6|D3TLJ6_GLOMM	180	36675	8	3	0.30	Prohibitin-like protein OS=Glossina morsitans morsitans PE=2 SV=1
199	1	tr|D3TLK7|D3TLK7_GLOMM	177	36376	5	1	0.09	Na+/K+ ATPase beta subunit OS=Glossina morsitans morsitans PE=2 SV=1
201	1	tr|D3TS62|D3TS62_GLOMM	174	47293	6	2	0.14	Troponin OS=Glossina morsitans morsitans PE=2 SV=1
204	1	tr|L0LBH8|L0LBH8_9MUSC	171	26401	5	1	0.13	Cytochrome c oxidase subunit 2 (Fragment) OS=Glossina morsitans GN=CO2 PE=3 SV=1
205	1	tr|D3TLP1|D3TLP1_GLOMM	168	29901	7	4	0.53	60s ribosomal protein L7 OS=Glossina morsitans morsitans PE=2 SV=1
207	1	tr|D3TMX5|D3TMX5_GLOMM	166	26464	5	1	0.13	Reticulon OS=Glossina morsitans morsitans PE=2 SV=1
208	1	tr|D3TLG3|D3TLG3_GLOMM	166	46724	5	2	0.15	Isocitrate dehydrogenase [NADP] OS=Glossina morsitans morsitans PE=2 SV=1
209	1	tr|D3TQN0|D3TQN0_GLOMM	164	30800	9	3	0.36	40S ribosomal protein S3a OS=Glossina morsitans morsitans PE=2 SV=1
210	1	tr|D3TME3|D3TME3_GLOMM	164	63989	4	2	0.11	Glucose-6-phosphate isomerase OS=Glossina morsitans morsitans PE=2 SV=1
212	1	tr|D3TQ27|D3TQ27_GLOMM	164	17442	6	3	0.70	Actin depolymerizing factor OS=Glossina morsitans morsitans PE=2 SV=1
215	1	tr|D3TR97|D3TR97_GLOMM	160	26917	6	3	0.42	Cytochrome b-c1 complex subunit Rieske, mitochondrial OS=G. morsitans morsitans PE=2 SV=1
219	1	tr|D3TNB1|D3TNB1_GLOMM	155	24988	6	1	0.29	Putative peroxiredoxin OS=Glossina morsitans morsitans PE=2 SV=1
221	1	tr|D3TRB1|D3TRB1_GLOMM	153	51175	5	3	0.21	Mitochondrial processing peptidase beta subunit OS=Glossina morsitans morsitans PE=2 SV=1
222	1	tr|D3TP69|D3TP69_GLOMM	151	11344	4	3	1.22	60s acidic ribosomal protein P1 OS=Glossina morsitans morsitans PE=3 SV=1
223	1	tr|D3TS74|D3TS74_GLOMM	149	28075	5	3	0.75	Ribosomal protein L8 OS=Glossina morsitans morsitans PE=2 SV=1
225	1	tr|D3TPC1|D3TPC1_GLOMM	145	45685	4	2	0.15	N-acyl-L-amino-acid amidohydrolase OS=Glossina morsitans morsitans PE=2 SV=1
227	1	tr|D3TN05|D3TN05_GLOMM	143	64052	5	4	0.22	Serine hydroxymethyltransferase OS=Glossina morsitans morsitans PE=2 SV=1
230	1	tr|D3TN04|D3TN04_GLOMM	137	26763	4	1	0.12	Alkyl hydroperoxide reductase OS=Glossina morsitans morsitans PE=2 SV=1
232	1	tr|A3FMN3|A3FMN3_GLOMM	136	44601	4	2	0.15	Tsal2 form A OS=Glossina morsitans morsitans GN=tsal2a PE=2 SV=1
234	1	tr|D3TPU1|D3TPU1_GLOMM	135	32210	2	1	0.10	Hydroxyacyl-CoA dehydrogenase/enoyl-CoA hydratase OS=G. morsitans morsitans PE=2 SV=1
235	1	tr|D3TMR1|D3TMR1_GLOMM	135	58415	6	3	0.25	Chaperonin complex component TcP-1 beta subunit CCT2 OS=G. morsitans morsitans PE=2 SV=1
236	1	tr|D3TLW7|D3TLW7_GLOMM	134	28554	5	2	0.25	Fat body trypsin OS=Glossina morsitans morsitans PE=2 SV=1
237	1	tr|D3TNA1|D3TNA1_GLOMM	133	9934	4	1	0.35	Putative uncharacterized protein OS=Glossina morsitans morsitans PE=4 SV=1
239	1	tr|D3TP00|D3TP00_GLOMM	131	16293	4	1	0.46	Ribosomal protein S14b OS=Glossina morsitans morsitans PE=2 SV=1
241	1	tr|D3TP34|D3TP34_GLOMM	129	42392	4	2	0.16	Ribose-phosphate pyrophosphokinase OS=Glossina morsitans morsitans PE=2 SV=1
242	1	tr|D3TN80|D3TN80_GLOMM	128	26854	4	1	0.12	Hypothetical conserved protein OS=Glossina morsitans morsitans PE=2 SV=1
245	1	tr|D3TS27|D3TS27_GLOMM	126	6551	3	1	0.55	Mitochondrial F1F0-ATP synthase subunit epsilon/ATP15 OS=G. morsitans morsitans PE=4 SV=1
250	1	tr|D3TRK1|D3TRK1_GLOMM	123	31512	4	1	0.22	Trehalose-6-phosphate synthase component TPS1 OS=Glossina morsitans morsitans PE=2 SV=1
254	1	tr|D3TNE8|D3TNE8_GLOMM	120	47632	3	3	0.22	Ornithine aminotransferase OS=Glossina morsitans morsitans PE=2 SV=1
255	1	tr|D3TMM3|D3TMM3_GLOMM	120	40350	4	2	0.17	Vacuolar H+-ATPase v0 sector subunit D OS=Glossina morsitans morsitans PE=2 SV=1
256	1	sp|Q2PQM1|RS6_GLOMM	119	28524	5	4	0.56	40S ribosomal protein S6 OS=Glossina morsitans morsitans GN=RpS6 PE=2 SV=1
259	1	tr|D3TSA4|D3TSA4_GLOMM	117	32488	4	2	0.21	Hypothetical conserved protein OS=Glossina morsitans morsitans PE=2 SV=1
260	1	tr|D3TMF9|D3TMF9_GLOMM	115	48961	4	2	0.14	26S proteasome regulatory complex ATPase RPT1 OS=Glossina morsitans morsitans PE=2 SV=1
261	1	tr|D3TMN6|D3TMN6_GLOMM	114	44698	4	2	0.15	Eukaryotic translation initiation factor 3 subunit M OS=Glossina morsitans morsitans PE=2 SV=1
263	1	tr|D3TMY2|D3TMY2_GLOMM	111	27671	4	2	0.41	Alkyl hydroperoxide reductase OS=Glossina morsitans morsitans PE=2 SV=1
266	1	tr|D3TMM0|D3TMM0_GLOMM	108	39417	2	1	0.08	Ureidoglycolate dehydrogenase OS=Glossina morsitans morsitans PE=2 SV=1
267	1	tr|D3TSF3|D3TSF3_GLOMM	107	79754	2	1	0.04	Acyl-coenzyme A oxidase OS=Glossina morsitans morsitans PE=2 SV=1
269	1	tr|Q9U7C5|Q9U7C5_GLOMM	107	58357	4	2	0.18	Salivary gland growth factor-2 OS=Glossina morsitans morsitans GN=TSGF-2 PE=2 SV=1
272	1	tr|D3TRU9|D3TRU9_GLOMM	105	53813	3	3	0.19	Dihydrolipoyl dehydrogenase OS=Glossina morsitans morsitans PE=2 SV=1
274	1	tr|D3TLI1|D3TLI1_GLOMM	103	24679	5	1	0.14	Troponin OS=Glossina morsitans morsitans PE=2 SV=1
277	1	tr|D3TMA1|D3TMA1_GLOMM	102	26186	4	1	0.13	Tetraspanin 42Ed OS=Glossina morsitans morsitans PE=2 SV=1
279	1	tr|D3TRV5|D3TRV5_GLOMM	101	36382	3	1	0.09	Eukaryotic translation initiation factor 3 subunit I OS=Glossina morsitans morsitans PE=2 SV=1
283	1	tr|Q0QHL7|Q0QHL7_GLOMM	99	46006	2	1	0.07	Alanine-glyoxylate transaminase 1 OS=Glossina morsitans morsitans PE=2 SV=1
285	1	tr|D3TML1|D3TML1_GLOMM	99	33492	3	2	0.21	Glycine N-methyltransferase OS=Glossina morsitans morsitans PE=2 SV=1
288	1	tr|D3TN14|D3TN14_GLOMM	97	21778	2	1	0.15	Membrane traffic protein OS=Glossina morsitans morsitans PE=2 SV=1
292	1	tr|D3TM41|D3TM41_GLOMM	94	51904	2	1	0.06	Eukaryotic translation initiation factor 3 subunit E OS=Glossina morsitans morsitans PE=2 SV=1
295	1	tr|D3TQU9|D3TQU9_GLOMM	93	33123	3	1	0.10	Translocon-associated complex TRAP alpha subunit OS=Glossina morsitans morsitans PE=2 SV=1
300	1	tr|D3TPS7|D3TPS7_GLOMM	90	17844	2	1	0.19	Troponin C 73F OS=Glossina morsitans morsitans PE=2 SV=1
301	1	tr|D3TRM9|D3TRM9_GLOMM	90	16046	2	2	0.47	Superoxide dismutase [Cu-Zn] OS=Glossina morsitans morsitans PE=2 SV=1
302	1	tr|D3TSC0|D3TSC0_GLOMM	89	61202	3	1	0.05	Hemomucin OS=Glossina morsitans morsitans PE=2 SV=1
303	1	tr|Q2PQQ1|Q2PQQ1_GLOMM	89	45253	2	1	0.07	Serine protease inhibitor 1 OS=Glossina morsitans morsitans GN=Spn1 PE=2 SV=1
304	1	tr|D3TSC4|D3TSC4_GLOMM	89	20187	2	2	0.36	Calponin OS=Glossina morsitans morsitans PE=2 SV=1
306	1	tr|D3TL18|D3TL18_GLOMM	87	44451	3	2	0.15	Salivary alkaline phosphatase (Fragment) OS=Glossina morsitans morsitans PE=2 SV=1
309	1	tr|D3TNM4|D3TNM4_GLOMM	86	19992	1	1	0.17	Microtubule-binding protein OS=Glossina morsitans morsitans PE=2 SV=1
311	1	tr|D3TS86|D3TS86_GLOMM	84	16056	4	2	0.47	40S ribosomal protein S16 (Fragment) OS=Glossina morsitans morsitans PE=2 SV=1
312	1	tr|D3TR28|D3TR28_GLOMM	84	20310	2	2	0.36	Calponin OS=Glossina morsitans morsitans PE=2 SV=1
315	1	tr|D3TLV7|D3TLV7_GLOMM	83	59939	3	2	0.11	Chaperonin complex component TcP-1 eta subunit CCT7 OS=G. morsitans morsitans PE=2 SV=1
318	1	tr|D3TM80|D3TM80_GLOMM	80	54207	3	2	0.13	Elongation factor Tu OS=Glossina morsitans morsitans PE=2 SV=1
320	1	tr|D3TLQ6|D3TLQ6_GLOMM	79	34044	3	1	0.20	Pyridoxal/pyridoxine/pyridoxamine kinase OS=Glossina morsitans morsitans PE=2 SV=1
321	1	tr|D3TME1|D3TME1_GLOMM	79	35637	3	2	0.19	Annexin OS=Glossina morsitans morsitans PE=2 SV=1
323	1	tr|D3TQS0|D3TQS0_GLOMM	78	27355	2	1	0.12	Putative dehydrogenase OS=Glossina morsitans morsitans PE=2 SV=1
324	1	tr|D3TLT4|D3TLT4_GLOMM	78	45692	2	1	0.07	26S proteasome regulatory complex subunit RPN7/PSMD6 OS=G. morsitans morsitans PE=2 SV=1
327	1	tr|D3TLE8|D3TLE8_GLOMM	77	35947	1	1	0.09	Pyruvate dehydrogenase E1 beta subunit OS=Glossina morsitans morsitans PE=2 SV=1
330	1	tr|D3TLR6|D3TLR6_GLOMM	77	27716	2	1	0.12	Vacuolar H+-ATPase v1 sector subunit D OS=Glossina morsitans morsitans PE=2 SV=1
332	1	tr|D3TRQ0|D3TRQ0_GLOMM	76	76133	2	1	0.09	Heat shock protein cognate 5 OS=Glossina morsitans morsitans PE=2 SV=1
333	1	tr|D3TM85|D3TM85_GLOMM	75	21538	3	2	0.34	Translocon-associated complex TRAP beta subunit OS=Glossina morsitans morsitans PE=2 SV=1
334	1	tr|D3TQ66|D3TQ66_GLOMM	75	23700	2	1	0.14	Proteasome subunit beta type OS=Glossina morsitans morsitans PE=2 SV=1
335	1	tr|D3TPX1|D3TPX1_GLOMM	73	40910	2	1	0.08	Aldose 1-epimerase OS=Glossina morsitans morsitans PE=2 SV=1
338	1	tr|Q2PQQ0|Q2PQQ0_GLOMM	72	46458	2	1	0.07	Serine protease inhibitor 4 OS=Glossina morsitans morsitans GN=Spn4 PE=2 SV=1
339	1	tr|D3TMK7|D3TMK7_GLOMM	72	51748	2	1	0.06	Mitochondrial sulfide quinone oxidoreductase OS=Glossina morsitans morsitans PE=2 SV=1
340	1	tr|D3TMD6|D3TMD6_GLOMM	72	36732	2	1	0.09	Fructose-1,6-bisphosphatase OS=Glossina morsitans morsitans PE=2 SV=1
341	1	tr|D3TSC9|D3TSC9_GLOMM	71	91201	3	3	0.11	Filamin alpha OS=Glossina morsitans morsitans PE=2 SV=1
345	1	tr|D3TNC5|D3TNC5_GLOMM	69	28424	2	2	0.25	Retrotransposon protein OS=Glossina morsitans morsitans PE=2 SV=1
346	1	tr|D3TKZ5|D3TKZ5_GLOMM	69	27300	1	1	0.12	Midgut trypsin (Fragment) OS=Glossina morsitans morsitans PE=2 SV=1
347	1	tr|I2CMG2|I2CMG2_GLOMM	69	79495	2	1	0.04	Ceramidase OS=Glossina morsitans morsitans PE=2 SV=1
349	1	tr|D3TRL3|D3TRL3_GLOMM	68	11077	3	1	0.31	Mitochondrial F1F0-ATP synthase subunit G/ATP20 OS=Glossina morsitans morsitans PE=4 SV=1
350	1	tr|D3TRQ9|D3TRQ9_GLOMM	68	36168	2	1	0.09	Aldo-keto reductase OS=Glossina morsitans morsitans PE=2 SV=1
353	1	tr|D3TNJ3|D3TNJ3_GLOMM	67	32567	2	2	0.21	Carbon-nitrogen hydrolase OS=Glossina morsitans morsitans PE=2 SV=1
357	1	tr|D3TPQ5|D3TPQ5_GLOMM	66	24725	2	1	0.14	Putative fumarylacetoacetate hydralase OS=Glossina morsitans morsitans PE=2 SV=1
362	1	tr|D3TME4|D3TME4_GLOMM	63	14035	2	1	0.24	Cytochrome c oxidase subunit Vb COX4 OS=Glossina morsitans morsitans PE=2 SV=1
365	1	tr|D3TPN0|D3TPN0_GLOMM	62	53374	1	1	0.06	Membrane glycoprotein LIG-1 OS=Glossina morsitans morsitans PE=2 SV=1
367	1	tr|D3TPA0|D3TPA0_GLOMM	61	33904	2	2	0.21	Cytochrome C1 OS=Glossina morsitans morsitans PE=2 SV=1
371	1	tr|D3TR12|D3TR12_GLOMM	61	52741	2	2	0.13	NADH-ubiquinone oxidoreductase NDUFS2/49 kDa subunit OS=G. m. morsitans PE=2 SV=1
374	1	tr|D3TMZ1|D3TMZ1_GLOMM	60	61212	2	2	0.11	Endocytosis/signaling protein EHD1 OS=Glossina morsitans morsitans PE=2 SV=1
376	1	tr|D3TN22|D3TN22_GLOMM	59	16793	2	2	0.44	Cytochrome c oxidase subunit Va COX6 OS=Glossina morsitans morsitans PE=2 SV=1
380	1	tr|D3TM58|D3TM58_GLOMM	57	28920	1	1	0.11	Secreted juvenile hormone binding protein OS=Glossina morsitans morsitans PE=2 SV=1
382	1	tr|D3TQQ6|D3TQQ6_GLOMM	57	21101	1	1	0.16	Ca2+-binding protein OS=Glossina morsitans morsitans PE=2 SV=1
383	1	tr|D3TND8|D3TND8_GLOMM	56	41041	2	2	0.17	GDP-mannose pyrophosphorylase OS=Glossina morsitans morsitans PE=2 SV=1
388	1	tr|D3TNW5|D3TNW5_GLOMM	56	39943	1	1	0.08	Salivary secreted angiopoietin-like protein OS=Glossina morsitans morsitans PE=2 SV=1
389	1	tr|D3TQQ7|D3TQQ7_GLOMM	56	33077	1	1	0.10	Glyoxylase OS=Glossina morsitans morsitans PE=2 SV=1
390	1	tr|D3TM36|D3TM36_GLOMM	56	27652	1	1	0.12	Putative dehydrogenase OS=Glossina morsitans morsitans PE=2 SV=1
393	1	tr|D3TMK9|D3TMK9_GLOMM	55	58847	2	2	0.11	Chaperonin complex component TcP-1 zeta subunit OS=Glossina morsitans morsitans PE=2 SV=1
395	1	tr|D3TNR1|D3TNR1_GLOMM	54	21983	1	1	0.15	Ribosomal protein L17 OS=Glossina morsitans morsitans PE=2 SV=1
396	1	tr|D3TMQ8|D3TMQ8_GLOMM	54	44400	1	1	0.07	Glutamine synthetase OS=Glossina morsitans morsitans PE=2 SV=1
398	1	tr|D3TLD0|D3TLD0_GLOMM	54	42363	1	1	0.08	3-hydroxyisobutyryl-coenzyme A hydrolase OS=Glossina morsitans morsitans PE=2 SV=1
399	1	tr|D3TQX4|D3TQX4_GLOMM	53	21132	1	1	0.16	60S ribosomal protein L18a OS=Glossina morsitans morsitans PE=2 SV=1
400	1	tr|D3TS89|D3TS89_GLOMM	53	30641	2	1	0.11	Putative cargo transport protein ERV29 OS=Glossina morsitans morsitans PE=2 SV=1
402	1	tr|D3TQG6|D3TQG6_GLOMM	53	46130	2	1	0.07	Eukaryotic initiation factor 4a OS=Glossina morsitans morsitans PE=2 SV=1
403	1	tr|Q968A1|Q968A1_GLOMM	53	29610	2	1	0.11	Putative zinc-metalloproteinase OS=Glossina morsitans morsitans PE=2 SV=1
405	1	tr|D3TLE1|D3TLE1_GLOMM	52	73934	1	1	0.04	Alpha-mannosidase OS=Glossina morsitans morsitans PE=2 SV=1
408	1	tr|D3TPP4|D3TPP4_GLOMM	52	31148	1	1	0.11	Inositol monophosphatase OS=Glossina morsitans morsitans PE=2 SV=1
409	1	tr|D3TLX2|D3TLX2_GLOMM	52	47979	1	1	0.07	Thioredoxin/protein disulfide isomerase OS=Glossina morsitans morsitans PE=2 SV=1
413	1	tr|D3TS08|D3TS08_GLOMM	51	55258	2	1	0.06	Adenylosuccinate lyase OS=Glossina morsitans morsitans PE=2 SV=1
426	1	tr|D3TP85|D3TP85_GLOMM	47	45298	1	1	0.07	Aminoacylase-1 OS=Glossina morsitans morsitans PE=2 SV=1
433	1	tr|D3TLG2|D3TLG2_GLOMM	46	56795	1	1	0.06	Methylmalonate-semialdehyde dehydrogenase OS=Glossina morsitans morsitans PE=2 SV=1
437	1	tr|D3TLF3|D3TLF3_GLOMM	45	46199	1	1	0.07	Tsal1a protein OS=Glossina morsitans morsitans PE=2 SV=1
439	1	tr|D3TRI6|D3TRI6_GLOMM	44	16694	1	1	0.20	Hypothetical conserved protein OS=Glossina morsitans morsitans PE=2 SV=1
444	1	tr|D3TRS8|D3TRS8_GLOMM	44	11140	1	1	0.31	Cytochrome c oxidase subunit VIb COX12 OS=Glossina morsitans morsitans PE=4 SV=1
445	1	tr|D3TLR5|D3TLR5_GLOMM	43	30035	1	1	0.11	Mitochondrial complem. Compon. 1Q subcomponent-binding prot. OS=G. m. morsitans PE=2 SV=1
446	1	tr|D3TM90|D3TM90_GLOMM	43	63620	1	1	0.05	5' nucleotidase OS=Glossina morsitans morsitans PE=2 SV=1
454	1	tr|D3TP91|D3TP91_GLOMM	42	37932	1	1	0.09	Mu-crystallin OS=Glossina morsitans morsitans PE=2 SV=1
460	1	tr|D3TPQ0|D3TPQ0_GLOMM	42	35120	1	1	0.09	Vesicle coat complex COPI epsilon subunit OS=Glossina morsitans morsitans PE=2 SV=1
464	1	tr|D3TKT8|D3TKT8_GLOMM	42	16946	1	1	0.20	Aquaporin (Fragment) OS=Glossina morsitans morsitans PE=2 SV=1
468	1	tr|D3TR21|D3TR21_GLOMM	41	81440	1	1	0.04	Acyl-CoA synthetase OS=Glossina morsitans morsitans PE=2 SV=1
470	1	tr|D3TNL8|D3TNL8_GLOMM	41	44432	1	1	0.07	Mitochondrial short-chain specific acyl-CoA dehydrogenase OS=G. morsitans morsitans PE=2 SV=1
474	1	tr|D3TL16|D3TL16_GLOMM	40	37956	1	1	0.09	D-aspartate oxidase (Fragment) OS=Glossina morsitans morsitans PE=2 SV=1
477	1	tr|D3TLD3|D3TLD3_GLOMM	40	43682	1	1	0.08	Vacuolar H+-ATPase v0 sector accessory subunit S1 Ac45 OS=G. morsitans morsitans PE=2 SV=1
482	1	tr|D3TLH3|D3TLH3_GLOMM	40	57879	1	1	0.06	Importin subunit alpha OS=Glossina morsitans morsitans PE=2 SV=1
483	1	tr|D3TM76|D3TM76_GLOMM	40	36577	1	1	0.09	Ester hydrolase C11orf54-like protein OS=Glossina morsitans morsitans PE=2 SV=1
487	1	tr|D3TN18|D3TN18_GLOMM	40	20609	1	1	0.16	Mitochondrial F1F0-ATP synthase subunit D/ATP7 OS=Glossina morsitans morsitans PE=2 SV=1
490	1	tr|D3TM92|D3TM92_GLOMM	39	24717	1	1	0.14	Gamma-interferon inducible lysosomal thiol reductase OS=G. morsitans morsitans PE=2 SV=1
491	1	tr|D3TMM6|D3TMM6_GLOMM	39	77618	1	1	0.04	Carnitine O-acyltransferase CPT2/YAT1 OS=Glossina morsitans morsitans PE=2 SV=1
500	1	tr|D3TQ13|D3TQ13_GLOMM	39	10504	1	1	0.33	60s ribosomal protein L37 OS=Glossina morsitans morsitans PE=3 SV=1
502	1	sp|Q8MUG0|GPL_GLOFF	38	29561	1	1	0.11	Lectizyme OS=Glossina fuscipes fuscipes GN=Gpl PE=2 SV=1
506	1	tr|D3TNY7|D3TNY7_GLOMM	38	50958	1	1	0.06	Juvenile hormone-inducible protein 26 OS=Glossina morsitans morsitans PE=2 SV=1
510	1	tr|D3TPX7|D3TPX7_GLOMM	38	66104	1	1	0.05	Carboxylesterase OS=Glossina morsitans morsitans PE=2 SV=1
511	1	tr|D3TMM2|D3TMM2_GLOMM	38	40190	1	1	0.08	Inorganic pyrophosphatase/nucleosome remodeling factor subunit NURF38 OS=Gmm PE=2 SV=1
516	1	tr|Q8WS65|Q8WS65_GLOMM	37	25248	1	1	0.13	Ferritin 2 light chain-like protein OS=Glossina morsitans morsitans GN=FLC PE=2 SV=2
517	1	tr|D3TLY4|D3TLY4_GLOMM	37	46677	1	1	0.07	NADH-ubiquinone oxidoreductase NDUFA10/42kDa subunit OS=G. morsitans morsitans PE=2 SV=1
521	1	tr|Q0QHK5|Q0QHK5_GLOMM	37	26060	1	1	0.13	Pyrroline-5-carboxylate reductase (Fragment) OS=Glossina morsitans morsitans PE=2 SV=1
MAMMALS
8	3	sp|P60709|ACTB_HUMAN	6152	42052	188	18	13.11	Actin, cytoplasmic 1 OS=Homo sapiens GN=ACTB PE=1 SV=1
75	1	sp|P04264|K2C1_HUMAN	564	66170	17	9	0.62	Keratin, type II cytoskeletal 1 OS=Homo sapiens GN=KRT1 PE=1 SV=6
1	1	tr|D0U270|D0U270_MUSMC	100885	15944	2147	22	2711814.72	Beta-globin OS=Mus musculus castaneus GN=Hbbt1 PE=3 SV=1
1	2	tr|A8DUK2|A8DUK2_MOUSE	88916	16280	1864	18	450255.44	Beta-globin OS=Mus musculus GN=Hbb-b1 PE=3 SV=1
1	3	tr|A8DUQ1|A8DUQ1_MOUSE	65099	15822	1327	12	16033.81	Beta-globin OS=Mus musculus GN=Hbb-b1 PE=3 SV=1
1	4	tr|A8DUK7|A8DUK7_MOUSE	59343	15768	1150	12	4368.45	Beta-globin OS=Mus musculus GN=Hbb-b1 PE=3 SV=1
1	5	sp|P02089|HBB2_MOUSE	56609	15982	1311	19	22106.48	Hemoglobin subunit beta-2 OS=Mus musculus GN=Hbb-b2 PE=1 SV=2
1	6	tr|A8DUL7|A8DUL7_MOUSE	46492	15796	971	10	2433.69	Beta-globin OS=Mus musculus GN=Hbb-b1 PE=3 SV=1
1	7	tr|D0U278|D0U278_MUSPA	35064	15856	776	7	152.69	Beta-globin OS=Mus pahari GN=Hbbt1 PE=3 SV=1
1	8	tr|A8DUQ5|A8DUQ5_MOUSE	33249	15838	792	10	490.18	Beta-globin OS=Mus musculus GN=Hbb-b1 PE=3 SV=1
1	9	tr|D0U290|D0U290_MUSMI	21012	16034	539	6	67.88	Beta-globin OS=Mus minutoides GN=Hbbt2 PE=3 SV=1
1	10	tr|Q18PE4|Q18PE4_MUSCR	20769	16104	476	6	16.58	Beta-globin OS=Mus caroli GN=Hbb1 PE=3 SV=1
2	1	tr|A8DUV3|A8DUV3_MOUSE	38378	15133	1047	14	811.90	Alpha-globin OS=Mus musculus GN=Hba-a1 PE=3 SV=1
2	2	tr|A8DUV1|A8DUV1_MOUSE	23398	15189	770	13	517.62	Alpha-globin OS=Mus musculus GN=Hba-a1 PE=3 SV=1
2	4	tr|Q8BPF4|Q8BPF4_MOUSE	8662	15229	293	11	68.04	Putative uncharacterized protein OS=Mus musculus GN=Hba-a2 PE=2 SV=1
3	1	tr|Q546G4|Q546G4_MOUSE	34212	70700	925	42	53.28	Albumin 1 OS=Mus musculus GN=Alb PE=2 SV=1
4	1	sp|P07759|SPA3K_MOUSE	17878	47021	407	26	21.57	Serine protease inhibitor A3K OS=Mus musculus GN=Serpina3k PE=1 SV=2
4	2	sp|Q91WP6|SPA3N_MOUSE	3479	46859	104	7	1.97	Serine protease inhibitor A3N OS=Mus musculus GN=Serpina3n PE=1 SV=1
5	1	sp|Q921I1|TRFE_MOUSE	9895	78841	286	34	6.08	Serotransferrin OS=Mus musculus GN=Tf PE=1 SV=1
7	1	tr|D3YW52|D3YW52_MOUSE	8585	168602	264	41	1.66	Alpha-2-macroglobulin OS=Mus musculus GN=Pzp PE=2 SV=1
8	4	tr|Q3U122|Q3U122_MOUSE	1390	42367	62	9	1.86	Putative uncharacterized protein OS=Mus musculus GN=Acta2 PE=2 SV=1
8	5	sp|Q8BFZ3|ACTBL_MOUSE	935	42319	38	6	1.12	Beta-actin-like protein 2 OS=Mus musculus GN=Actbl2 PE=1 SV=1
9	1	sp|P22599|A1AT2_MOUSE	6171	46117	170	17	6.44	Alpha-1-antitrypsin 1-2 OS=Mus musculus GN=Serpina1b PE=1 SV=2
9	2	sp|Q00896|A1AT3_MOUSE	5678	45966	165	14	5.51	Alpha-1-antitrypsin 1-3 OS=Mus musculus GN=Serpina1c PE=1 SV=2
10	1	sp|P28665|MUG1_MOUSE	6140	166618	189	31	1.30	Murinoglobulin-1 OS=Mus musculus GN=Mug1 PE=1 SV=3
14	1	sp|P01027|CO3_MOUSE	3585	187905	117	28	0.76	Complement C3 OS=Mus musculus GN=C3 PE=1 SV=3
21	1	tr|Q3UEM7|Q3UEM7_MOUSE	2802	50044	97	12	2.15	Putative uncharacterized protein OS=Mus musculus GN=Fgg PE=2 SV=1
22	4	sp|P20029|GRP78_MOUSE	1063	72492	35	6	0.30	78 kDa glucose-regulated protein OS=Mus musculus GN=Hspa5 PE=1 SV=3
22	6	sp|P16627|HS71L_MOUSE	445	70992	18	4	0.20	Heat shock 70 kDa protein 1-like OS=Mus musculus GN=Hspa1l PE=2 SV=4
23	1	sp|Q61171|PRDX2_MOUSE	2535	21936	77	10	3.77	Peroxiredoxin-2 OS=Mus musculus GN=Prdx2 PE=1 SV=3
24	1	tr|Q3TGR2|Q3TGR2_MOUSE	2514	55402	78	17	2.36	Fibrinogen, B beta polypeptide, isoform CRA_a OS=Mus musculus GN=Fgb PE=2 SV=1
28	1	sp|Q91X72|HEMO_MOUSE	2024	52026	71	10	1.22	Hemopexin OS=Mus musculus GN=Hpx PE=1 SV=2
29	2	sp|P16858|G3P_MOUSE	968	36072	32	7	1.02	Glyceraldehyde-3-phosphate dehydrogenase OS=Mus musculus GN=Gapdh PE=1 SV=2
30	1	tr|Q3TAJ4|Q3TAJ4_MOUSE	1761	103440	67	11	0.60	Putative uncharacterized protein OS=Mus musculus GN=Slc4a1 PE=2 SV=1
31	1	tr|Q3U6G1|Q3U6G1_MOUSE	1723	22297	54	7	4.36	Biliverdin reductase B (Flavin reductase (NADPH)) OS=Mus musculus GN=Blvrb PE=2 SV=1
32	1	sp|P00920|CAH2_MOUSE	1715	29129	51	7	3.56	Carbonic anhydrase 2 OS=Mus musculus GN=Ca2 PE=1 SV=4
36	1	tr|Q3TCF1|Q3TCF1_MOUSE	1556	256492	52	18	0.29	Putative uncharacterized protein OS=Mus musculus GN=Fn1 PE=2 SV=1
37	2	sp|P07901|HS90A_MOUSE	570	85134	15	3	0.12	Heat shock protein HSP 90-alpha OS=Mus musculus GN=Hsp90aa1 PE=1 SV=4
40	1	tr|Q5M9K1|Q5M9K1_MOUSE	1273	15880	29	5	2.88	Transthyretin OS=Mus musculus GN=Ttr PE=2 SV=1
42	1	sp|P23953|EST1C_MOUSE	1254	61302	37	7	0.78	Carboxylesterase 1C OS=Mus musculus GN=Ces1c PE=1 SV=4
48	1	sp|P01872|IGHM_MOUSE	1045	50625	32	8	0.76	Ig mu chain C region secreted form OS=Mus musculus GN=Igh-6 PE=1 SV=2
50	2	sp|A2AQ07|TBB1_MOUSE	443	51093	20	3	0.28	Tubulin beta-1 chain OS=Mus musculus GN=Tubb1 PE=1 SV=1
53	1	tr|Q58EV2|Q58EV2_MOUSE	946	23008	37	8	2.90	Apoa1 protein OS=Mus musculus GN=Apoa1 PE=2 SV=1
55	1	tr|I6L985|I6L985_MOUSE	914	52684	28	4	0.44	Igh protein OS=Mus musculus GN=Igh PE=2 SV=1
57	1	tr|E9PV24|E9PV24_MOUSE	898	88117	27	3	0.16	Protein Fga OS=Mus musculus GN=Fga PE=2 SV=1
69	1	tr|B2RX08|B2RX08_MOUSE	614	268851	23	8	0.10	Spectrin beta 1 OS=Mus musculus GN=Sptb PE=2 SV=1
75	2	sp|Q3TTY5|K22E_MOUSE	95	71336	2	2	0.09	Keratin, type II cytoskeletal 2 epidermal OS=Mus musculus GN=Krt2 PE=1 SV=1
75	3	tr|E9Q1Z0|E9Q1Z0_MOUSE	78	58587	3	2	0.12	Protein 4732456N10Rik OS=Mus musculus GN=4732456N10Rik PE=3 SV=1
75	4	sp|Q8VED5|K2C79_MOUSE	57	57802	2	2	0.12	Keratin, type II cytoskeletal 79 OS=Mus musculus GN=Krt79 PE=1 SV=2
86	1	sp|P01662|KV3AA_MOUSE	506	12148	13	2	1.72	Ig kappa chain V-III region ABPC 22/PC 9245 OS=Mus musculus PE=1 SV=1
86	2	sp|P01654|KV3A1_MOUSE	387	12087	10	2	1.12	Ig kappa chain V-III region PC 2880/PC 1229 OS=Mus musculus PE=1 SV=1
86	3	sp|P01659|KV3A7_MOUSE	316	12445	8	2	1.08	Ig kappa chain V-III region TEPC 124 OS=Mus musculus PE=1 SV=1
86	4	tr|I6L9E1|I6L9E1_MOUSE	278	26625	9	5	0.80	Uncharacterized protein OS=Mus musculus PE=2 SV=1
86	5	tr|Q8K1F2|Q8K1F2_MOUSE	262	12060	5	2	0.65	Anti-VIPase light chain variable region (Fragment) OS=Mus musculus GN=Gm189 PE=1 SV=1
86	6	tr|Q66JS7|Q66JS7_MOUSE	230	26586	8	5	0.80	Igk protein OS=Mus musculus GN=Igkv3-7 PE=1 SV=1
86	7	tr|A2NHM3|A2NHM3_MOUSE	213	24435	8	5	0.90	If kappa light chain (Fragment) OS=Mus musculus GN=Igkc PE=1 SV=1
86	8	tr|Q9U410|Q9U410_MOUSE	122	11585	3	2	0.69	Monoclonal anti-idiotypic Schistosoma japonicum antibody NP30 immunoglobulin light chain
								variable region (Fragment) OS=Mus musculus GN=Gm1524 PE=4 SV=1
87	5	sp|P50247|SAHH_MOUSE	127	48170	6	4	0.30	Adenosylhomocysteinase OS=Mus musculus GN=Ahcy PE=1 SV=3
88	2	sp|P24270|CATA_MOUSE	341	60043	14	7	0.62	Catalase OS=Mus musculus GN=Cat PE=1 SV=4
89	1	tr|Q543J5|Q543J5_MOUSE	479	52484	17	5	0.44	Antithrombin OS=Mus musculus GN=Serpinc1 PE=2 SV=1
92	1	tr|Q3UBS3|Q3UBS3_MOUSE	450	39241	14	6	0.62	Haptoglobin OS=Mus musculus GN=Hp PE=2 SV=1
100	1	sp|P51910|APOD_MOUSE	411	21744	15	5	1.36	Apolipoprotein D OS=Mus musculus GN=Apod PE=2 SV=1
105	1	sp|P21614|VTDB_MOUSE	389	55162	11	4	0.26	Vitamin D-binding protein OS=Mus musculus GN=Gc PE=1 SV=2
106	1	tr|Q3TCI7|Q3TCI7_MOUSE	387	36818	14	3	0.29	Putative uncharacterized protein OS=Mus musculus GN=Ldha PE=2 SV=1
111	1	tr|G3X8Q5|G3X8Q5_MOUSE	371	124859	13	7	0.20	Ceruloplasmin OS=Mus musculus GN=Cp PE=4 SV=1
122	1	sp|P11352|GPX1_MOUSE	331	22544	13	5	1.00	Glutathione peroxidase 1 OS=Mus musculus GN=Gpx1 PE=1 SV=2
128	1	sp|P13634|CAH1_MOUSE	313	28370	13	6	1.17	Carbonic anhydrase 1 OS=Mus musculus GN=Ca1 PE=2 SV=4
129	1	sp|P08032|SPTA1_MOUSE	311	280833	12	9	0.11	Spectrin alpha chain, erythrocytic 1 OS=Mus musculus GN=Spta1 PE=2 SV=3
131	1	tr|Q0VGY9|Q0VGY9_MOUSE	308	207994	9	5	0.08	Ank1 protein OS=Mus musculus GN=Ank1 PE=2 SV=1
139	1	sp|Q3U0B3|DHR11_MOUSE	298	28712	8	3	0.39	Dehydrogenase/reductase SDR family member 11 OS=Mus musculus GN=Dhrs11 PE=2 SV=1
144	1	tr|Q8BPA1|Q8BPA1_MOUSE	285	31744	8	2	0.22	Putative uncharacterized protein OS=Mus musculus GN=Stom PE=2 SV=1
146	1	tr|Q9QUF7|Q9QUF7_MOUSE	279	59625	9	3	0.17	Slp protein (Fragment) OS=Mus musculus GN=C4b PE=4 SV=1
146	2	tr|B2RXW7|B2RXW7_MOUSE	251	194437	10	5	0.09	Complement component 4B (Childo blood group) OS=Mus musculus GN=C4b PE=2 SV=1
158	1	tr|Q8BRW2|Q8BRW2_MOUSE	253	26848	9	5	1.02	Putative uncharacterized protein OS=Mus musculus GN=Adipoq PE=2 SV=1
159	1	tr|Q4JFI8|Q4JFI8_MOUSE	252	26401	8	3	0.43	APCS amyloid P-component serum protein OS=Mus musculus GN=Apcs PE=2 SV=1
160	1	sp|A6X935-2|ITIH4_MOUSE	246	100446	7	5	0.17	Isoform 2 of Inter alpha-trypsin inhibitor, heavy chain 4 OS=Mus musculus GN=Itih4
161	1	sp|P08228|SODC_MOUSE	243	16104	9	4	1.60	Superoxide dismutase [Cu-Zn] OS=Mus musculus GN=Sod1 PE=1 SV=2
162	1	tr|Q6PJA7|Q6PJA7_MOUSE	242	52950	8	3	0.20	Igh protein OS=Mus musculus GN=Igh PE=1 SV=1
162	2	sp|P06330|HVM51_MOUSE	190	13040	5	2	0.60	Ig heavy chain V region AC38 205.12 OS=Mus musculus PE=1 SV=1
162	3	sp|P03987-2|IGHG3_MOUSE	101	36662	4	2	0.19	Isoform 2 of Ig gamma-3 chain C region OS=Mus musculus
177	1	tr|H6X2X2|H6X2X2_MUSCR	214	25513	5	2	0.28	CRP OS=Mus caroli GN=crp PE=4 SV=1
179	1	tr|A2NU20|A2NU20_MOUSE	213	13520	6	1	0.25	VH coding region (Fragment) OS=Mus musculus GN=Gm16839 PE=4 SV=1
183	1	sp|P15327|PMGE_MOUSE	199	30131	10	4	0.52	Bisphosphoglycerate mutase OS=Mus musculus GN=Bpgm PE=2 SV=2
184	1	tr|A5GZX3|A5GZX3_MOUSE	194	20967	6	2	0.35	Glyoxalase 1 OS=Mus musculus GN=Glo1 PE=2 SV=1
188	1	sp|P24549|AL1A1_MOUSE	188	55060	6	3	0.26	Retinal dehydrogenase 1 OS=Mus musculus GN=Aldh1a1 PE=1 SV=5
197	1	tr|Q4FJR9|Q4FJR9_MOUSE	179	18057	5	2	0.41	G1p2 protein OS=Mus musculus GN=Isg15 PE=2 SV=1
198	1	tr|Q9D8C9|Q9D8C9_MOUSE	177	34151	4	2	0.20	Purine nucleoside phosphorylase OS=Mus musculus GN=Pnp2 PE=2 SV=1
200	1	sp|Q19LI2|A1BG_MOUSE	177	57202	9	5	0.32	Alpha-1B-glycoprotein OS=Mus musculus GN=A1bg PE=1 SV=1
203	1	tr|D6RGQ0|D6RGQ0_MOUSE	172	129186	4	2	0.05	Complement factor H OS=Mus musculus GN=Cfh PE=2 SV=1
211	1	sp|Q01853|TERA_MOUSE	164	89950	6	4	0.15	Transitional endoplasmic reticulum ATPase OS=Mus musculus GN=Vcp PE=1 SV=4
214	1	tr|B0LAA8|B0LAA8_MOUSE	161	16460	5	1	0.45	Nucleoside diphosphate kinase (Fragment) OS=Mus musculus GN=Nme2 PE=2 SV=1
216	1	tr|Q4V9Z4|Q4V9Z4_MOUSE	158	52404	5	3	0.20	Igh protein OS=Mus musculus GN=Gm16844 PE=2 SV=1
216	2	sp|P01806|HVM36_MOUSE	131	13074	4	2	0.59	Ig heavy chain V region 441 OS=Mus musculus PE=4 SV=1
218	1	tr|Q65ZI1|Q65ZI1_MOUSE	156	28053	4	1	0.25	Anti-HIV-1 reverse transcriptase single-chain variable OS=Mus musculus GN=Igkv5-39 PE=1 SV=1
224	1	tr|Q5ND35|Q5ND35_MOUSE	148	31456	4	1	0.22	Alpha-2-antiplasmin (Fragment) OS=Mus musculus GN=Serpinf2 PE=2 SV=1
231	1	tr|Q91XL1|Q91XL1_MOUSE	136	37807	4	2	0.18	Leucine-rich HEV glycoprotein OS=Mus musculus GN=Lrg1 PE=2 SV=1
244	1	sp|P03976|KV2A5_MOUSE	126	12496	2	1	0.27	Ig kappa chain V-II region 17S29.1 OS=Mus musculus PE=1 SV=1
246	1	tr|Q9Z1R9|Q9Z1R9_MOUSE	126	26802	5	1	0.12	MCG124046 OS=Mus musculus GN=Prss1 PE=2 SV=1
251	1	tr|D3Z2Y7|D3Z2Y7_MOUSE	122	22518	3	1	0.15	Glutathione peroxidase (Fragment) OS=Mus musculus GN=Gpx3 PE=3 SV=1
252	1	sp|P52430|PON1_MOUSE	121	39711	3	1	0.08	Serum paraoxonase/arylesterase 1 OS=Mus musculus GN=Pon1 PE=1 SV=2
257	1	tr|D3YU09|D3YU09_MOUSE	119	42738	4	2	0.16	Guanine deaminase OS=Mus musculus GN=Gda PE=2 SV=1
258	1	tr|A2A513|A2A513_MOUSE	117	57178	3	1	0.06	Keratin, type I cytoskeletal 10 OS=Mus musculus GN=Krt10 PE=4 SV=1
280	1	tr|A0N6R0|A0N6R0_9MURI	101	11693	1	1	0.30	Rheumatoid factor RF3-2C (Fragment) OS=Mus sp. GN=Ig V<kappa> PE=2 SV=1
282	1	sp|P01898|HA10_MOUSE	100	37455	4	2	0.18	H-2 class I histocompatibility antigen, Q10 alpha chain OS=Mus musculus GN=H2-Q10 PE=1 SV=3
296	1	tr|D6RHN2|D6RHN2_MOUSE	93	13999	4	3	0.92	Selenium-binding protein 1 OS=Mus musculus GN=Selenbp1 PE=4 SV=1
297	1	tr|D3Z2H9|D3Z2H9_MOUSE	92	29202	3	1	0.11	Uncharacterized protein OS=Mus musculus GN=Tpm3-rs7 PE=3 SV=1
298	1	tr|Q3UHS6|Q3UHS6_MOUSE	91	271836	3	2	0.02	Putative uncharacterized protein OS=Mus musculus GN=Tln1 PE=2 SV=1
299	1	tr|Q5FW62|Q5FW62_MOUSE	90	54713	3	1	0.06	Serine (Or cysteine) peptidase inhibit., clade D, member 1 OS=M. musculus GN=Serpind1 PE=2 SV=1
305	1	tr|Q3TIU3|Q3TIU3_MOUSE	88	38072	2	2	0.18	Putative uncharacterized protein OS=Mus musculus GN=Ahsg PE=2 SV=1
307	1	tr|Q3TLW5|Q3TLW5_MOUSE	87	29002	4	1	0.11	Putative uncharacterized protein OS=Mus musculus GN=Aqp1 PE=2 SV=1
313	1	tr|G3X977|G3X977_MOUSE	83	106694	3	3	0.09	Inter-alpha trypsin inhibitor, heavy chain 2 OS=Mus musculus GN=Itih2 PE=4 SV=1
314	1	tr|Q3TEE6|Q3TEE6_MOUSE	83	76157	3	2	0.09	Putative uncharacterized protein OS=Mus musculus GN=Fermt3 PE=2 SV=1
322	1	tr|Q3UC02|Q3UC02_MOUSE	79	18590	3	2	0.40	MCG23457 OS=Mus musculus GN=Rps11 PE=2 SV=1
326	1	sp|Q99PT1|GDIR1_MOUSE	77	23450	2	2	0.31	Rho GDP-dissociation inhibitor 1 OS=Mus musculus GN=Arhgdia PE=1 SV=3
331	1	tr|B1ATQ3|B1ATQ3_MOUSE	77	16914	1	1	0.20	Malate dehydrogenase, cytoplasmic (Fragment) OS=Mus musculus GN=Mdh1 PE=2 SV=1
336	1	tr|G0YP42|G0YP42_MOUSE	73	25325	1	1	0.13	Anti-human Langerin 2G3 lambda chain OS=Mus musculus PE=2 SV=1
337	1	tr|Q3TL95|Q3TL95_MOUSE	72	28155	2	1	0.12	Proteasome subunit alpha type (Fragment) OS=Mus musculus GN=Psma4 PE=2 SV=1
348	1	tr|Q3U679|Q3U679_MOUSE	68	13885	2	1	0.25	Putative uncharacterized protein OS=Mus musculus GN=B2m PE=3 SV=1
354	1	tr|Q3T9M7|Q3T9M7_MOUSE	67	77747	2	2	0.09	Putative uncharacterized protein OS=Mus musculus GN=Epb4.2 PE=2 SV=1
355	1	tr|B1AX58|B1AX58_MOUSE	66	72214	2	1	0.05	Plastin-3 OS=Mus musculus GN=Pls3 PE=2 SV=1
363	1	tr|Q91X23|Q91X23_MOUSE	63	23966	2	1	0.14	Orm1 protein OS=Mus musculus GN=Orm1 PE=2 SV=1
364	1	tr|J3QPZ9|J3QPZ9_MOUSE	62	20875	1	1	0.16	Enolase (Fragment) OS=Mus musculus GN=Eno3 PE=3 SV=1
366	1	tr|J3QP71|J3QP71_MOUSE	62	21985	3	1	0.15	Basigin (Fragment) OS=Mus musculus GN=Bsg PE=4 SV=1
368	1	tr|Q7TNZ4|Q7TNZ4_MOUSE	61	94098	2	2	0.07	Glycosylphosphatidylinositol-specific phospholipase D OS=Mus musculus GN=Gpld1 PE=2 SV=1
369	1	sp|Q9DBB9|CPN2_MOUSE	61	61296	2	2	0.11	Carboxypeptidase N subunit 2 OS=Mus musculus GN=Cpn2 PE=1 SV=2
370	1	tr|D3Z0K8|D3Z0K8_MOUSE	61	53608	2	1	0.06	Thioredoxin reductase 2, mitochondrial OS=Mus musculus GN=Txnrd2 PE=2 SV=1
379	1	tr|Q3V1T9|Q3V1T9_MOUSE	58	93485	2	2	0.07	Putative uncharacterized protein OS=Mus musculus GN=Plg PE=2 SV=1
391	1	tr|E9PVS1|E9PVS1_MOUSE	56	78253	1	1	0.04	Inter-alpha-trypsin inhibitor heavy chain H3 OS=Mus musculus GN=Itih3 PE=2 SV=1
394	1	tr|D3YWI1|D3YWI1_MOUSE	55	26123	1	1	0.13	Fructose-bisphosphate aldolase (Fragment) OS=Mus musculus GN=Aldoa PE=2 SV=1
397	1	tr|Q8K1F0|Q8K1F0_MOUSE	54	12008	1	1	0.29	Anti-VIPase light chain variable region (Fragment) OS=Mus musculus PE=4 SV=1
401	1	tr|Q3U967|Q3U967_MOUSE	53	33589	1	1	0.10	Putative uncharacterized protein OS=Mus musculus GN=Cd47 PE=2 SV=1
404	1	tr|B1AQ77|B1AQ77_MOUSE	53	49634	2	1	0.07	Keratin 15, isoform CRA_a OS=Mus musculus GN=Krt15 PE=3 SV=1
406	1	sp|Q60692|PSB6_MOUSE	52	25591	1	1	0.13	Proteasome subunit beta type-6 OS=Mus musculus GN=Psmb6 PE=1 SV=3
407	1	sp|Q8R146-2|APEH_MOUSE	52	80826	1	1	0.04	Isoform 2 of Acylamino-acid-releasing enzyme OS=Mus musculus GN=Apeh
412	1	tr|Q9DBN0|Q9DBN0_MOUSE	51	45016	1	1	0.07	Putative uncharacterized protein OS=Mus musculus GN=Apoa4 PE=2 SV=1
414	1	sp|O55234|PSB5_MOUSE	50	28685	1	1	0.12	Proteasome subunit beta type-5 OS=Mus musculus GN=Psmb5 PE=1 SV=3
417	1	sp|P01680|KV4A1_MOUSE	50	13939	2	1	0.24	Ig kappa chain V-IV region S107B OS=Mus musculus PE=4 SV=1
419	1	sp|Q6IRU2|TPM4_MOUSE	50	28564	1	1	0.12	Tropomyosin alpha-4 chain OS=Mus musculus GN=Tpm4 PE=2 SV=3
420	1	sp|Q91XF0|PNPO_MOUSE	49	30437	1	1	0.11	Pyridoxine-5'-phosphate oxidase OS=Mus musculus GN=Pnpo PE=1 SV=1
421	1	tr|Q3UGT9|Q3UGT9_MOUSE	49	41700	1	1	0.08	Parvin, beta OS=Mus musculus GN=Parvb PE=2 SV=1
423	1	tr|A2NW56|A2NW56_MOUSE	49	11792	1	1	0.29	E8 variable light chain (Fragment) OS=Mus musculus PE=2 SV=1
430	1	tr|Q3TF08|Q3TF08_MOUSE	47	20473	1	1	0.16	Putative uncharacterized protein (Fragment) OS=Mus musculus GN=Rbp4 PE=2 SV=1
435	1	sp|Q61129|CFAI_MOUSE	45	69497	1	1	0.05	Complement factor I OS=Mus musculus GN=Cfi PE=1 SV=3
441	1	sp|P01639|KV5A7_MOUSE	44	14473	1	1	0.24	Ig kappa chain V-V region MOPC 41 OS=Mus musculus GN=Gm5571 PE=1 SV=1
442	1	tr|Q3TGJ9|Q3TGJ9_MOUSE	44	81084	1	1	0.04	Putative uncharacterized protein OS=Mus musculus GN=Gsn PE=2 SV=1
443	1	sp|P47968|RPIA_MOUSE	44	32545	1	1	0.10	Ribose-5-phosphate isomerase OS=Mus musculus GN=Rpia PE=2 SV=2
451	1	tr|Q6KAM8|Q6KAM8_MOUSE	42	207364	1	1	0.02	MFLJ00343 protein (Fragment) OS=Mus musculus GN=Flna PE=2 SV=1
453	1	tr|Q3THL2|Q3THL2_MOUSE	42	20234	1	1	0.17	Putative uncharacterized protein OS=Mus musculus GN=Psma7 PE=2 SV=1
455	1	tr|Q9EQI5|Q9EQI5_MOUSE	42	12586	1	1	0.27	Chemokine (C-X-C motif) ligand 7, isoform CRA_b OS=Mus musculus GN=Ppbp PE=4 SV=1
457	1	tr|E0ADN7|E0ADN7_9MURI	42	42034	1	1	0.08	Cytochrome b (Fragment) OS=Mus musculoides PE=3 SV=1
463	1	tr|H3BIX4|H3BIX4_MOUSE	42	24617	1	1	0.14	Neuroplastin (Fragment) OS=Mus musculus GN=Nptn PE=4 SV=1
465	1	sp|Q64727|VINC_MOUSE	42	117215	1	1	0.03	Vinculin OS=Mus musculus GN=Vcl PE=1 SV=4
466	1	tr|Q3TRK9|Q3TRK9_MOUSE	42	53894	1	1	0.06	Putative uncharacterized protein OS=Mus musculus GN=Slc16a1 PE=2 SV=1
467	1	tr|Q6LD55|Q6LD55_MOUSE	41	11369	1	1	0.30	APOAII OS=Mus musculus GN=Apoa2 PE=4 SV=1
469	1	tr|A2NMA3|A2NMA3_MOUSE	41	11751	1	1	0.29	Anti-carcinoma embryonic antigen light chain variable region OS=Mus musculus PE=2 SV=1
475	1	tr|B1Q2W7|B1Q2W7_MOUSE	40	215909	1	1	0.02	TAF1 RNA polymerase II, TATA box binding protein (TBP)-associated factor, neuron specific
								isoform OS=Mus musculus GN=Taf1 PE=2 SV=1
478	1	tr|A2RSL2|A2RSL2_MOUSE	40	101447	1	1	0.03	Microrchidia 4 OS=Mus musculus GN=Morc4 PE=2 SV=1
480	1	tr|Q7M0D9|Q7M0D9_MOUSE	40	6300	1	1	0.57	Pregnancy-associated mouse protein PAMP1 OS=Mus musculus PE=1 SV=1
484	1	tr|D3YTY9|D3YTY9_MOUSE	40	54254	1	1	0.06	Kininogen-1 OS=Mus musculus GN=Kng1 PE=2 SV=1
488	1	tr|A2MY50|A2MY50_MOUSE	40	12562	1	1	0.27	Anti-acid phosphatase variable light chain 11 (Fragment) OS=Mus musculus PE=2 SV=1
489	1	tr|Q6QHD5|Q6QHD5_MOUSE	39	21148	1	1	0.16	Integrin beta (Fragment) OS=Mus musculus GN=Itgb3 PE=2 SV=1
492	1	tr|F6T4M4|F6T4M4_MOUSE	39	16573	1	1	0.20	Serine/arginine repetitive matrix protein 1 (Fragment) OS=Mus musculus GN=Srrm1 PE=2 SV=1
495	1	sp|P01633|KV5A1_MOUSE	39	16537	1	1	0.20	Ig kappa chain V19-17 OS=Mus musculus GN=Igk-V19-17 PE=1 SV=1
497	1	tr|D0VYV6|D0VYV6_MOUSE	39	101812	1	1	0.03	Erythrocyte protein band 4.1-like 3 isoform B OS=Mus musculus GN=Epb4.1l3 PE=2 SV=1
501	1	tr|Q3TJ94|Q3TJ94_MOUSE	38	71649	1	1	0.05	Coagulation factor II OS=Mus musculus GN=F2 PE=2 SV=1
512	1	tr|Q3UFT0|Q3UFT0_MOUSE	38	111079	1	1	0.03	Putative uncharacterized protein (Fragment) OS=Mus musculus GN=Myh9 PE=2 SV=1
513	1	tr|Q3U7V7|Q3U7V7_MOUSE	38	15145	1	1	0.23	Profilin OS=Mus musculus GN=Pfn1 PE=2 SV=1
514	1	sp|Q64726|ZA2G_MOUSE	37	35538	1	1	0.09	Zinc-alpha-2-glycoprotein OS=Mus musculus GN=Azgp1 PE=1 SV=2
520	1	tr|Q6KB05|Q6KB05_MOUSE	37	27656	1	1	0.12	ScFv B8E5 protein (Fragment) OS=Mus musculus GN=scFv B8E5 PE=1 SV=1
356	1	tr|D0VXS6|D0VXS6_MICMU	66	49416	2	1	0.07	HLA-B associated transcript 1 OS=Microcebus murinus GN=BAT1 PE=4 SV=1
1	12	sp|P02057|HBB_RABIT	2803	16179	124	3	2.78	Hemoglobin subunit beta-1/2 OS=Oryctolagus cuniculus GN=HBB1 PE=1 SV=2
1	11	sp|B3EWD4|HBB_PERCR	15866	15854	354	4	4.71	Hemoglobin subunit beta OS=Peromyscus crinitus PE=1 SV=1
1	13	tr|H6UZ35|H6UZ35_PERMA	2641	16082	114	2	1.15	Epsilon-globin OS=Peromyscus maniculatus GN=HBE-T1 PE=3 SV=1
1	15	tr|Q64372|Q64372_PERMA	2520	8147	66	2	1.95	P.maniculatus (deer mouse) beta-1-globin (Hbb-b1) DNA, second coding-block region,
								partial cds. (Fragment) OS=Peromyscus maniculatus PE=3 SV=1
2	3	tr|A4ZQG1|A4ZQG1_PERLE	15898	15118	520	7	37.66	Hemoglobin alpha subunit 2 OS=Peromyscus leucopus PE=3 SV=1
2	5	tr|C7S3A7|C7S3A7_PERMA	8640	15203	273	7	15.83	Hemoglobin alpha-subunit OS=Peromyscus maniculatus PE=3 SV=1
2	6	tr|C7S3J3|C7S3J3_PERMA	5769	15084	173	7	16.16	Hemoglobin alpha-subunit OS=Peromyscus maniculatus PE=3 SV=1
2	7	tr|C7S379|C7S379_PERMA	4540	15198	169	5	8.19	Hemoglobin alpha-subunit OS=Peromyscus maniculatus PE=3 SV=1
2	8	tr|C7S341|C7S341_PERMA	4532	15265	169	5	8.05	Hemoglobin alpha-subunit OS=Peromyscus maniculatus PE=3 SV=1
2	9	sp|B3EWD3|HBA_PERCR	3677	15034	153	6	10.63	Hemoglobin subunit alpha OS=Peromyscus crinitus PE=1 SV=1
29	4	tr|Q5MAV7|Q5MAV7_PERMA	405	29980	18	4	0.52	Glyceraldehyde-3-phosphate dehydrogenase (Fragment) OS=Peromyscus maniculatus PE=2 SV=1
1	14	tr|B2BTQ9|B2BTQ9_PSEMD	2609	9200	112	2	2.61	Embryonic globin (Fragment) OS=Pseudantechinus macdonnellensis PE=3 SV=1
473	1	sp|Q6IUU3-2|QSOX1_RAT	40	63585	1	1	0.05	Isoform 2 of Sulfhydryl oxidase 1 OS=Rattus norvegicus GN=Qsox1
BACTERIA
29	3	tr|K8WFK1|K8WFK1_9ENTR	665	35687	17	2	0.19	Glyceraldehyde 3-phosphate dehydrogenase A OS=P. sneebia DSM 19967 GN=OO7_09992 PE=3 SV=1
359	1	tr|K8WMC4|K8WMC4_PRORE	65	11800	2	2	0.67	Thioredoxin OS=Providencia rettgeri Dmel1 GN=OOC_03032 PE=3 SV=1
359	2	tr|K8X667|K8X667_9ENTR	53	11871	2	2	0.66	Thioredoxin OS=Providencia alcalifaciens Dmel2 GN=OO9_10136 PE=3 SV=1
385	1	tr|K8WGS9|K8WGS9_PRORE	56	45323	2	1	0.07	Lipopolysaccharide 1,2-N-acetylglucosaminetransf. OS=P. rettgeri Dmel1 GN=OOC_02247 PE=4 SV=1
456	1	tr|K8W5D8|K8W5D8_9ENTR	42	35503	1	1	0.09	Uncharacterized protein OS=Providencia sneebia DSM 19967 GN=OO7_12244 PE=4 SV=1
518	1	tr|K8W705|K8W705_9ENTR	37	41323	1	1	0.08	tRNA-specific 2-thiouridylase MnmA OS=Providencia sneebia DSM 19967 GN=mnmA PE=3 SV=1
142	1	sp|Q2NW95|CH10_SODGM	291	10436	10	4	2.15	10 kDa chaperonin OS=Sodalis glossinidius (strain morsitans) GN=groS PE=3 SV=1
193	1	sp|P12831|CYC_SARPE	183	11901	6	3	1.14	Cytochrome c OS=Sarcophaga peregrina PE=1 SV=2
310	1	tr|Q2NSM2|Q2NSM2_SODGM	84	41305	2	1	0.08	Outer membrane protein OS=Sodalis glossinidius (strain morsitans) GN=SG1578 PE=4 SV=1
344	1	tr|Q2NU70|Q2NU70_SODGM	69	38393	2	1	0.09	Outer membrane protein A OS=Sodalis glossinidius (strain morsitans) GN=SG1030 PE=3 SV=1
432	1	tr|Q2NSB6|Q2NSB6_SODGM	47	56780	1	1	0.06	Hypothetical phage protein OS=Sodalis glossinidius (strain morsitans) GN=SG1684 PE=4 SV=1
44	1	tr|H6Q558|H6Q558_WIGGL	1189	57819	36	8	0.84	60 kDa chaperonin OS=Wig. glossinidia endosymbiont of Gmm (Yale colony) GN=groL PE=3 SV=1
22	3	tr|H6Q518|H6Q518_WIGGL	1199	70732	32	3	0.20	Chaperone protein DnaK OS=Wig. glossinidia endosymb. of Gmm (Yale colony) GN=dnaK PE=3 SV=1
358	1	tr|Q8D267|Q8D267_WIGBR	66	22875	2	1	0.15	AhpC protein OS=Wigglesworthia glossinidia brevipalpis GN=ahpC PE=4 SV=1
386	1	tr|H6Q4M2|H6Q4M2_WIGGL	56	43621	2	1	0.08	Elongation factor Tu OS=Wig. glossinidia endosymbiont of Gmm (Yale colony) GN=tuf PE=3 SV=1
MISCELLANEOUS
7	2	tr|C9ZM94|C9ZM94_TRYB9	213	127435	13	1	0.03	Putative uncharacterized protein OS=T. b. gambiense GN=TbgDal_IV4670 PE=4 SV=1
29	5	tr|K4E0I5|K4E0I5_TRYCR	81	36621	6	2	0.19	Glyceraldehyde 3-phosphate DH, cytosolic, putative OS=T. cruzi GN=TCSYLVIO_005017 PE=3 SV=1
143	1	tr|K2N4W8|K2N4W8_TRYCR	286	88124	21	1	0.04	Mismatch repair protein MSH5, putative OS=T. cruzi marinkellei GN=MOQ_003130 PE=3 SV=1
229	1	tr|Q4DW89|Q4DW89_TRYCC	138	86969	5	1	0.04	Lipophosphoglycan biosynthetic prot., putat. OS=T. cruzi GN=Tc00.1047053506989.190 PE=3 SV=1
287	1	tr|D0A9R7|D0A9R7_TRYB9	98	22214	3	1	0.15	Ras-related rab-4, putative OS=T.b. gambiense GN=TbgDal_XI15370 PE=3 SV=1
381	1	tr|B0M0I4|B0M0I4_TRYEV	57	22759	1	1	0.15	Beta tubulin (Fragment) OS=Trypanosoma evansi PE=2 SV=1
384	1	tr|D0A0Z1|D0A0Z1_TRYB9	56	27302	2	1	0.12	Proteasome subunit alpha type OS=T.b. gambiense GN=TbgDal_X140 PE=3 SV=1
392	1	tr|Q4E3H9|Q4E3H9_TRYCC	55	47732	2	1	0.07	Uncharacterized protein OS=T. cruzi (strain CL Brener) GN=Tc00.1047053510329.340 PE=4 SV=1
416	1	tr|Q4DGY2|Q4DGY2_TRYCC	50	27087	1	1	0.12	Uncharacterized protein OS=T. cruzi (strain CL Brener) GN=Tc00.1047053509213.60 PE=4 SV=1
438	1	tr|D0A9H8|D0A9H8_TRYB9	44	16796	1	1	0.20	Calmodulin, putative OS=T.b.gambiense (strain MHOM/CI/86/DAL972)GN=TbgDal_XI14480 PE=4 SV=1
472	1	tr|C9ZNP9|C9ZNP9_TRYB9	40	99385	1	1	0.03	Putative uncharacterized protein OS=T.b. gambiense GN=TbgDal_V1650 PE=4 SV=1
476	1	tr|D0A6K9|D0A6K9_TRYB9	40	49240	1	1	0.07	Proteasome regulatory ATPase subunit 2, putative OS=Trypanosoma brucei
								gambiense (strain MHOM/CI/86/DAL972) GN=TbgDal_XI4280 PE=4 SV=1
486	1	tr|G0TTE2|G0TTE2_TRYVY	40	28318	1	1	0.12	Putative uncharacterized protein OS=T. vivax (strain Y486) GN=TVY486_0303990 PE=4 SV=1
450	1	tr|B3H4G2|B3H4G2_ARATH	43	160766	2	1	0.02	DNA topoisomerase 2 OS=Arabidopsis thaliana GN=TOPII PE=3 SV=1
481	1	tr|Q9FGU9|Q9FGU9_ARATH	40	87505	2	1	0.04	Gb|AAC95187.1 OS=Arabidopsis thaliana GN=AT5G59020 PE=2 SV=1
