# Supplementary material for: Differential expression of midgut proteins in Trypanosoma brucei gambiense-stimulated vs. non-stimulated Glossina palpalis gambiensis flies
Source: Front Microbiol. 2015 May 12;6:444. doi: 10.3389/fmicb.2015.00444 (PMC4428205; doi:10.3389/fmicb.2015.00444)
Supplement: Supplementary file 5 [file Table5.XLS]

## Sheet: Feuil1
Supplementary Table S5. Listing of the proteins identified in biological replicate "NS- A" of non-stimulated flies
Family	Member	Accession	Score	Mass	Number of	Number of	emPAI	Description
					significant	significant
					maches	sequences
INSECTS - Drosophila sp
6	3	tr|Q9BIJ1|Q9BIJ1_DROVI	5059	41995	197	17	11.21	Actin E2 OS=Drosophila virilis GN=ActE2 PE=3 SV=1
6	5	tr|E5L891|E5L891_DROMA	2090	8740	67	11	588.18	Actin 5C (Fragment) OS=Drosophila mauritiana GN=Act5C PE=4 SV=1
9	1	tr|I5ANS5|I5ANS5_DROPS	5242	116439	154	23	1.79	GA19046, isoform B OS=Drosophila pseudoobscura pseudoobscura GN=Dpse\GA19046 PE=3 SV=1
9	2	sp|P13607-2|ATNA_DROME	5056	112031	148	23	1.99	Isoform 2 of Sodium/potassium-transporting ATPase subunit alpha OS=D. melanogaster GN=Atpalpha
12	1	tr|B4KHX8|B4KHX8_DROMO	3951	248684	139	34	0.66	GI17055 OS=Drosophila mojavensis GN=Dmoj\GI17055 PE=4 SV=1
12	2	tr|B5DI76|B5DI76_DROPS	3576	249912	128	31	0.59	GA25794 OS=Drosophila pseudoobscura pseudoobscura GN=Dpse\GA25794 PE=4 SV=1
20	2	tr|B3N1J9|B3N1J9_DROAN	2348	54254	94	14	1.89	ATP synthase subunit beta OS=Drosophila ananassae GN=Dana\GF21882 PE=3 SV=1
24	2	tr|B3MX94|B3MX94_DROAN	2045	71334	71	10	0.88	GF11377 OS=Drosophila ananassae GN=Dana\GF11377 PE=3 SV=1
24	6	tr|B4HGH2|B4HGH2_DROSE	591	70117	26	4	0.26	Hsp68 OS=Drosophila sechellia GN=Hsp68 PE=3 SV=1
29	2	sp|Q00963|SPTCB_DROME	383	266316	11	4	0.05	Spectrin beta chain OS=Drosophila melanogaster GN=beta-Spec PE=1 SV=2
31	1	tr|Q24577|Q24577_DROME	1820	8543	78	7	30.06	D.melanogaster ubiquitin (Fragment) OS=Drosophila melanogaster GN=Ubi-p63E PE=4 SV=1
51	2	tr|B4KZE9|B4KZE9_DROMO	310	102478	10	6	0.21	GI12410 OS=Drosophila mojavensis GN=Dmoj\GI12410 PE=4 SV=1
54	1	tr|E0R982|E0R982_DROME	968	51778	39	8	0.85	GH12877p OS=Drosophila melanogaster GN=betaTub56D-RA PE=2 SV=1
60	2	tr|O44100|O44100_DROPS	505	44607	12	4	0.43	Enolase (Fragment) OS=Drosophila pseudoobscura pseudoobscura GN=Eno PE=2 SV=1
62	1	tr|B3N2H1|B3N2H1_DROAN	835	21231	25	4	1.80	GF20391 OS=Drosophila ananassae GN=Dana\GF20391 PE=3 SV=1
76	2	tr|B4JPW3|B4JPW3_DROGR	315	57251	9	2	0.12	GH13324 OS=Drosophila grimshawi GN=Dgri\GH13324 PE=3 SV=1
79	1	tr|B3LYC5|B3LYC5_DROAN	558	50561	26	11	1.13	GF17649 OS=Drosophila ananassae GN=Dana\GF17649 PE=3 SV=1
81	1	tr|H1UUP7|H1UUP7_DROME	538	53394	17	6	0.43	FI17820p1 OS=Drosophila melanogaster GN=Tm1-RF PE=2 SV=1
86	1	tr|B4NCK7|B4NCK7_DROWI	497	30947	13	2	0.23	GK10059 OS=Drosophila willistoni GN=Dwil\GK10059 PE=4 SV=1
96	2	tr|B3M7H8|B3M7H8_DROAN	262	57802	11	4	0.32	Adenosylhomocysteinase OS=Drosophila ananassae GN=Dana\GF10239 PE=3 SV=1
96	3	tr|B4JHD2|B4JHD2_DROGR	183	54637	6	2	0.19	Adenosylhomocysteinase OS=Drosophila grimshawi GN=Dgri\GH18071 PE=3 SV=1
96	5	tr|B3MR98|B3MR98_DROAN	163	47879	11	4	0.31	Adenosylhomocysteinase OS=Drosophila ananassae GN=Dana\GF21238 PE=3 SV=1
107	1	tr|B3LV65|B3LV65_DROAN	392	106700	11	1	0.03	GF18040 OS=Drosophila ananassae GN=Dana\GF18040 PE=4 SV=1
111	1	tr|B3LYA1|B3LYA1_DROAN	373	27683	13	4	0.58	GF16244 OS=Drosophila ananassae GN=Dana\GF16244 PE=3 SV=1
112	1	tr|B3M017|B3M017_DROAN	372	45071	15	2	0.15	GF18868 OS=Drosophila ananassae GN=Dana\GF18868 PE=4 SV=1
118	1	tr|Q2M0P5|Q2M0P5_DROPS	355	20732	13	5	1.46	GA21036 OS=Drosophila pseudoobscura pseudoobscura GN=Dpse\GA21036 PE=3 SV=1
127	1	tr|B3MXY2|B3MXY2_DROAN	300	59915	10	3	0.17	Citrate synthase OS=Drosophila ananassae GN=Dana\GF19352 PE=3 SV=1
135	1	tr|F0JAP1|F0JAP1_DROME	280	46275	11	3	0.32	LP19279p OS=Drosophila melanogaster GN=Sec61alpha-RA PE=2 SV=1
139	2	tr|B4QZH7|B4QZH7_DROSI	74	47987	2	2	0.14	Phosphoglycerate mutase OS=Drosophila simulans GN=Dsim\GD21420 PE=3 SV=1
146	1	tr|B4GX31|B4GX31_DROPE	259	71873	11	3	0.14	GL21072 OS=Drosophila persimilis GN=Dper\GL21072 PE=4 SV=1
149	1	tr|B3MCY5|B3MCY5_DROAN	255	16064	6	3	1.15	GF12897 OS=Drosophila ananassae GN=Dana\GF12897 PE=3 SV=1
155	1	tr|B3MGG1|B3MGG1_DROAN	243	21521	7	1	0.16	GF12342 OS=Drosophila ananassae GN=Dana\GF12342 PE=3 SV=1
162	1	tr|B4KG55|B4KG55_DROMO	229	11851	9	4	2.56	GI18081 OS=Drosophila mojavensis GN=Dmoj\GI18081 PE=3 SV=1
170	1	tr|B4H5R1|B4H5R1_DROPE	205	79375	7	5	0.22	GL16209 OS=Drosophila persimilis GN=Dper\GL16209 PE=4 SV=1
182	1	tr|E1JJM9|E1JJM9_DROME	189	14933	7	2	0.51	Ribosomal protein S15Aa, isoform F OS=Drosophila melanogaster GN=RpS15Aa PE=3 SV=1
194	1	tr|B0FDC2|B0FDC2_DROSL	168	10983	5	2	0.73	Ribosomal protein S5a (Fragment) OS=Drosophila silvestris GN=RpS5a PE=2 SV=1
196	2	tr|B3NCD9|B3NCD9_DROER	61	33464	2	1	0.10	GG15362 OS=Drosophila erecta GN=Dere\GG15362 PE=4 SV=1
203	1	tr|B3MUM2|B3MUM2_DROAN	154	13355	5	2	0.58	Histone H2A OS=Drosophila ananassae GN=Dana\GF22315 PE=3 SV=1
203	2	tr|B4IM99|B4IM99_DROSE	134	22818	7	3	0.51	GM16917 OS=Drosophila sechellia GN=Dsec\GM16917 PE=4 SV=1
212	1	tr|Q0E924|Q0E924_DROME	147	33103	5	1	0.10	LD46344p OS=Drosophila melanogaster GN=l(2)03709 PE=2 SV=2
222	1	tr|B3LZD5|B3LZD5_DROAN	137	22140	3	2	0.33	GF16191 OS=Drosophila ananassae GN=Dana\GF16191 PE=4 SV=1
225	1	tr|B3MG95|B3MG95_DROAN	134	42402	5	1	0.16	GF11236 OS=Drosophila ananassae GN=Dana\GF11236 PE=3 SV=1
226	1	tr|B3MAE0|B3MAE0_DROAN	132	49453	4	1	0.14	GF24074 OS=Drosophila ananassae GN=Dana\GF24074 PE=4 SV=1
234	1	tr|B4N109|B4N109_DROWI	126	176101	4	1	0.02	GK24856 OS=Drosophila willistoni GN=Dwil\GK24856 PE=4 SV=1
235	1	tr|B3MXV0|B3MXV0_DROAN	124	26995	3	1	0.26	GF19368 OS=Drosophila ananassae GN=Dana\GF19368 PE=3 SV=1
237	1	tr|B3MG13|B3MG13_DROAN	124	22980	3	1	0.15	GF13093 OS=Drosophila ananassae GN=Dana\GF13093 PE=4 SV=1
238	1	tr|B3MXB8|B3MXB8_DROAN	120	192979	5	2	0.03	GF11191 OS=Drosophila ananassae GN=Dana\GF11191 PE=4 SV=1
241	1	tr|B3M3S7|B3M3S7_DROAN	115	9499	5	4	2.47	GF11012 OS=Drosophila ananassae GN=Dana\GF11012 PE=4 SV=1
243	1	tr|D1MDB9|D1MDB9_DROBU	114	58998	3	2	0.11	CG8977-like protein OS=Drosophila buzzatii PE=3 SV=1
245	1	tr|B4NJJ8|B4NJJ8_DROWI	113	16024	4	1	0.21	RpL32 OS=Drosophila willistoni GN=RpL32 PE=4 SV=1
251	1	tr|B3MX05|B3MX05_DROAN	110	26058	4	3	0.44	GF20520 OS=Drosophila ananassae GN=Dana\GF20520 PE=4 SV=1
256	1	tr|B4NJ18|B4NJ18_DROWI	107	54461	3	1	0.12	GK13807 OS=Drosophila willistoni GN=Dwil\GK13807 PE=4 SV=1
258	1	tr|A1ZBW0|A1ZBW0_DROME	105	51105	2	1	0.06	Bancal, isoform C OS=Drosophila melanogaster GN=bl PE=2 SV=1
259	1	tr|B3LZZ2|B3LZZ2_DROAN	105	60247	4	2	0.11	T-complex protein 1 subunit alpha OS=Drosophila ananassae GN=Dana\GF16152 PE=3 SV=1
263	1	tr|B3MUF0|B3MUF0_DROAN	102	69164	2	1	0.05	GF20677 OS=Drosophila ananassae GN=Dana\GF20677 PE=4 SV=1
267	1	tr|B4J8T3|B4J8T3_DROGR	100	57914	2	1	0.06	Alkaline phosphatase OS=Drosophila grimshawi GN=Dgri\GH19931 PE=3 SV=1
270	1	tr|Q1WKV8|Q1WKV8_DROYA	100	59158	3	2	0.11	Putative NADH:ubiquinone reductase 75 kD subunit (Fragment) OS=D. yakuba GN=ND75 PE=4 SV=1
271	1	tr|H0RN81|H0RN81_DROME	99	11716	3	1	0.29	Peptidyl-prolyl cis-trans isomerase OS=Drosophila melanogaster GN=FK506-bp2-RA PE=4 SV=1
275	1	tr|B3P1B7|B3P1B7_DROER	98	60608	3	1	0.05	GG17131 OS=Drosophila erecta GN=Dere\GG17131 PE=3 SV=1
277	1	sp|Q0E9B6|RS11_DROME	96	18265	3	1	0.18	40S ribosomal protein S11 OS=Drosophila melanogaster GN=RpS11 PE=1 SV=1
280	1	tr|B3M4D3|B3M4D3_DROAN	95	24439	3	1	0.14	GF24510 OS=Drosophila ananassae GN=Dana\GF24510 PE=4 SV=1
287	1	tr|B3MV19|B3MV19_DROAN	91	103696	3	1	0.03	GF22842 OS=Drosophila ananassae GN=Dana\GF22842 PE=4 SV=1
290	1	tr|B3LYX0|B3LYX0_DROAN	89	52743	2	1	0.06	GF16210 OS=Drosophila ananassae GN=Dana\GF16210 PE=4 SV=1
293	1	tr|H0RNB6|H0RNB6_DROME	88	28642	3	2	0.25	FI17122p1 (Fragment) OS=Drosophila melanogaster GN=RpS3A-RB PE=2 SV=1
295	1	tr|B4GVX2|B4GVX2_DROPE	86	43830	2	1	0.16	GL14584 OS=Drosophila persimilis GN=Dper\GL14584 PE=3 SV=1
306	1	tr|Q2M0C0|Q2M0C0_DROPS	81	15501	2	1	0.48	40S ribosomal protein S12 OS=D. pseudoobscura pseudoobscura GN=Dpse\GA10880 PE=3 SV=2
308	1	tr|B3LVY1|B3LVY1_DROAN	80	46037	2	1	0.07	GF17518 OS=Drosophila ananassae GN=Dana\GF17518 PE=4 SV=1
316	1	tr|B4J8Y1|B4J8Y1_DROGR	76	60013	2	1	0.05	GH21379 OS=Drosophila grimshawi GN=Dgri\GH21379 PE=3 SV=1
317	1	tr|Q1PQ63|Q1PQ63_DROMI	75	36471	2	1	0.09	CG6223 (Fragment) OS=Drosophila miranda GN=CG6223 PE=4 SV=1
318	1	tr|B3MHM4|B3MHM4_DROAN	75	17644	3	2	0.42	Ribosomal protein S18 OS=Drosophila ananassae GN=RpS18 PE=3 SV=1
330	1	tr|B3NT64|B3NT64_DROER	70	7529	2	2	1.16	GG18316 OS=Drosophila erecta GN=Dere\GG18316 PE=4 SV=1
336	1	tr|A1ZBK3|A1ZBK3_DROME	70	98007	2	1	0.03	CG10062, isoform A OS=Drosophila melanogaster GN=CG10062 PE=4 SV=1
347	1	tr|D0IQI3|D0IQI3_DROME	66	72477	1	1	0.05	SD23213p OS=Drosophila melanogaster GN=Fim-RD PE=2 SV=1
349	1	tr|B3ME50|B3ME50_DROAN	66	14539	3	1	0.23	GF12477 OS=Drosophila ananassae GN=Dana\GF12477 PE=4 SV=1
354	1	tr|B3MWN6|B3MWN6_DROAN	64	86083	2	1	0.04	GF22420 OS=Drosophila ananassae GN=Dana\GF22420 PE=4 SV=1
355	1	tr|B4KJK7|B4KJK7_DROMO	64	28634	3	1	0.12	GI18288 OS=Drosophila mojavensis GN=Dmoj\GI18288 PE=4 SV=1
359	1	sp|A1ZAB5|CLU_DROME	62	161778	1	1	0.02	Protein clueless OS=Drosophila melanogaster GN=clu PE=1 SV=1
362	1	tr|B3MEK3|B3MEK3_DROAN	61	15041	1	1	0.23	GF13548 OS=Drosophila ananassae GN=Dana\GF13548 PE=3 SV=1
363	1	sp|C0R3W7|DNAK_WOLWR	61	69462	1	1	0.05	Chaperone protein DnaK OS=Wolbachia sp. subsp. D. simulans (strain wRi) GN=dnaK PE=3 SV=1
365	1	tr|Q2M0V1|Q2M0V1_DROPS	60	57842	1	1	0.06	GA19009 OS=Drosophila pseudoobscura pseudoobscura GN=Dpse\GA19009 PE=3 SV=2
370	1	tr|F0JAG6|F0JAG6_DROME	59	104511	1	1	0.03	Alpha actinin, isoform F OS=Drosophila melanogaster GN=Actn-RA PE=2 SV=1
372	1	tr|B3P7T7|B3P7T7_DROER	59	65892	1	1	0.05	Alkaline phosphatase OS=Drosophila erecta GN=Dere\GG11789 PE=3 SV=1
373	1	tr|B3MIM9|B3MIM9_DROAN	58	34591	2	1	0.10	GF11072 OS=Drosophila ananassae GN=Dana\GF11072 PE=4 SV=1
380	1	tr|B4KA81|B4KA81_DROMO	55	109322	2	1	0.03	GI24329 OS=Drosophila mojavensis GN=Dmoj\GI24329 PE=4 SV=1
383	1	tr|B3MMZ7|B3MMZ7_DROAN	54	30982	1	1	0.11	GF15148 OS=Drosophila ananassae GN=Dana\GF15148 PE=3 SV=1
387	1	tr|F0JAG1|F0JAG1_DROME	53	22489	1	1	0.15	Ribose-phosphate pyrophosphokinase OS=Drosophila melanogaster PE=2 SV=1
389	1	tr|B4KVS5|B4KVS5_DROMO	52	22652	1	1	0.15	GI12083 OS=Drosophila mojavensis GN=Dmoj\GI12083 PE=3 SV=1
393	1	tr|B4MVD7|B4MVD7_DROWI	52	36163	1	1	0.09	GK14636 OS=Drosophila willistoni GN=Dwil\GK14636 PE=4 SV=1
394	1	tr|B3MEC3|B3MEC3_DROAN	52	15123	1	1	0.23	40S ribosomal protein S24 OS=Drosophila ananassae GN=Dana\GF13006 PE=3 SV=1
402	1	tr|B3M1W9|B3M1W9_DROAN	50	33219	1	1	0.10	GF17115 OS=Drosophila ananassae GN=Dana\GF17115 PE=3 SV=1
403	1	tr|B3MCM7|B3MCM7_DROAN	50	110249	1	1	0.03	GF12053 OS=Drosophila ananassae GN=Dana\GF12053 PE=3 SV=1
406	1	tr|B3M7S3|B3M7S3_DROAN	48	140851	1	1	0.02	GF24978 OS=Drosophila ananassae GN=Dana\GF24978 PE=4 SV=1
409	1	tr|B3MD80|B3MD80_DROAN	48	51607	1	1	0.06	GF13434 OS=Drosophila ananassae GN=Dana\GF13434 PE=4 SV=1
410	1	tr|B4JVX7|B4JVX7_DROGR	48	136794	1	1	0.02	GH22854 OS=Drosophila grimshawi GN=Dgri\GH22854 PE=3 SV=1
411	1	tr|B3P882|B3P882_DROER	48	52903	1	1	0.06	GG12158 OS=Drosophila erecta GN=Dere\GG12158 PE=3 SV=1
415	1	tr|Q2M113|Q2M113_DROPS	47	46182	2	1	0.07	GA11516 OS=Drosophila pseudoobscura pseudoobscura GN=Dpse\GA11516 PE=3 SV=1
418	1	tr|B3MZD4|B3MZD4_DROAN	47	17824	1	1	0.19	GF19145 OS=Drosophila ananassae GN=Dana\GF19145 PE=4 SV=1
421	1	tr|B3LVB5|B3LVB5_DROAN	46	17038	1	1	0.20	GF18594 OS=Drosophila ananassae GN=Dana\GF18594 PE=4 SV=1
428	1	tr|B3MAQ7|B3MAQ7_DROAN	45	15318	1	1	0.22	GF25156 OS=Drosophila ananassae GN=Dana\GF25156 PE=3 SV=1
432	1	tr|A1Z8U4|A1Z8U4_DROME	44	56269	1	1	0.06	T-complex chaperonin 5, isoform B OS=Drosophila melanogaster GN=Cct5 PE=3 SV=1
436	1	tr|Q2M086|Q2M086_DROPS	44	93092	1	1	0.04	GA19716 OS=Drosophila pseudoobscura pseudoobscura GN=Dpse\GA19716 PE=3 SV=2
438	1	tr|B3LWQ6|B3LWQ6_DROAN	44	52623	1	1	0.06	GF16898 OS=Drosophila ananassae GN=Dana\GF16898 PE=3 SV=1
441	1	tr|B4K928|B4K928_DROMO	43	95761	1	1	0.03	GI24258 OS=Drosophila mojavensis GN=Dmoj\GI24258 PE=4 SV=1
443	1	tr|B3MM01|B3MM01_DROAN	43	113525	1	1	0.03	GF14351 OS=Drosophila ananassae GN=Dana\GF14351 PE=4 SV=1
446	1	tr|B3MR90|B3MR90_DROAN	43	35238	1	1	0.09	Serine/threonine-protein phosphatase OS=Drosophila ananassae GN=Dana\GF21042 PE=3 SV=1
451	1	tr|B3MUU8|B3MUU8_DROAN	42	50159	1	1	0.07	GF21994 OS=Drosophila ananassae GN=Dana\GF21994 PE=4 SV=1
453	1	tr|B3MQY6|B3MQY6_DROAN	42	92111	1	1	0.04	GF21099 OS=Drosophila ananassae GN=Dana\GF21099 PE=3 SV=1
457	1	tr|Q9GS34|Q9GS34_9MUSC	42	28719	1	1	0.12	Glycerol-3-phosphate dehydrogenase (Fragment) OS=Drosophila substenoptera GN=Gpdh PE=3 SV=1
462	1	tr|B4LPP2|B4LPP2_DROVI	41	63001	1	1	0.05	GJ21395 OS=Drosophila virilis GN=Dvir\GJ21395 PE=3 SV=1
463	1	tr|E2QCF1|E2QCF1_DROME	41	120699	1	1	0.03	ATP citrate lyase, isoform F OS=Drosophila melanogaster GN=ATPCL PE=4 SV=1
464	1	tr|B3MIB0|B3MIB0_DROAN	41	29846	1	1	0.11	Proteasome subunit alpha type OS=Drosophila ananassae GN=Dana\GF12213 PE=3 SV=1
465	1	tr|B3N1S0|B3N1S0_DROAN	41	91579	1	1	0.04	GF20759 OS=Drosophila ananassae GN=Dana\GF20759 PE=4 SV=1
466	1	tr|B4JUB9|B4JUB9_DROGR	40	127124	1	1	0.03	GH17206 OS=Drosophila grimshawi GN=Dgri\GH17206 PE=4 SV=1
467	1	tr|B3P9S8|B3P9S8_DROER	40	53296	1	1	0.06	GG16443 OS=Drosophila erecta GN=Dere\GG16443 PE=3 SV=1
473	1	tr|B3MDX5|B3MDX5_DROAN	40	17907	1	1	0.19	GF11364 OS=Drosophila ananassae GN=Dana\GF11364 PE=3 SV=1
474	1	tr|Q2LZI3|Q2LZI3_DROPS	40	10056	1	1	0.35	GA20453 OS=Drosophila pseudoobscura pseudoobscura GN=Dpse\GA20453 PE=4 SV=1
476	1	tr|B3MK45|B3MK45_DROAN	40	127296	1	1	0.03	GF15370 OS=Drosophila ananassae GN=Dana\GF15370 PE=3 SV=1
479	1	tr|B3MUK8|B3MUK8_DROAN	40	47398	1	1	0.07	GF20619 OS=Drosophila ananassae GN=Dana\GF20619 PE=3 SV=1
480	1	tr|B3MAR0|B3MAR0_DROAN	40	50642	1	1	0.07	GF25158 OS=Drosophila ananassae GN=Dana\GF25158 PE=3 SV=1
486	1	tr|B4J7W3|B4J7W3_DROGR	39	49032	1	1	0.07	Aldehyde dehydrogenase OS=Drosophila grimshawi GN=Dgri\GH20599 PE=3 SV=1
489	1	tr|B3MTT2|B3MTT2_DROAN	39	16713	1	1	0.20	GF23167 OS=Drosophila ananassae GN=Dana\GF23167 PE=4 SV=1
490	1	tr|B4GI04|B4GI04_DROPE	39	130693	1	1	0.03	GL16845 OS=Drosophila persimilis GN=Dper\GL16845 PE=4 SV=1
495	1	tr|B3MDY9|B3MDY9_DROAN	39	44034	1	1	0.07	GF11358 OS=Drosophila ananassae GN=Dana\GF11358 PE=4 SV=1
496	1	tr|B3MM15|B3MM15_DROAN	39	13517	1	1	0.25	GF14848 OS=Drosophila ananassae GN=Dana\GF14848 PE=4 SV=1
497	1	tr|B3MP17|B3MP17_DROAN	39	28937	1	1	0.11	GF15233 OS=Drosophila ananassae GN=Dana\GF15233 PE=3 SV=1
498	1	tr|E1JGQ5|E1JGQ5_DROME	39	177977	1	1	0.02	CG9485, isoform D OS=Drosophila melanogaster GN=CG9485 PE=4 SV=1
514	1	tr|B3MMY8|B3MMY8_DROAN	38	14709	1	1	0.23	GF15144 OS=Drosophila ananassae GN=Dana\GF15144 PE=4 SV=1
515	1	tr|B3MTW9|B3MTW9_DROAN	37	34058	1	1	0.10	GF23043 OS=Drosophila ananassae GN=Dana\GF23043 PE=3 SV=1
520	1	tr|B3MYL5|B3MYL5_DROAN	37	133393	1	1	0.02	GF22008 OS=Drosophila ananassae GN=Dana\GF22008 PE=4 SV=1
525	1	tr|B4GDN0|B4GDN0_DROPE	37	128155	1	1	0.03	GL11252 OS=Drosophila persimilis GN=Dper\GL11252 PE=4 SV=1
INSECTS - Glossina sp
6	2	tr|D3TP03|D3TP03_GLOMM	7727	42191	246	17	14.11	Actin 57B OS=Glossina morsitans morsitans PE=2 SV=1
8	1	sp|Q8T4N5|TSEP_GLOPP	6806	42365	156	10	3.49	Protein TsetseEP OS=Glossina palpalis palpalis PE=4 SV=1
11	1	tr|D3TR36|D3TR36_GLOMM	4322	28149	112	3	0.75	Midgut trypsin OS=Glossina morsitans morsitans PE=2 SV=1
11	2	tr|D3TL68|D3TL68_GLOMM	3808	27357	84	4	1.00	Trypsin-like serine protease (Fragment) OS=Glossina morsitans morsitans PE=2 SV=1
12	3	tr|D3TQ00|D3TQ00_GLOMM	2498	87494	83	20	1.51	Myosin heavy chain OS=Glossina morsitans morsitans PE=2 SV=1
13	1	tr|D3TR42|D3TR42_GLOMM	3870	59624	137	22	4.29	ATP synthase subunit alpha OS=Glossina morsitans morsitans PE=2 SV=1
20	1	tr|D3TRW4|D3TRW4_GLOMM	3117	54546	119	18	3.33	ATP synthase subunit beta OS=Glossina morsitans morsitans PE=2 SV=1
21	1	tr|D3TRY2|D3TRY2_GLOMM	2878	30591	80	11	3.69	Porin OS=Glossina morsitans morsitans PE=2 SV=1
22	1	tr|B2LWE3|B2LWE3_GLOMM	2722	27457	58	4	1.23	Midgut trypsin OS=Glossina morsitans morsitans GN=try1 PE=2 SV=1
23	1	tr|D3TQR2|D3TQR2_GLOMM	2640	61469	87	20	2.68	Glutamate dehydrogenase OS=Glossina morsitans morsitans PE=2 SV=1
24	1	tr|D3TRH2|D3TRH2_GLOMM	2507	72657	75	12	0.78	Heat shock protein cognate 3 OS=Glossina morsitans morsitans PE=2 SV=1
25	1	tr|D3TNV8|D3TNV8_GLOMM	2316	50714	78	11	1.41	Elongation factor 1-alpha OS=Glossina morsitans morsitans PE=2 SV=1
27	1	tr|D3TRU0|D3TRU0_GLOMM	2101	35868	58	12	2.45	Glyceraldehyde-3-phosphate dehydrogenase OS=Glossina morsitans morsitans PE=2 SV=1
30	1	tr|D3TLL9|D3TLL9_GLOMM	1867	15085	54	9	16.16	Fatty acid-binding protein FABP OS=Glossina morsitans morsitans PE=2 SV=1
34	1	tr|Q8IS91|Q8IS91_GLOFF	1714	29569	49	12	5.14	Phosphotrypsin OS=Glossina fuscipes fuscipes PE=2 SV=1
34	2	tr|D3TLW4|D3TLW4_GLOMM	1308	31044	37	8	2.06	Midgut trypsin OS=Glossina morsitans morsitans PE=2 SV=1
35	1	tr|D3TS03|D3TS03_GLOMM	1699	82319	53	11	0.60	Endoplasmic reticulum glucose-regulated protein OS=Glossina morsitans morsitans PE=2 SV=1
36	1	tr|D3TNQ0|D3TNQ0_GLOMM	1649	33126	60	14	3.20	ADP/ATP translocase OS=Glossina morsitans morsitans PE=2 SV=1
39	1	tr|D3TLD9|D3TLD9_GLOMM	1473	55733	49	11	1.11	Putative aminopeptidase OS=Glossina morsitans morsitans PE=2 SV=1
40	1	tr|D3TLI6|D3TLI6_GLOMM	1411	68466	43	13	0.84	Vacuolar H+-ATPase v1 sector subunit A OS=Glossina morsitans morsitans PE=2 SV=1
42	1	tr|D3TRT1|D3TRT1_GLOMM	1265	32813	39	7	1.38	Putative Tm2-PB OS=Glossina morsitans morsitans PE=2 SV=1
43	1	tr|D3TS28|D3TS28_GLOMM	1241	39637	42	8	2.07	Differentiation-related protein 1 protein OS=Glossina morsitans morsitans PE=2 SV=1
45	1	tr|D3TLM8|D3TLM8_GLOMM	1119	28310	23	5	1.18	Multifunctional chaperone OS=Glossina morsitans morsitans PE=2 SV=1
47	1	tr|D3TR05|D3TR05_GLOMM	1066	60924	26	6	0.52	Heat shock protein 60 OS=Glossina morsitans morsitans PE=2 SV=1
51	1	tr|D3TQ28|D3TQ28_GLOMM	1046	73097	38	16	1.02	Myosin class II heavy chain OS=Glossina morsitans morsitans PE=2 SV=1
52	1	tr|D3TS11|D3TS11_GLOMM	996	59736	31	7	0.54	Aldehyde dehydrogenase OS=Glossina morsitans morsitans PE=2 SV=1
53	1	tr|Q694A5|Q694A5_GLOMM	992	22100	30	5	1.33	Putative thioredoxin peroxidase 1 OS=Glossina morsitans morsitans PE=2 SV=1
56	1	tr|D3TPN5|D3TPN5_GLOMM	928	40403	29	8	1.38	Arginine kinase OS=Glossina morsitans morsitans PE=2 SV=1
57	1	tr|D3TMX6|D3TMX6_GLOMM	888	33307	32	5	0.94	ATP synthase subunit gamma OS=Glossina morsitans morsitans PE=2 SV=1
59	1	tr|D3TQ43|D3TQ43_GLOMM	878	84912	32	8	0.41	Gamma-glutamyl phosphate reductase OS=Glossina morsitans morsitans PE=2 SV=1
60	1	tr|D3TNV2|D3TNV2_GLOMM	873	47818	24	9	1.23	Enolase OS=Glossina morsitans morsitans PE=2 SV=1
61	1	tr|D3TPV3|D3TPV3_GLOMM	870	40102	25	7	0.74	Fructose-bisphosphate aldolase OS=Glossina morsitans morsitans PE=2 SV=1
61	2	tr|D3TPU5|D3TPU5_GLOMM	679	40305	23	7	0.74	Fructose-bisphosphate aldolase OS=Glossina morsitans morsitans PE=2 SV=1
63	1	tr|D3TP87|D3TP87_GLOMM	833	95569	26	9	0.50	Elongation factor 2 OS=Glossina morsitans morsitans PE=2 SV=1
65	1	tr|D3TPJ2|D3TPJ2_GLOMM	804	46602	23	4	0.41	Ubiquinol cytochrome c reductase subunit QCR2 OS=Glossina morsitans morsitans PE=2 SV=1
67	1	tr|D3TLP2|D3TLP2_GLOMM	756	54739	21	9	0.79	Putative metallopeptidase OS=Glossina morsitans morsitans PE=2 SV=1
68	1	tr|D3TLF9|D3TLF9_GLOMM	753	35702	29	8	1.22	NAD-dependent malate dehydrogenase OS=Glossina morsitans morsitans PE=2 SV=1
69	1	tr|D3TQT6|D3TQT6_GLOMM	686	39763	23	8	1.41	Glycerol 3 phosphate dehydrogenase OS=Glossina morsitans morsitans PE=2 SV=1
70	1	tr|D3TLH4|D3TLH4_GLOMM	684	62580	24	7	0.43	Glutamic pyruvate transaminase 2 OS=Glossina morsitans morsitans PE=2 SV=1
71	1	tr|D3TMW9|D3TMW9_GLOMM	640	24972	19	2	0.46	Cellular repressor of transcription OS=Glossina morsitans morsitans PE=2 SV=1
73	1	tr|D3TLR9|D3TLR9_GLOMM	624	27454	20	6	0.99	Triosephosphate isomerase OS=Glossina morsitans morsitans PE=2 SV=1
74	1	tr|D3TLZ0|D3TLZ0_GLOMM	616	32195	22	7	0.99	Enoyl-CoA hydratase OS=Glossina morsitans morsitans PE=2 SV=1
75	1	tr|D3TKX6|D3TKX6_GLOMM	608	27350	18	1	0.26	Trypsin (Fragment) OS=Glossina morsitans morsitans PE=2 SV=1
76	1	tr|Q0QHK6|Q0QHK6_GLOMM	596	58510	23	7	0.55	1-pyrroline-5-carboxylate dehydrogenase 2 OS=Glossina morsitans morsitans PE=2 SV=1
77	1	tr|D3TSC7|D3TSC7_GLOMM	575	54466	20	8	0.60	Vacuolar H+-ATPase v1 sector subunit B OS=Glossina morsitans morsitans PE=2 SV=1
78	1	tr|D3TRU3|D3TRU3_GLOMM	560	57390	17	6	0.48	Catalase OS=Glossina morsitans morsitans PE=2 SV=1
82	1	tr|D3TML9|D3TML9_GLOMM	532	31071	22	4	0.66	Hypothetical conserved protein OS=Glossina morsitans morsitans PE=2 SV=1
83	1	tr|D3TRE3|D3TRE3_GLOMM	532	57690	18	4	0.25	Disulfide isomerase OS=Glossina morsitans morsitans PE=2 SV=1
84	1	tr|D3TR91|D3TR91_GLOMM	501	38893	19	5	0.63	Mitochondrial phosphate carrier protein OS=Glossina morsitans morsitans PE=2 SV=1
84	2	tr|D3TS17|D3TS17_GLOMM	120	39427	4	2	0.17	Mitochondrial phosphate carrier protein OS=Glossina morsitans morsitans PE=2 SV=1
85	1	tr|D3TL24|D3TL24_GLOMM	498	23836	17	3	0.48	40S ribosomal protein S8 (Fragment) OS=Glossina morsitans morsitans PE=2 SV=1
87	1	tr|D3TRW2|D3TRW2_GLOMM	490	54107	17	4	0.27	Metalloexopeptidases OS=Glossina morsitans morsitans PE=2 SV=1
89	1	tr|D3TKT4|D3TKT4_GLOMM	464	13916	16	3	2.74	Profilin (Fragment) OS=Glossina morsitans morsitans PE=2 SV=1
90	1	tr|D3TSL2|D3TSL2_GLOMM	462	22707	19	4	1.28	Flavin reductase OS=Glossina morsitans morsitans PE=2 SV=1
91	1	tr|D3TQT3|D3TQT3_GLOMM	452	34321	14	4	0.59	Ribosomal protein L5 OS=Glossina morsitans morsitans PE=2 SV=1
92	1	tr|D3TN46|D3TN46_GLOMM	439	46994	18	5	0.50	Zinc carboxypeptidase OS=Glossina morsitans morsitans PE=2 SV=1
93	1	tr|D3TR96|D3TR96_GLOMM	436	27104	20	4	0.79	ATP synthase subunit b OS=Glossina morsitans morsitans PE=2 SV=1
95	1	tr|D3TMT7|D3TMT7_GLOMM	423	24043	13	4	0.92	Peptidyl-prolyl cis-trans isomerase OS=Glossina morsitans morsitans PE=2 SV=1
96	1	tr|D3TM10|D3TM10_GLOMM	420	47980	17	5	0.49	Adenosylhomocysteinase OS=Glossina morsitans morsitans PE=2 SV=1
97	1	tr|D3TL03|D3TL03_GLOMM	420	29832	24	5	1.09	Chymotrypsin-like serine protease (Fragment) OS=Glossina morsitans morsitans PE=2 SV=1
98	1	tr|D3TR86|D3TR86_GLOMM	420	86528	11	3	0.16	Aconitase OS=Glossina morsitans morsitans PE=2 SV=1
99	1	tr|D3TRK9|D3TRK9_GLOMM	413	35757	14	5	0.56	D-3-phosphoglycerate dehydrogenase OS=Glossina morsitans morsitans PE=2 SV=1
101	1	tr|D3TR32|D3TR32_GLOMM	405	30347	15	4	0.52	40S ribosomal protein SA OS=Glossina morsitans morsitans PE=2 SV=1
102	1	tr|D3TQU5|D3TQU5_GLOMM	405	19425	12	2	0.38	60s ribosomal protein L14 OS=Glossina morsitans morsitans PE=2 SV=1
104	1	tr|H9TZT6|H9TZT6_GLOMM	401	42656	12	3	0.35	Serp2 OS=Glossina morsitans morsitans PE=2 SV=1
105	1	tr|D3TPC2|D3TPC2_GLOMM	397	17462	10	2	1.03	Hypothetical conserved protein OS=Glossina morsitans morsitans PE=2 SV=1
106	1	tr|D3TM60|D3TM60_GLOMM	396	25017	15	2	0.29	Secreted protein OS=Glossina morsitans morsitans PE=2 SV=1
108	1	tr|D3TR71|D3TR71_GLOMM	391	42225	11	2	0.16	Acetyl-CoA acetyltransferase OS=Glossina morsitans morsitans PE=2 SV=1
109	1	tr|D3TR37|D3TR37_GLOMM	390	9300	9	1	0.37	Acyl-CoA-binding protein OS=Glossina morsitans morsitans PE=4 SV=1
110	1	tr|D3TRU6|D3TRU6_GLOMM	379	63580	10	2	0.11	Carbon-nitrogen hydrolase OS=Glossina morsitans morsitans PE=2 SV=1
114	1	tr|D3TMR0|D3TMR0_GLOMM	363	22206	11	4	1.02	Mitochondrial F1F0-ATP synthase subunit OSCP/ATP5 OS=Glossina morsitans morsitans PE=2 SV=1
116	1	tr|D3TKS0|D3TKS0_GLOMM	360	28883	14	2	0.24	Trypsin (Fragment) OS=Glossina morsitans morsitans PE=2 SV=1
119	1	tr|D3TR48|D3TR48_GLOMM	353	21477	11	3	0.55	60s ribosomal protein L9 OS=Glossina morsitans morsitans PE=2 SV=1
120	1	tr|D3TLB1|D3TLB1_GLOMM	332	26231	13	4	0.62	Vacuolar H+-ATPase v1 sector subunit E OS=Glossina morsitans morsitans PE=2 SV=1
121	1	tr|D3TQA3|D3TQA3_GLOMM	328	65544	10	4	0.22	Malic enzyme OS=Glossina morsitans morsitans PE=2 SV=1
123	1	tr|D3TRT4|D3TRT4_GLOMM	322	35322	9	4	0.57	Sideroflexin OS=Glossina morsitans morsitans PE=2 SV=1
125	1	tr|D3TRU2|D3TRU2_GLOMM	303	70082	15	6	0.32	Putative bifunctional leukotriene A4 hydrolase/aminopeptidase LTA4H OS=G. m. morsitans PE=2 SV=1
126	1	tr|D3TRW6|D3TRW6_GLOMM	302	12429	10	4	1.65	Ribosomal protein L30 OS=Glossina morsitans morsitans PE=3 SV=1
128	1	tr|Q2PQM0|Q2PQM0_GLOMM	297	15403	8	2	0.49	Ribosomal protein L18 OS=Glossina morsitans morsitans GN=RpL18 PE=2 SV=1
130	1	tr|D3TLK5|D3TLK5_GLOMM	295	36808	10	3	0.29	Na+/K+ ATPase beta subunit OS=Glossina morsitans morsitans PE=2 SV=1
131	1	tr|D3TS59|D3TS59_GLOMM	291	54954	10	4	0.26	Vacuolar H+-ATPase v1 sector subunit H OS=Glossina morsitans morsitans PE=2 SV=1
136	1	tr|D3TPI6|D3TPI6_GLOMM	277	27355	8	3	0.41	Ribosomal protein S4 OS=Glossina morsitans morsitans PE=2 SV=1
138	1	tr|D3TLP3|D3TLP3_GLOMM	273	28154	11	4	0.56	Glutathione S-transferase OS=Glossina morsitans morsitans PE=2 SV=1
139	1	tr|D3TLL3|D3TLL3_GLOMM	271	29226	10	3	0.72	Phosphoglycerate mutase OS=Glossina morsitans morsitans PE=2 SV=1
140	1	tr|L0LBH8|L0LBH8_9MUSC	270	26401	10	4	0.61	Cytochrome c oxidase subunit 2 (Fragment) OS=Glossina morsitans GN=CO2 PE=3 SV=1
141	1	tr|D3TRP1|D3TRP1_GLOMM	265	29357	11	4	0.54	Multifunctional chaperone OS=Glossina morsitans morsitans PE=2 SV=1
142	1	tr|D3TLE7|D3TLE7_GLOMM	264	54849	10	4	0.34	Thioredoxin reductase-1 OS=Glossina morsitans morsitans PE=2 SV=1
144	1	tr|D3TNY9|D3TNY9_GLOMM	262	14906	11	5	1.80	Putative translation initiation inhibitor UK114/IBM1 OS=Glossina morsitans morsitans PE=2 SV=1
148	1	tr|D3TRZ7|D3TRZ7_GLOMM	257	46225	11	5	0.41	Aspartate aminotransferase OS=Glossina morsitans morsitans PE=2 SV=1
150	1	tr|D3TLB8|D3TLB8_GLOMM	254	30306	9	5	0.68	Prohibitin OS=Glossina morsitans morsitans PE=2 SV=1
151	1	tr|D3TLH6|D3TLH6_GLOMM	253	40487	8	3	0.27	Phosphoserine aminotransferase OS=Glossina morsitans morsitans PE=2 SV=1
153	1	tr|D3TMY7|D3TMY7_GLOMM	246	13602	6	1	0.25	40S ribosomal protein S20 OS=Glossina morsitans morsitans PE=2 SV=1
154	2	tr|D3TS01|D3TS01_GLOMM	121	19005	5	2	0.63	Nucleoside diphosphate kinase OS=Glossina morsitans morsitans PE=2 SV=1
156	1	tr|D3TRY9|D3TRY9_GLOMM	240	21125	7	1	0.34	Cytochrome c oxidase subunit IV COX5b OS=Glossina morsitans morsitans PE=2 SV=1
157	1	tr|D3TNC2|D3TNC2_GLOMM	237	68126	10	5	0.27	Radixin OS=Glossina morsitans morsitans PE=2 SV=1
160	1	tr|D3TQL8|D3TQL8_GLOMM	234	34013	9	4	0.59	60s acidic ribosomal protein P0 OS=Glossina morsitans morsitans PE=2 SV=1
161	1	tr|D3TPG7|D3TPG7_GLOMM	232	36108	11	7	0.85	G protein beta subunit-like protein OS=Glossina morsitans morsitans PE=2 SV=1
163	1	tr|D3TMF1|D3TMF1_GLOMM	227	29694	7	2	0.24	Salivary antigen 5 OS=Glossina morsitans morsitans PE=2 SV=1
164	1	tr|D3TLP1|D3TLP1_GLOMM	224	29901	8	5	0.70	60s ribosomal protein L7 OS=Glossina morsitans morsitans PE=2 SV=1
165	1	tr|D3TQ27|D3TQ27_GLOMM	217	17442	8	3	0.70	Actin depolymerizing factor OS=Glossina morsitans morsitans PE=2 SV=1
167	1	tr|D3TLT8|D3TLT8_GLOMM	216	27102	6	1	0.12	Short-chain alcohol dehydrogenase/3-hydroxyacyl-CoA dehydrogenase OS=G. m. morsitans PE=2 SV=1
169	1	tr|D3TRT6|D3TRT6_GLOMM	206	46340	6	5	0.41	Short-chain acyl-CoA dehydrogenase OS=Glossina morsitans morsitans PE=2 SV=1
171	1	tr|D3TR97|D3TR97_GLOMM	203	26917	6	2	0.26	Cytochrome b-c1 complex subunit Rieske, mitochondrial OS=Glossina morsitans morsitans PE=2 SV=1
172	1	tr|D3TN04|D3TN04_GLOMM	202	26763	6	2	0.26	Alkyl hydroperoxide reductase OS=Glossina morsitans morsitans PE=2 SV=1
175	1	tr|D3TLB5|D3TLB5_GLOMM	197	69998	7	4	0.20	Aminopeptidase P OS=Glossina morsitans morsitans PE=2 SV=1
177	1	tr|D3TMB2|D3TMB2_GLOMM	195	27787	5	2	0.25	Midgut trypsin OS=Glossina morsitans morsitans PE=2 SV=1
179	1	tr|D3TPI8|D3TPI8_GLOMM	192	24554	9	4	0.67	Ribosomal protein L15 OS=Glossina morsitans morsitans PE=2 SV=1
181	1	tr|D3TP00|D3TP00_GLOMM	190	16293	6	1	0.46	Ribosomal protein S14b OS=Glossina morsitans morsitans PE=2 SV=1
183	1	tr|D3TS62|D3TS62_GLOMM	185	47293	7	3	0.31	Troponin OS=Glossina morsitans morsitans PE=2 SV=1
184	1	tr|D3TP14|D3TP14_GLOMM	184	34779	7	5	0.58	Electron transfer flavoprotein alpha subunit OS=Glossina morsitans morsitans PE=2 SV=1
186	1	tr|D3TR49|D3TR49_GLOMM	179	68752	6	4	0.21	Very-long-chain acyl-CoA dehydrogenase OS=Glossina morsitans morsitans PE=2 SV=1
187	1	tr|D3TME3|D3TME3_GLOMM	174	63989	4	1	0.05	Glucose-6-phosphate isomerase OS=Glossina morsitans morsitans PE=2 SV=1
188	1	tr|D3TRX0|D3TRX0_GLOMM	171	43928	5	2	0.16	Hydroxysteroid dehydrogenase-like 2 OS=Glossina morsitans morsitans PE=2 SV=1
189	1	tr|D3TL86|D3TL86_GLOMM	171	22683	4	1	0.15	Angiopoietin-like protein (Fragment) OS=Glossina morsitans morsitans PE=2 SV=1
191	1	tr|D3TLW7|D3TLW7_GLOMM	171	28554	6	2	0.25	Fat body trypsin OS=Glossina morsitans morsitans PE=2 SV=1
192	1	tr|D3TRR8|D3TRR8_GLOMM	170	47110	6	3	0.23	Ribosomal protein L3 OS=Glossina morsitans morsitans PE=2 SV=1
196	1	tr|D3TLQ6|D3TLQ6_GLOMM	163	34044	6	3	0.45	Pyridoxal/pyridoxine/pyridoxamine kinase OS=Glossina morsitans morsitans PE=2 SV=1
197	1	tr|D3TQB5|D3TQB5_GLOMM	163	83722	4	2	0.08	Pyruvate carboxylase OS=Glossina morsitans morsitans PE=2 SV=1
197	2	tr|Q0QHL4|Q0QHL4_GLOMM	91	41152	3	3	0.26	Pyruvate carboxylase (Fragment) OS=Glossina morsitans morsitans PE=2 SV=1
198	1	tr|D3TLG9|D3TLG9_GLOMM	162	73149	5	2	0.09	Succinyl coenzyme A synthetase flavoprotein subunit OS=Glossina morsitans morsitans PE=2 SV=1
199	1	tr|D3TRK1|D3TRK1_GLOMM	156	31512	5	1	0.22	Trehalose-6-phosphate synthase component TPS1 OS=Glossina morsitans morsitans PE=2 SV=1
200	1	tr|D3TSD9|D3TSD9_GLOMM	155	83964	5	2	0.08	Hydroxyacyl-CoA dehydrogenase/enoyl-CoA hydratase OS=Glossina morsitans morsitans PE=2 SV=1
204	1	tr|D3TMN9|D3TMN9_GLOMM	153	29600	5	2	0.24	60s ribosomal protein L23 OS=Glossina morsitans morsitans PE=2 SV=1
205	1	tr|D3TSF3|D3TSF3_GLOMM	152	79754	4	1	0.04	Acyl-coenzyme A oxidase OS=Glossina morsitans morsitans PE=2 SV=1
206	1	tr|D3TRZ5|D3TRZ5_GLOMM	152	58052	5	2	0.18	Alanine-glyoxylate transaminase 1 OS=Glossina morsitans morsitans PE=2 SV=1
208	1	tr|D3TMA9|D3TMA9_GLOMM	151	28328	3	1	0.12	Midgut trypsin OS=Glossina morsitans morsitans PE=2 SV=1
209	1	tr|D3TM34|D3TM34_GLOMM	149	49234	5	3	0.21	Succinyl-CoA synthetase beta subunit OS=Glossina morsitans morsitans PE=2 SV=1
211	1	tr|D3TLG3|D3TLG3_GLOMM	149	46724	5	3	0.23	Isocitrate dehydrogenase [NADP] OS=Glossina morsitans morsitans PE=2 SV=1
213	1	tr|D3TRK5|D3TRK5_GLOMM	145	31633	5	2	0.22	Uncharacterized integral membrane protein OS=Glossina morsitans morsitans PE=2 SV=1
216	1	tr|D3TNW5|D3TNW5_GLOMM	143	39943	4	1	0.08	Salivary secreted angiopoietin-like protein OS=Glossina morsitans morsitans PE=2 SV=1
217	1	tr|D3TSA4|D3TSA4_GLOMM	143	32488	5	2	0.21	Hypothetical conserved protein OS=Glossina morsitans morsitans PE=2 SV=1
218	1	tr|D3TM69|D3TM69_GLOMM	142	47310	4	3	0.22	Calreticulin OS=Glossina morsitans morsitans PE=2 SV=1
221	1	tr|D3TMM3|D3TMM3_GLOMM	137	40350	4	2	0.17	Vacuolar H+-ATPase v0 sector subunit D OS=Glossina morsitans morsitans PE=2 SV=1
223	1	tr|D3TRU9|D3TRU9_GLOMM	135	53813	4	3	0.19	Dihydrolipoyl dehydrogenase OS=Glossina morsitans morsitans PE=2 SV=1
224	1	tr|D3TMX5|D3TMX5_GLOMM	134	26464	3	1	0.13	Reticulon OS=Glossina morsitans morsitans PE=2 SV=1
228	1	tr|D3TS27|D3TS27_GLOMM	129	6551	3	1	0.55	Mitochondrial F1F0-ATP synthase subunit epsilon/ATP15 OS=Glossina morsitans morsitans PE=4 SV=1
229	1	tr|D3TLR5|D3TLR5_GLOMM	128	30035	3	2	0.23	Mitochondrial complement compon. 1Q subcomponent-binding protein OS=G.m. morsitans PE=2 SV=1
231	1	tr|D3TLR6|D3TLR6_GLOMM	128	27716	2	1	0.12	Vacuolar H+-ATPase v1 sector subunit D OS=Glossina morsitans morsitans PE=2 SV=1
233	1	tr|D3TM02|D3TM02_GLOMM	126	23946	3	2	0.48	Myosin light chain 2 OS=Glossina morsitans morsitans PE=2 SV=1
236	1	tr|D3TL85|D3TL85_GLOMM	124	13075	7	2	0.59	Ribosomal protein S25 (Fragment) OS=Glossina morsitans morsitans PE=2 SV=1
239	1	tr|D3TSA7|D3TSA7_GLOMM	116	23860	4	3	0.48	Glutathione S-transferase OS=Glossina morsitans morsitans PE=2 SV=1
240	1	tr|D3TMN6|D3TMN6_GLOMM	115	44698	5	2	0.15	Eukaryotic translation initiation factor 3 subunit M OS=Glossina morsitans morsitans PE=2 SV=1
242	1	tr|D3TR28|D3TR28_GLOMM	114	20310	4	1	0.17	Calponin OS=Glossina morsitans morsitans PE=2 SV=1
246	1	tr|D3TPP4|D3TPP4_GLOMM	112	31148	2	1	0.22	Inositol monophosphatase OS=Glossina morsitans morsitans PE=2 SV=1
248	1	tr|D3TNW8|D3TNW8_GLOMM	112	26694	3	2	0.42	Aquaporin OS=Glossina morsitans morsitans PE=2 SV=1
249	1	tr|D3TP69|D3TP69_GLOMM	111	11344	3	2	0.70	60s acidic ribosomal protein P1 OS=Glossina morsitans morsitans PE=3 SV=1
252	1	tr|D3TLV9|D3TLV9_GLOMM	109	44364	3	1	0.07	Phosphoglycerate kinase OS=Glossina morsitans morsitans PE=2 SV=1
254	1	tr|D3TLK7|D3TLK7_GLOMM	108	36376	3	1	0.09	Na+/K+ ATPase beta subunit OS=Glossina morsitans morsitans PE=2 SV=1
255	1	tr|D3TM80|D3TM80_GLOMM	108	54207	2	1	0.06	Elongation factor Tu OS=Glossina morsitans morsitans PE=2 SV=1
261	1	tr|D3TMZ1|D3TMZ1_GLOMM	103	61212	4	3	0.17	Endocytosis/signaling protein EHD1 OS=Glossina morsitans morsitans PE=2 SV=1
262	1	sp|Q8MUG0|GPL_GLOFF	102	29561	3	1	0.11	Lectizyme OS=Glossina fuscipes fuscipes GN=Gpl PE=2 SV=1
264	1	tr|D3TLF0|D3TLF0_GLOMM	101	36325	3	2	0.19	Malate dehydrogenase OS=Glossina morsitans morsitans PE=2 SV=1
269	1	tr|D3TNC5|D3TNC5_GLOMM	100	28424	2	1	0.12	Retrotransposon protein OS=Glossina morsitans morsitans PE=2 SV=1
272	1	tr|D3TN14|D3TN14_GLOMM	99	21778	2	1	0.15	Membrane traffic protein OS=Glossina morsitans morsitans PE=2 SV=1
274	1	tr|D3TLP5|D3TLP5_GLOMM	98	80370	3	1	0.04	Acyl-coenzyme A oxidase OS=Glossina morsitans morsitans PE=2 SV=1
276	1	tr|D3TM85|D3TM85_GLOMM	96	21538	3	2	0.34	Translocon-associated complex TRAP beta subunit OS=Glossina morsitans morsitans PE=2 SV=1
278	1	tr|D3TM62|D3TM62_GLOMM	96	48400	4	2	0.22	Aspartate aminotransferase OS=Glossina morsitans morsitans PE=2 SV=1
282	1	tr|D3TLJ1|D3TLJ1_GLOMM	95	72904	3	2	0.09	Bifunctional ATP sulfurylase adenosine 5'-phosphosulfate kinase OS=G. m. morsitans PE=2 SV=1
283	1	tr|D3TMK7|D3TMK7_GLOMM	94	51748	3	2	0.13	Mitochondrial sulfide quinone oxidoreductase OS=Glossina morsitans morsitans PE=2 SV=1
285	1	tr|D3TLM0|D3TLM0_GLOMM	93	29192	3	1	0.11	Uncharacterized conserved protein OS=Glossina morsitans morsitans PE=2 SV=1
288	1	tr|D3TLY4|D3TLY4_GLOMM	89	46677	3	1	0.07	NADH-ubiquinone oxidoreductase NDUFA10/42kDa subunit OS=G. morsitans morsitans PE=2 SV=1
291	1	tr|D3TP85|D3TP85_GLOMM	89	45298	2	1	0.07	Aminoacylase-1 OS=Glossina morsitans morsitans PE=2 SV=1
292	1	tr|D3TLY5|D3TLY5_GLOMM	88	30023	2	1	0.11	Salivary secreted protein OS=Glossina morsitans morsitans PE=2 SV=1
296	1	tr|D3TPX7|D3TPX7_GLOMM	85	66104	2	1	0.05	Carboxylesterase OS=Glossina morsitans morsitans PE=2 SV=1
297	1	tr|D3TME4|D3TME4_GLOMM	85	14035	3	1	0.24	Cytochrome c oxidase subunit Vb COX4 OS=Glossina morsitans morsitans PE=2 SV=1
298	1	tr|D3TPU1|D3TPU1_GLOMM	84	32210	1	1	0.10	Hydroxyacyl-CoA dehydrogenase/enoyl-CoA hydratase OS=Glossina morsitans morsitans PE=2 SV=1
299	1	tr|D3TRM9|D3TRM9_GLOMM	84	16046	3	2	0.47	Superoxide dismutase [Cu-Zn] OS=Glossina morsitans morsitans PE=2 SV=1
302	1	tr|D3TLE8|D3TLE8_GLOMM	82	35947	2	1	0.09	Pyruvate dehydrogenase E1 beta subunit OS=Glossina morsitans morsitans PE=2 SV=1
304	1	tr|D3TQ70|D3TQ70_GLOMM	82	28181	2	1	0.12	Proteasome subunit alpha type OS=Glossina morsitans morsitans PE=2 SV=1
307	1	tr|D3TLB6|D3TLB6_GLOMM	80	35999	3	2	0.19	Annexin OS=Glossina morsitans morsitans PE=2 SV=1
309	1	tr|D3TM76|D3TM76_GLOMM	80	36577	2	2	0.19	Ester hydrolase C11orf54-like protein OS=Glossina morsitans morsitans PE=2 SV=1
310	1	tr|D3TPX1|D3TPX1_GLOMM	80	40910	1	1	0.08	Aldose 1-epimerase OS=Glossina morsitans morsitans PE=2 SV=1
311	1	tr|A3FMN3|A3FMN3_GLOMM	79	44601	3	2	0.15	Tsal2 form A OS=Glossina morsitans morsitans GN=tsal2a PE=2 SV=1
313	1	tr|D3TQG6|D3TQG6_GLOMM	77	46130	3	2	0.15	Eukaryotic initiation factor 4a OS=Glossina morsitans morsitans PE=2 SV=1
320	1	tr|D3TQN8|D3TQN8_GLOMM	75	18426	2	1	0.18	60s ribosomal protein L21 OS=Glossina morsitans morsitans PE=2 SV=1
321	1	tr|D3TM41|D3TM41_GLOMM	75	51904	2	1	0.06	Eukaryotic translation initiation factor 3 subunit E OS=Glossina morsitans morsitans PE=2 SV=1
324	1	tr|D3TLI1|D3TLI1_GLOMM	73	24679	2	1	0.14	Troponin OS=Glossina morsitans morsitans PE=2 SV=1
325	1	tr|D3TQS0|D3TQS0_GLOMM	73	27355	1	1	0.12	Putative dehydrogenase OS=Glossina morsitans morsitans PE=2 SV=1
331	1	tr|D3TRQ9|D3TRQ9_GLOMM	70	36168	2	1	0.19	Aldo-keto reductase OS=Glossina morsitans morsitans PE=2 SV=1
332	1	tr|D3TMD9|D3TMD9_GLOMM	70	20238	2	1	0.17	HspB1 OS=Glossina morsitans morsitans PE=2 SV=1
333	1	tr|D3TLS4|D3TLS4_GLOMM	70	17327	2	1	0.20	Putative membrane protein OS=Glossina morsitans morsitans PE=2 SV=1
334	1	tr|D3TS89|D3TS89_GLOMM	70	30641	2	2	0.23	Putative cargo transport protein ERV29 OS=Glossina morsitans morsitans PE=2 SV=1
335	1	tr|D3TQ38|D3TQ38_GLOMM	70	71520	2	2	0.09	PolyA-binding protein OS=Glossina morsitans morsitans PE=2 SV=1
337	1	tr|D3TKZ1|D3TKZ1_GLOMM	69	52005	2	1	0.06	Dolichyl-diphosphooligosaccharide protein glycosyltransferase 67 kDa subunit OS=Gmm PE=2 SV=1
338	1	tr|D3TS74|D3TS74_GLOMM	68	28075	2	2	0.25	Ribosomal protein L8 OS=Glossina morsitans morsitans PE=2 SV=1
340	1	tr|D3TN80|D3TN80_GLOMM	68	26854	2	1	0.12	Hypothetical conserved protein OS=Glossina morsitans morsitans PE=2 SV=1
341	1	tr|D3TNB1|D3TNB1_GLOMM	67	24988	2	1	0.13	Putative peroxiredoxin OS=Glossina morsitans morsitans PE=2 SV=1
342	1	sp|Q2PQM1|RS6_GLOMM	67	28524	2	2	0.25	40S ribosomal protein S6 OS=Glossina morsitans morsitans GN=RpS6 PE=2 SV=1
345	1	tr|D3TPA0|D3TPA0_GLOMM	67	33904	2	1	0.10	Cytochrome C1 OS=Glossina morsitans morsitans PE=2 SV=1
346	1	tr|D3TMF3|D3TMF3_GLOMM	66	56469	3	2	0.12	Pyruvate kinase OS=Glossina morsitans morsitans PE=2 SV=1
350	1	tr|D3TRS6|D3TRS6_GLOMM	65	36449	1	1	0.09	Annexin OS=Glossina morsitans morsitans PE=2 SV=1
352	1	tr|D3TRW9|D3TRW9_GLOMM	65	14465	2	1	0.24	Fau hypothetical conserved protein OS=Glossina morsitans morsitans PE=2 SV=1
353	1	tr|D3TMR1|D3TMR1_GLOMM	65	58415	2	1	0.06	Chaperonin complex component TcP-1 beta subunit CCT2 OS=Glossina morsitans morsitans PE=2 SV=1
356	1	tr|D3TN88|D3TN88_GLOMM	64	20642	2	1	0.16	Alpha crystallin OS=Glossina morsitans morsitans PE=2 SV=1
358	1	tr|D3TRV5|D3TRV5_GLOMM	63	36382	1	1	0.09	Eukaryotic translation initiation factor 3 subunit I OS=Glossina morsitans morsitans PE=2 SV=1
360	1	tr|D3TPU0|D3TPU0_GLOMM	62	11263	1	1	0.31	Mitochondrial chaperonin OS=Glossina morsitans morsitans PE=3 SV=1
361	1	tr|D3TR12|D3TR12_GLOMM	61	52741	2	2	0.13	NADH-ubiquinone oxidoreductase NDUFS2/49 kDa subunit OS=G. morsitans morsitans PE=2 SV=1
366	1	tr|D3TPS7|D3TPS7_GLOMM	60	17844	2	1	0.19	Troponin C 73F OS=Glossina morsitans morsitans PE=2 SV=1
367	1	tr|D3TMK9|D3TMK9_GLOMM	59	58847	3	2	0.11	Chaperonin complex component TcP-1 zeta subunit OS=Glossina morsitans morsitans PE=2 SV=1
369	1	tr|D3TQU9|D3TQU9_GLOMM	59	33123	2	1	0.10	Translocon-associated complex TRAP alpha subunit OS=Glossina morsitans morsitans PE=2 SV=1
374	1	tr|D3TLV7|D3TLV7_GLOMM	58	59939	1	1	0.05	Chaperonin complex component TcP-1 eta subunit CCT7 OS=Glossina morsitans morsitans PE=2 SV=1
375	1	tr|D3TM51|D3TM51_GLOMM	56	35352	1	1	0.09	Mitochondrial oxoglutarate/malate carrier protein OS=Glossina morsitans morsitans PE=2 SV=1
377	1	tr|D3TQ66|D3TQ66_GLOMM	56	23700	1	1	0.14	Proteasome subunit beta type OS=Glossina morsitans morsitans PE=2 SV=1
378	1	tr|D3TM36|D3TM36_GLOMM	55	27652	2	1	0.12	Putative dehydrogenase OS=Glossina morsitans morsitans PE=2 SV=1
379	1	tr|D3TN18|D3TN18_GLOMM	55	20609	2	1	0.16	Mitochondrial F1F0-ATP synthase subunit D/ATP7 OS=Glossina morsitans morsitans PE=2 SV=1
382	1	tr|D3TLE4|D3TLE4_GLOMM	54	60326	1	1	0.05	Aspartyl tRNA synthetase OS=Glossina morsitans morsitans PE=2 SV=1
384	1	tr|D3TLD3|D3TLD3_GLOMM	54	43682	1	1	0.08	Vacuolar H+-ATPase v0 sector accessory subunit S1 Ac45 OS=Glossina morsitans morsitans PE=2 SV=1
390	1	tr|D3TNI9|D3TNI9_GLOMM	52	33730	1	1	0.10	Dehydrogenase/reductase SdR family member OS=Glossina morsitans morsitans PE=2 SV=1
398	1	tr|D3TRK0|D3TRK0_GLOMM	51	18045	1	1	0.19	Calmodulin OS=Glossina morsitans morsitans PE=2 SV=1
404	1	tr|D3TMP4|D3TMP4_GLOMM	49	28531	1	1	0.12	Hypothetical conserved protein OS=Glossina morsitans morsitans PE=2 SV=1
405	1	tr|D3TS67|D3TS67_GLOMM	48	39490	1	1	0.08	Hypothetical conserved protein OS=Glossina morsitans morsitans PE=2 SV=1
412	1	tr|D3TLW1|D3TLW1_GLOMM	47	43309	1	1	0.08	Nucleosome assembly protein 1 OS=Glossina morsitans morsitans PE=2 SV=1
414	1	tr|Q968A1|Q968A1_GLOMM	47	29610	2	1	0.11	Putative zinc-metalloproteinase OS=Glossina morsitans morsitans PE=2 SV=1
420	1	tr|D3TSC0|D3TSC0_GLOMM	46	61202	1	1	0.05	Hemomucin OS=Glossina morsitans morsitans PE=2 SV=1
422	1	tr|D3TLL2|D3TLL2_GLOMM	46	35858	1	1	0.09	Purine nucleoside phosphorylase OS=Glossina morsitans morsitans PE=2 SV=1
423	1	tr|D3TMH0|D3TMH0_GLOMM	46	18070	1	1	0.19	Translation initiation factor 5A OS=Glossina morsitans morsitans PE=2 SV=1
425	1	tr|D3TLS8|D3TLS8_GLOMM	45	52614	1	1	0.06	4-hydroxybutyrate coenzyme A transferase OS=Glossina morsitans morsitans PE=2 SV=1
429	1	tr|D3TL15|D3TL15_GLOMM	45	27298	1	1	0.12	Midgut trypsin (Fragment) OS=Glossina morsitans morsitans PE=2 SV=1
430	1	tr|D3TQX4|D3TQX4_GLOMM	45	21132	1	1	0.16	60S ribosomal protein L18a OS=Glossina morsitans morsitans PE=2 SV=1
433	1	tr|D3TPR9|D3TPR9_GLOMM	44	25797	1	1	0.13	Glutathione S-transferase OS=Glossina morsitans morsitans PE=2 SV=1
444	1	tr|D3TR70|D3TR70_GLOMM	43	51444	1	1	0.06	Dihydrolipoamide succinyltransferase OS=Glossina morsitans morsitans PE=2 SV=1
445	1	tr|D3TRA4|D3TRA4_GLOMM	43	37479	1	1	0.09	Transaldolase OS=Glossina morsitans morsitans PE=2 SV=1
456	1	tr|D3TSB3|D3TSB3_GLOMM	42	44331	1	1	0.07	Metallopeptidase OS=Glossina morsitans morsitans PE=2 SV=1
472	1	tr|D3TSC9|D3TSC9_GLOMM	40	91201	1	1	0.04	Filamin alpha OS=Glossina morsitans morsitans PE=2 SV=1
475	1	tr|D3TM90|D3TM90_GLOMM	40	63620	1	1	0.05	5' nucleotidase OS=Glossina morsitans morsitans PE=2 SV=1
477	1	tr|D3TN40|D3TN40_GLOMM	40	30002	1	1	0.11	Proteasome subunit beta type OS=Glossina morsitans morsitans PE=2 SV=1
481	1	tr|D3TMQ8|D3TMQ8_GLOMM	40	44400	1	1	0.07	Glutamine synthetase OS=Glossina morsitans morsitans PE=2 SV=1
482	1	tr|D3TMG2|D3TMG2_GLOMM	40	26119	1	1	0.13	60s ribosomal protein L6 OS=Glossina morsitans morsitans PE=2 SV=1
484	1	tr|D3TNA1|D3TNA1_GLOMM	39	9934	1	1	0.35	Putative uncharacterized protein OS=Glossina morsitans morsitans PE=4 SV=1
487	1	tr|D3TLT4|D3TLT4_GLOMM	39	45692	1	1	0.07	26S proteasome regulatory complex subunit RPN7/PSMD6 OS=G. morsitans morsitans PE=2 SV=1
488	1	tr|D3TLG2|D3TLG2_GLOMM	39	56795	1	1	0.06	Methylmalonate-semialdehyde dehydrogenase OS=Glossina morsitans morsitans PE=2 SV=1
491	1	tr|Q694A8|Q694A8_GLOMM	39	18120	1	1	0.19	Putative peroxiredoxin (Fragment) OS=Glossina morsitans morsitans PE=2 SV=1
499	1	tr|D3TRU8|D3TRU8_GLOMM	39	63777	1	1	0.05	Hexokinase OS=Glossina morsitans morsitans PE=2 SV=1
501	1	tr|D3TPQ5|D3TPQ5_GLOMM	38	24725	1	1	0.14	Putative fumarylacetoacetate hydralase OS=Glossina morsitans morsitans PE=2 SV=1
502	1	tr|Q9U7C5|Q9U7C5_GLOMM	38	58357	1	1	0.06	Salivary gland growth factor-2 OS=Glossina morsitans morsitans GN=TSGF-2 PE=2 SV=1
503	1	tr|D3TRC8|D3TRC8_GLOMM	38	26267	1	1	0.13	Glutathione S-transferase OS=Glossina morsitans morsitans PE=2 SV=1
504	1	tr|D3TMY2|D3TMY2_GLOMM	38	27671	1	1	0.12	Alkyl hydroperoxide reductase OS=Glossina morsitans morsitans PE=2 SV=1
506	1	tr|D3TM83|D3TM83_GLOMM	38	74629	1	1	0.04	Signal recognition particle subunit SRP72 OS=Glossina morsitans morsitans PE=2 SV=1
508	1	tr|D3TPQ0|D3TPQ0_GLOMM	38	35120	1	1	0.09	Vesicle coat complex COPI epsilon subunit OS=Glossina morsitans morsitans PE=2 SV=1
510	1	tr|D3TM92|D3TM92_GLOMM	38	24717	1	1	0.14	Gamma-interferon inducible lysosomal thiol reductase OS=Glossina morsitans morsitans PE=2 SV=1
511	1	tr|D3TN05|D3TN05_GLOMM	38	64052	1	1	0.05	Serine hydroxymethyltransferase OS=Glossina morsitans morsitans PE=2 SV=1
512	1	tr|D3TPN0|D3TPN0_GLOMM	38	53374	1	1	0.06	Membrane glycoprotein LIG-1 OS=Glossina morsitans morsitans PE=2 SV=1
516	1	tr|D3TM58|D3TM58_GLOMM	37	28920	1	1	0.11	Secreted juvenile hormone binding protein OS=Glossina morsitans morsitans PE=2 SV=1
517	1	tr|D3TNM4|D3TNM4_GLOMM	37	19992	1	1	0.17	Microtubule-binding protein OS=Glossina morsitans morsitans PE=2 SV=1
518	1	tr|D3TP07|D3TP07_GLOMM	37	28260	1	1	0.12	Proteasome subunit alpha type OS=Glossina morsitans morsitans PE=2 SV=1
519	1	tr|D3TMD6|D3TMD6_GLOMM	37	36732	1	1	0.09	Fructose-1,6-bisphosphatase OS=Glossina morsitans morsitans PE=2 SV=1
MAMMALS
6	1	sp|P60709|ACTB_HUMAN	8262	42052	251	20	29.06	Actin, cytoplasmic 1 OS=Homo sapiens GN=ACTB PE=1 SV=1
24	3	sp|P11142|HSP7C_HUMAN	2014	71082	74	11	0.88	Heat shock cognate 71 kDa protein OS=Homo sapiens GN=HSPA8 PE=1 SV=1
46	1	sp|P04264|K2C1_HUMAN	1095	66170	34	14	1.07	Keratin, type II cytoskeletal 1 OS=Homo sapiens GN=KRT1 PE=1 SV=6
1	1	tr|D0U270|D0U270_MUSMC	120146	15944	2559	21	855001.08	Beta-globin OS=Mus musculus castaneus GN=Hbbt1 PE=3 SV=1
1	2	tr|A8DUK2|A8DUK2_MOUSE	104468	16280	2201	18	145161.60	Beta-globin OS=Mus musculus GN=Hbb-b1 PE=3 SV=1
1	3	tr|D4N6V9|D4N6V9_MUSMC	104459	15931	2201	18	183473.84	Beta-globin OS=Mus musculus castaneus GN=Hbbt1 PE=3 SV=1
1	4	tr|D4N6U4|D4N6U4_MUSMC	99116	15984	2255	18	103021.01	Beta-globin OS=Mus musculus castaneus GN=Hbbt1 PE=3 SV=1
1	5	tr|A8DUQ1|A8DUQ1_MOUSE	76952	15822	1579	12	8968.33	Beta-globin OS=Mus musculus GN=Hbb-b1 PE=3 SV=1
1	6	tr|B1Q450|B1Q450_MOUSE	74558	15887	1631	13	6088.16	Hemoglobin beta chain subunit OS=Mus musculus GN=Hbb-b1 PE=2 SV=1
1	7	sp|P02089|HBB2_MOUSE	66966	15982	1553	19	26796.12	Hemoglobin subunit beta-2 OS=Mus musculus GN=Hbb-b2 PE=1 SV=2
1	8	tr|A8DUK7|A8DUK7_MOUSE	63713	15768	1244	12	1115.35	Beta-globin OS=Mus musculus GN=Hbb-b1 PE=3 SV=1
1	9	tr|A8DUL7|A8DUL7_MOUSE	57399	15796	1208	10	2002.47	Beta-globin OS=Mus musculus GN=Hbb-b1 PE=3 SV=1
1	10	tr|D0U272|D0U272_MUSCO	54676	16109	1383	13	3062.03	Beta-globin OS=Mus cookii GN=Hbbt1 PE=3 SV=1
1	11	tr|D0U278|D0U278_MUSPA	40018	15856	888	8	125.63	Beta-globin OS=Mus pahari GN=Hbbt1 PE=3 SV=1
1	12	tr|A8DUQ5|A8DUQ5_MOUSE	35206	15838	856	10	152.69	Beta-globin OS=Mus musculus GN=Hbb-b1 PE=3 SV=1
1	13	tr|Q18PE4|Q18PE4_MUSCR	23852	16104	556	8	20.28	Beta-globin OS=Mus caroli GN=Hbb1 PE=3 SV=1
2	1	tr|Q546G4|Q546G4_MOUSE	49699	70700	1281	47	92.59	Albumin 1 OS=Mus musculus GN=Alb PE=2 SV=1
3	1	tr|A8DUV3|A8DUV3_MOUSE	45752	15133	1230	16	1493.80	Alpha-globin OS=Mus musculus GN=Hba-a1 PE=3 SV=1
3	2	tr|A8DUV1|A8DUV1_MOUSE	26624	15189	875	14	948.67	Alpha-globin OS=Mus musculus GN=Hba-a1 PE=3 SV=1
3	4	tr|Q9CWS5|Q9CWS5_MOUSE	15933	15138	491	14	359.83	Putative uncharacterized protein OS=Mus musculus GN=Hba-a2 PE=2 SV=1
4	1	sp|Q921I1|TRFE_MOUSE	11089	78841	323	35	7.68	Serotransferrin OS=Mus musculus GN=Tf PE=1 SV=1
5	1	tr|D3YW52|D3YW52_MOUSE	10053	168602	308	41	1.98	Alpha-2-macroglobulin OS=Mus musculus GN=Pzp PE=2 SV=1
6	4	sp|P68033|ACTC_MOUSE	2313	42334	89	10	2.59	Actin, alpha cardiac muscle 1 OS=Mus musculus GN=Actc1 PE=1 SV=1
6	6	sp|Q8BFZ3|ACTBL_MOUSE	1576	42319	52	6	0.97	Beta-actin-like protein 2 OS=Mus musculus GN=Actbl2 PE=1 SV=1
7	1	sp|P07759|SPA3K_MOUSE	8564	47021	199	18	6.13	Serine protease inhibitor A3K OS=Mus musculus GN=Serpina3k PE=1 SV=2
7	2	sp|Q91WP6|SPA3N_MOUSE	1832	46859	56	6	1.26	Serine protease inhibitor A3N OS=Mus musculus GN=Serpina3n PE=1 SV=1
9	3	sp|Q64436|ATP4A_MOUSE	348	115653	14	2	0.12	Potassium-transporting ATPase alpha chain 1 OS=Mus musculus GN=Atp4a PE=1 SV=3
10	1	sp|P22599|A1AT2_MOUSE	4960	46117	139	17	5.48	Alpha-1-antitrypsin 1-2 OS=Mus musculus GN=Serpina1b PE=1 SV=2
10	2	sp|Q00896|A1AT3_MOUSE	3979	45966	114	12	3.29	Alpha-1-antitrypsin 1-3 OS=Mus musculus GN=Serpina1c PE=1 SV=2
14	1	sp|P01872|IGHM_MOUSE	3831	50625	100	16	2.11	Ig mu chain C region secreted form OS=Mus musculus GN=Igh-6 PE=1 SV=2
15	1	sp|P28665|MUG1_MOUSE	3644	166618	112	22	0.76	Murinoglobulin-1 OS=Mus musculus GN=Mug1 PE=1 SV=3
16	1	sp|Q61171|PRDX2_MOUSE	3571	21936	98	10	8.70	Peroxiredoxin-2 OS=Mus musculus GN=Prdx2 PE=1 SV=3
17	1	tr|Q3TAJ4|Q3TAJ4_MOUSE	3498	103440	111	15	0.92	Putative uncharacterized protein OS=Mus musculus GN=Slc4a1 PE=2 SV=1
18	1	sp|P00920|CAH2_MOUSE	3278	29129	89	10	6.03	Carbonic anhydrase 2 OS=Mus musculus GN=Ca2 PE=1 SV=4
19	1	sp|P01027|CO3_MOUSE	3266	187905	116	24	0.62	Complement C3 OS=Mus musculus GN=C3 PE=1 SV=3
24	5	sp|P20029|GRP78_MOUSE	945	72492	33	6	0.30	78 kDa glucose-regulated protein OS=Mus musculus GN=Hspa5 PE=1 SV=3
26	1	tr|Q3U6G1|Q3U6G1_MOUSE	2154	22297	66	8	7.16	Biliverdin reductase B (Flavin reductase (NADPH)) OS=Mus musculus GN=Blvrb PE=2 SV=1
27	2	sp|P16858|G3P_MOUSE	1628	36072	51	9	2.42	Glyceraldehyde-3-phosphate dehydrogenase OS=Mus musculus GN=Gapdh PE=1 SV=2
28	1	tr|I6L985|I6L985_MOUSE	2052	52684	61	7	0.95	Igh protein OS=Mus musculus GN=Igh PE=2 SV=1
29	1	tr|B2RX08|B2RX08_MOUSE	1941	268851	64	27	0.40	Spectrin beta 1 OS=Mus musculus GN=Sptb PE=2 SV=1
32	1	tr|Q3UEM7|Q3UEM7_MOUSE	1796	50044	67	10	1.44	Putative uncharacterized protein OS=Mus musculus GN=Fgg PE=2 SV=1
33	1	tr|Q3TGR2|Q3TGR2_MOUSE	1721	55402	54	12	1.38	Fibrinogen, B beta polypeptide, isoform CRA_a OS=Mus musculus GN=Fgb PE=2 SV=1
37	1	sp|P23953|EST1C_MOUSE	1551	61302	47	9	0.97	Carboxylesterase 1C OS=Mus musculus GN=Ces1c PE=1 SV=4
38	1	tr|Q5M9K1|Q5M9K1_MOUSE	1520	15880	32	6	2.88	Transthyretin OS=Mus musculus GN=Ttr PE=2 SV=1
41	1	tr|I6L9E1|I6L9E1_MOUSE	1301	26625	32	8	1.89	Uncharacterized protein OS=Mus musculus PE=2 SV=1
41	2	tr|A2NHM3|A2NHM3_MOUSE	739	24435	22	7	1.46	If kappa light chain (Fragment) OS=Mus musculus GN=Igkc PE=1 SV=1
41	3	sp|P01654|KV3A1_MOUSE	487	12087	12	2	0.65	Ig kappa chain V-III region PC 2880/PC 1229 OS=Mus musculus PE=1 SV=1
41	4	tr|Q9U410|Q9U410_MOUSE	466	11585	8	2	0.69	Monoclonal anti-idiotypic Schistosoma japonicum antibody NP30 immunoglobulin light chain
								variable region (Fragment) OS=Mus musculus GN=Gm1524 PE=4 SV=1
41	5	sp|P01662|KV3AA_MOUSE	465	12148	12	2	1.12	Ig kappa chain V-III region ABPC 22/PC 9245 OS=Mus musculus PE=1 SV=1
41	6	tr|Q5F2I7|Q5F2I7_MOUSE	444	12304	11	2	0.63	Kappa light chain variable region (Fragment) OS=Mus musculus GN=Igk PE=2 SV=1
41	7	sp|P06330|HVM51_MOUSE	442	13040	11	2	1.02	Ig heavy chain V region AC38 205.12 OS=Mus musculus PE=1 SV=1
41	8	tr|Q8K1F2|Q8K1F2_MOUSE	440	12060	6	2	0.65	Anti-VIPase light chain variable region (Fragment) OS=Mus musculus GN=Gm189 PE=1 SV=1
41	9	tr|Q6PIP8|Q6PIP8_MOUSE	378	51955	15	5	0.45	Igh protein OS=Mus musculus GN=Igh-1a PE=1 SV=1
41	10	sp|P01659|KV3A7_MOUSE	375	12445	9	2	0.63	Ig kappa chain V-III region TEPC 124 OS=Mus musculus PE=1 SV=1
41	11	sp|P03987-2|IGHG3_MOUSE	299	36662	12	3	0.30	Isoform 2 of Ig gamma-3 chain C region OS=Mus musculus
41	12	sp|P01863|GCAA_MOUSE	261	36936	9	3	0.41	Ig gamma-2A chain C region, A allele OS=Mus musculus GN=Ighg PE=1 SV=1
41	13	sp|P01806|HVM36_MOUSE	199	13074	7	3	1.01	Ig heavy chain V region 441 OS=Mus musculus PE=4 SV=1
41	14	tr|A2N494|A2N494_MOUSE	195	12738	4	2	1.04	Aberrantly recombined kappa chain Vk8/J1 region (Fragment) OS=Mus musculus PE=4 SV=1
41	15	tr|Q7TMK4|Q7TMK4_MOUSE	157	53145	4	3	0.20	Immunoglobulin heavy chain complex OS=Mus musculus GN=Gm16844 PE=2 SV=1
41	16	tr|Q91Z05|Q91Z05_MOUSE	152	52711	7	5	0.35	Ighg protein OS=Mus musculus GN=Ighg PE=1 SV=1
41	17	tr|Q32NZ5|Q32NZ5_MOUSE	132	52998	3	3	0.20	Igh protein OS=Mus musculus GN=Gm16844 PE=2 SV=1
41	18	tr|Q6KB05|Q6KB05_MOUSE	121	27656	4	3	0.58	ScFv B8E5 protein (Fragment) OS=Mus musculus GN=scFv B8E5 PE=1 SV=1
41	19	tr|Q80ZI7|Q80ZI7_MOUSE	119	53954	4	4	0.27	Igh protein OS=Mus musculus GN=Gm16844 PE=2 SV=1
41	20	sp|P01635|KV5A3_MOUSE	114	12744	3	2	0.61	Ig kappa chain V-V region K2 (Fragment) OS=Mus musculus PE=1 SV=1
41	21	sp|P01636|KV5A4_MOUSE	98	12137	4	2	1.12	Ig kappa chain V-V region MOPC 149 OS=Mus musculus PE=1 SV=1
41	22	sp|P18528|HVM57_MOUSE	77	11114	3	2	0.72	Ig heavy chain V region 6.96 OS=Mus musculus PE=4 SV=1
44	1	sp|P08032|SPTA1_MOUSE	1241	280833	43	16	0.22	Spectrin alpha chain, erythrocytic 1 OS=Mus musculus GN=Spta1 PE=2 SV=3
46	2	sp|Q3TTY5|K22E_MOUSE	197	71336	6	2	0.09	Keratin, type II cytoskeletal 2 epidermal OS=Mus musculus GN=Krt2 PE=1 SV=1
46	3	tr|E9Q1Z0|E9Q1Z0_MOUSE	102	58587	5	2	0.12	Protein 4732456N10Rik OS=Mus musculus GN=4732456N10Rik PE=3 SV=1
46	4	sp|Q8VED5|K2C79_MOUSE	86	57802	4	2	0.12	Keratin, type II cytoskeletal 79 OS=Mus musculus GN=Krt79 PE=1 SV=2
49	1	sp|P13634|CAH1_MOUSE	1051	28370	37	9	2.38	Carbonic anhydrase 1 OS=Mus musculus GN=Ca1 PE=2 SV=4
50	1	tr|Q3TCF1|Q3TCF1_MOUSE	1050	256492	35	18	0.27	Putative uncharacterized protein OS=Mus musculus GN=Fn1 PE=2 SV=1
53	2	sp|P35700|PRDX1_MOUSE	208	22390	9	2	0.32	Peroxiredoxin-1 OS=Mus musculus GN=Prdx1 PE=1 SV=1
54	2	sp|A2AQ07|TBB1_MOUSE	472	51093	20	3	0.21	Tubulin beta-1 chain OS=Mus musculus GN=Tubb1 PE=1 SV=1
55	1	tr|Q3TVZ1|Q3TVZ1_MOUSE	957	59979	33	10	0.80	Catalase OS=Mus musculus GN=Cat PE=2 SV=1
58	1	tr|Q0VGY9|Q0VGY9_MOUSE	880	207994	24	9	0.15	Ank1 protein OS=Mus musculus GN=Ank1 PE=2 SV=1
64	1	tr|Q58EV2|Q58EV2_MOUSE	831	23008	34	10	4.12	Apoa1 protein OS=Mus musculus GN=Apoa1 PE=2 SV=1
66	1	tr|Q3TCI7|Q3TCI7_MOUSE	768	36818	25	4	0.41	Putative uncharacterized protein OS=Mus musculus GN=Ldha PE=2 SV=1
68	2	sp|P08249|MDHM_MOUSE	247	36045	7	2	0.30	Malate dehydrogenase, mitochondrial OS=Mus musculus GN=Mdh2 PE=1 SV=3
72	1	tr|E9PV24|E9PV24_MOUSE	632	88117	18	3	0.12	Protein Fga OS=Mus musculus GN=Fga PE=2 SV=1
80	1	sp|P11352|GPX1_MOUSE	544	22544	20	5	1.64	Glutathione peroxidase 1 OS=Mus musculus GN=Gpx1 PE=1 SV=2
88	1	sp|Q91X72|HEMO_MOUSE	478	52026	18	5	0.45	Hemopexin OS=Mus musculus GN=Hpx PE=1 SV=2
94	1	tr|Q8BPA1|Q8BPA1_MOUSE	432	31744	11	2	0.35	Putative uncharacterized protein OS=Mus musculus GN=Stom PE=2 SV=1
96	4	sp|P50247|SAHH_MOUSE	175	48170	9	4	0.30	Adenosylhomocysteinase OS=Mus musculus GN=Ahcy PE=1 SV=3
100	1	sp|P08228|SODC_MOUSE	412	16104	14	6	2.81	Superoxide dismutase [Cu-Zn] OS=Mus musculus GN=Sod1 PE=1 SV=2
103	1	tr|Q543J5|Q543J5_MOUSE	404	52484	12	5	0.44	Antithrombin OS=Mus musculus GN=Serpinc1 PE=2 SV=1
113	1	sp|P24549|AL1A1_MOUSE	367	55060	14	6	0.50	Retinal dehydrogenase 1 OS=Mus musculus GN=Aldh1a1 PE=1 SV=5
115	1	sp|Q01853|TERA_MOUSE	363	89950	13	9	0.38	Transitional endoplasmic reticulum ATPase OS=Mus musculus GN=Vcp PE=1 SV=4
117	1	tr|Q3TAQ8|Q3TAQ8_MOUSE	360	30230	13	2	0.23	Putative uncharacterized protein OS=Mus musculus GN=Bpgm PE=2 SV=1
122	1	tr|Q65ZI1|Q65ZI1_MOUSE	327	28053	8	1	0.25	Anti-HIV-1 reverse transcriptase single-chain variable OS=Mus musculus GN=Igkv5-39 PE=1 SV=1
122	2	sp|P01642|KV5A9_MOUSE	196	12721	5	2	0.61	Ig kappa chain V-V region L7 (Fragment) OS=Mus musculus GN=Gm10881 PE=1 SV=1
124	1	tr|Q3UHS6|Q3UHS6_MOUSE	318	271836	10	5	0.06	Putative uncharacterized protein OS=Mus musculus GN=Tln1 PE=2 SV=1
132	1	tr|A2NU20|A2NU20_MOUSE	290	13520	7	1	0.25	VH coding region (Fragment) OS=Mus musculus GN=Gm16839 PE=4 SV=1
133	1	tr|Q3TIU3|Q3TIU3_MOUSE	289	38072	7	3	0.40	Putative uncharacterized protein OS=Mus musculus GN=Ahsg PE=2 SV=1
134	1	tr|Q4FJR9|Q4FJR9_MOUSE	288	18057	8	2	0.41	G1p2 protein OS=Mus musculus GN=Isg15 PE=2 SV=1
137	1	tr|Q543K9|Q543K9_MOUSE	276	32527	8	4	0.48	Purine nucleoside phosphorylase OS=Mus musculus GN=Pnp PE=2 SV=1
143	1	tr|D6RGQ0|D6RGQ0_MOUSE	262	129186	6	2	0.05	Complement factor H OS=Mus musculus GN=Cfh PE=2 SV=1
147	1	tr|Q3T9M7|Q3T9M7_MOUSE	259	77747	9	6	0.28	Putative uncharacterized protein OS=Mus musculus GN=Epb4.2 PE=2 SV=1
152	1	sp|P21614|VTDB_MOUSE	249	55162	6	3	0.19	Vitamin D-binding protein OS=Mus musculus GN=Gc PE=1 SV=2
154	1	tr|B0LAA8|B0LAA8_MOUSE	244	16460	7	3	1.12	Nucleoside diphosphate kinase (Fragment) OS=Mus musculus GN=Nme2 PE=2 SV=1
158	1	sp|Q3U0B3|DHR11_MOUSE	234	28712	8	4	0.55	Dehydrogenase/reductase SDR family member 11 OS=Mus musculus GN=Dhrs11 PE=2 SV=1
159	1	sp|P17563|SBP1_MOUSE	234	53051	7	5	0.35	Selenium-binding protein 1 OS=Mus musculus GN=Selenbp1 PE=1 SV=2
166	1	tr|Q3V1T9|Q3V1T9_MOUSE	217	93485	7	3	0.11	Putative uncharacterized protein OS=Mus musculus GN=Plg PE=2 SV=1
168	1	tr|Q3U0C4|Q3U0C4_MOUSE	209	51422	8	4	0.28	Putative uncharacterized protein OS=Mus musculus GN=Gda PE=2 SV=1
173	1	tr|J3QNZ9|J3QNZ9_MOUSE	202	10531	6	1	1.34	Uncharacterized protein OS=Mus musculus GN=Igkv4-62 PE=4 SV=1
174	1	tr|A0N6R0|A0N6R0_9MURI	202	11693	3	1	0.30	Rheumatoid factor RF3-2C (Fragment) OS=Mus sp. GN=Ig V<kappa> PE=2 SV=1
178	1	tr|Q5FW97|Q5FW97_MOUSE	194	47453	6	4	0.31	Enolase 1, alpha non-neuron OS=Mus musculus GN=Eno1 PE=2 SV=1
180	1	tr|G3X977|G3X977_MOUSE	192	106694	7	3	0.09	Inter-alpha trypsin inhibitor, heavy chain 2 OS=Mus musculus GN=Itih2 PE=4 SV=1
185	1	tr|K7TDP3|K7TDP3_MOUSE	182	12907	4	1	0.27	IgA heavy chain variable region (Fragment) OS=Mus musculus PE=2 SV=1
190	1	tr|A5GZX3|A5GZX3_MOUSE	171	20967	6	3	0.56	Glyoxalase 1 OS=Mus musculus GN=Glo1 PE=2 SV=1
193	1	tr|D3YWI1|D3YWI1_MOUSE	168	26123	6	2	0.62	Fructose-bisphosphate aldolase (Fragment) OS=Mus musculus GN=Aldoa PE=2 SV=1
195	1	tr|Q4JFI8|Q4JFI8_MOUSE	167	26401	4	1	0.13	APCS amyloid P-component serum protein OS=Mus musculus GN=Apcs PE=2 SV=1
202	1	tr|Q3TLW5|Q3TLW5_MOUSE	154	29002	7	2	0.24	Putative uncharacterized protein OS=Mus musculus GN=Aqp1 PE=2 SV=1
207	1	tr|A2A513|A2A513_MOUSE	151	57178	6	3	0.18	Keratin, type I cytoskeletal 10 OS=Mus musculus GN=Krt10 PE=4 SV=1
207	2	sp|P08730-2|K1C13_MOUSE	123	33925	4	2	0.32	Isoform 2 of Keratin, type I cytoskeletal 13 OS=Mus musculus GN=Krt13
210	1	tr|D3Z1V4|D3Z1V4_MOUSE	149	23191	4	2	0.50	Phosphatidylethanolamine-binding protein 1 OS=Mus musculus GN=Pebp1 PE=2 SV=1
214	1	sp|P03976|KV2A5_MOUSE	145	12496	2	1	0.27	Ig kappa chain V-II region 17S29.1 OS=Mus musculus PE=1 SV=1
215	1	tr|Q3TR40|Q3TR40_MOUSE	145	133527	4	2	0.05	Putative uncharacterized protein OS=Mus musculus GN=Thbs1 PE=2 SV=1
219	1	tr|Q8K1F0|Q8K1F0_MOUSE	140	12008	4	1	0.29	Anti-VIPase light chain variable region (Fragment) OS=Mus musculus PE=4 SV=1
220	1	sp|Q99PT1|GDIR1_MOUSE	140	23450	4	2	0.31	Rho GDP-dissociation inhibitor 1 OS=Mus musculus GN=Arhgdia PE=1 SV=3
227	1	sp|P01629|KV2A4_MOUSE	130	12327	2	1	0.28	Ig kappa chain V-II region 2S1.3 OS=Mus musculus PE=1 SV=1
230	1	tr|Q9DBN0|Q9DBN0_MOUSE	128	45016	5	3	0.24	Putative uncharacterized protein OS=Mus musculus GN=Apoa4 PE=2 SV=1
232	1	tr|D3Z6I8|D3Z6I8_MOUSE	127	28820	4	3	0.39	Tropomyosin alpha-3 chain OS=Mus musculus GN=Tpm3 PE=2 SV=1
232	2	tr|E9Q453|E9Q453_MOUSE	47	28466	2	2	0.25	Tropomyosin alpha-1 chain OS=Mus musculus GN=Tpm1 PE=2 SV=1
244	1	tr|G3X8Q5|G3X8Q5_MOUSE	114	124859	4	3	0.08	Ceruloplasmin OS=Mus musculus GN=Cp PE=4 SV=1
247	1	tr|D3YTY9|D3YTY9_MOUSE	112	54254	4	2	0.13	Kininogen-1 OS=Mus musculus GN=Kng1 PE=2 SV=1
250	1	tr|Q3TEE6|Q3TEE6_MOUSE	110	76157	2	2	0.09	Putative uncharacterized protein OS=Mus musculus GN=Fermt3 PE=2 SV=1
253	1	sp|Q9R1P1|PSB3_MOUSE	108	23235	3	1	0.31	Proteasome subunit beta type-3 OS=Mus musculus GN=Psmb3 PE=1 SV=1
260	1	tr|Q3THL2|Q3THL2_MOUSE	105	20234	4	2	0.36	Putative uncharacterized protein OS=Mus musculus GN=Psma7 PE=2 SV=1
265	1	tr|Q8BTY5|Q8BTY5_MOUSE	101	18902	3	1	0.18	Putative uncharacterized protein OS=Mus musculus GN=Psmb5 PE=2 SV=1
266	1	sp|P52430|PON1_MOUSE	101	39711	3	1	0.08	Serum paraoxonase/arylesterase 1 OS=Mus musculus GN=Pon1 PE=1 SV=2
279	1	tr|Q3UKW1|Q3UKW1_MOUSE	96	44881	2	1	0.07	Putative uncharacterized protein OS=Mus musculus GN=Serpina6 PE=2 SV=1
281	1	tr|Q9DCD8|Q9DCD8_MOUSE	95	28700	2	1	0.12	Proteasome subunit alpha type OS=Mus musculus GN=Psma3 PE=2 SV=1
284	1	tr|G0YP42|G0YP42_MOUSE	94	25325	3	1	0.13	Anti-human Langerin 2G3 lambda chain OS=Mus musculus PE=2 SV=1
286	1	sp|P01898|HA10_MOUSE	91	37455	3	3	0.29	H-2 class I histocompatibility antigen, Q10 alpha chain OS=Mus musculus GN=H2-Q10 PE=1 SV=3
289	1	sp|Q6ZQ38|CAND1_MOUSE	89	137955	2	1	0.02	Cullin-associated NEDD8-dissociated protein 1 OS=Mus musculus GN=Cand1 PE=2 SV=2
294	1	tr|Q3U7N9|Q3U7N9_MOUSE	87	114398	2	2	0.06	Putative uncharacterized protein (Fragment) OS=Mus musculus GN=Flna PE=2 SV=1
300	1	tr|B5UB69|B5UB69_MOUSE	83	12599	2	1	0.27	EP3-6 light chain variable region (Fragment) OS=Mus musculus GN=Igkv8-19 PE=2 SV=1
301	1	sp|A6X935-2|ITIH4_MOUSE	83	100446	3	3	0.10	Isoform 2 of Inter alpha-trypsin inhibitor, heavy chain 4 OS=Mus musculus GN=Itih4
303	1	tr|Q9DD05|Q9DD05_MOUSE	82	36472	3	2	0.19	Delta-aminolevulinic acid dehydratase OS=Mus musculus GN=Alad PE=2 SV=1
305	1	tr|D3YUX8|D3YUX8_MOUSE	82	14603	2	1	0.23	Hydroxyacylglutathione hydrolase, mitochondrial (Fragment) OS=Mus musculus GN=Hagh PE=2 SV=2
312	1	tr|Q8BRW2|Q8BRW2_MOUSE	77	26848	2	1	0.12	Putative uncharacterized protein OS=Mus musculus GN=Adipoq PE=2 SV=1
314	1	tr|J3QP71|J3QP71_MOUSE	77	21985	3	1	0.15	Basigin (Fragment) OS=Mus musculus GN=Bsg PE=4 SV=1
315	1	sp|P63101|1433Z_MOUSE	76	27925	2	2	0.25	14-3-3 protein zeta/delta OS=Mus musculus GN=Ywhaz PE=1 SV=1
319	1	tr|D3Z2Y7|D3Z2Y7_MOUSE	75	22518	2	1	0.15	Glutathione peroxidase (Fragment) OS=Mus musculus GN=Gpx3 PE=3 SV=1
322	1	tr|H3BJC6|H3BJC6_MOUSE	74	15306	3	1	0.22	S-formylglutathione hydrolase (Fragment) OS=Mus musculus GN=Esd PE=2 SV=1
323	1	tr|Q3TRN7|Q3TRN7_MOUSE	73	17535	2	1	0.19	Putative uncharacterized protein (Fragment) OS=Mus musculus GN=Gypa PE=2 SV=1
326	1	tr|B1ATQ3|B1ATQ3_MOUSE	72	16914	1	1	0.20	Malate dehydrogenase, cytoplasmic (Fragment) OS=Mus musculus GN=Mdh1 PE=2 SV=1
327	1	tr|Q5FW62|Q5FW62_MOUSE	72	54713	2	1	0.06	Serine (Or cysteine) peptidase inhibitor, clade D, member 1 OS=M. musculus GN=Serpind1 PE=2 SV=1
328	1	sp|Q60692|PSB6_MOUSE	71	25591	3	1	0.13	Proteasome subunit beta type-6 OS=Mus musculus GN=Psmb6 PE=1 SV=3
329	1	sp|Q64727|VINC_MOUSE	71	117215	2	2	0.06	Vinculin OS=Mus musculus GN=Vcl PE=1 SV=4
339	1	tr|Q8K486|Q8K486_MOUSE	68	104762	3	1	0.03	Protocadherin gamma B2-alpha C OS=Mus musculus GN=Pcdhgb2 PE=2 SV=1
343	1	tr|Q3TRK9|Q3TRK9_MOUSE	67	53894	2	1	0.06	Putative uncharacterized protein OS=Mus musculus GN=Slc16a1 PE=2 SV=1
344	1	tr|Q5ND35|Q5ND35_MOUSE	67	31456	2	1	0.11	Alpha-2-antiplasmin (Fragment) OS=Mus musculus GN=Serpinf2 PE=2 SV=1
348	1	sp|P17751|TPIS_MOUSE	66	32684	1	1	0.10	Triosephosphate isomerase OS=Mus musculus GN=Tpi1 PE=1 SV=4
351	1	sp|Q6IRU2|TPM4_MOUSE	65	28564	1	1	0.12	Tropomyosin alpha-4 chain OS=Mus musculus GN=Tpm4 PE=2 SV=3
357	1	tr|Q9Z1R9|Q9Z1R9_MOUSE	64	26802	2	1	0.12	MCG124046 OS=Mus musculus GN=Prss1 PE=2 SV=1
364	1	tr|Q3U2G2|Q3U2G2_MOUSE	61	94948	2	2	0.07	Heat shock 70 kDa protein 4 OS=Mus musculus GN=Hspa4 PE=2 SV=1
368	1	sp|P01680|KV4A1_MOUSE	59	13939	3	1	0.24	Ig kappa chain V-IV region S107B OS=Mus musculus PE=4 SV=1
371	1	tr|A2MY50|A2MY50_MOUSE	59	12562	1	1	0.27	Anti-acid phosphatase variable light chain 11 (Fragment) OS=Mus musculus PE=2 SV=1
376	1	tr|Q9EQI5|Q9EQI5_MOUSE	56	12586	2	1	0.62	Chemokine (C-X-C motif) ligand 7, isoform CRA_b OS=Mus musculus GN=Ppbp PE=4 SV=1
381	1	tr|Q3UGT9|Q3UGT9_MOUSE	54	41700	1	1	0.08	Parvin, beta OS=Mus musculus GN=Parvb PE=2 SV=1
385	1	tr|F6T4M4|F6T4M4_MOUSE	54	16573	3	1	0.20	Serine/arginine repetitive matrix protein 1 (Fragment) OS=Mus musculus GN=Srrm1 PE=2 SV=1
386	1	sp|Q9DBB9|CPN2_MOUSE	54	61296	2	2	0.11	Carboxypeptidase N subunit 2 OS=Mus musculus GN=Cpn2 PE=1 SV=2
388	1	tr|Q3U967|Q3U967_MOUSE	53	33589	1	1	0.10	Putative uncharacterized protein OS=Mus musculus GN=Cd47 PE=2 SV=1
391	1	tr|Q6QHD5|Q6QHD5_MOUSE	52	21148	1	1	0.16	Integrin beta (Fragment) OS=Mus musculus GN=Itgb3 PE=2 SV=1
392	1	tr|A2A838|A2A838_MOUSE	52	75558	1	1	0.04	Protein 4.1 (Fragment) OS=Mus musculus GN=Epb4.1 PE=2 SV=1
397	1	sp|Q8R146-2|APEH_MOUSE	51	80826	1	1	0.04	Isoform 2 of Acylamino-acid-releasing enzyme OS=Mus musculus GN=Apeh
400	1	sp|Q8K274|KT3K_MOUSE	51	34674	1	1	0.10	Ketosamine-3-kinase OS=Mus musculus GN=Fn3krp PE=2 SV=2
407	1	sp|P01639|KV5A7_MOUSE	48	14473	1	1	0.24	Ig kappa chain V-V region MOPC 41 OS=Mus musculus GN=Gm5571 PE=1 SV=1
413	1	tr|F8WGL3|F8WGL3_MOUSE	47	25074	1	1	0.13	Cofilin-1 OS=Mus musculus GN=Cfl1 PE=2 SV=1
416	1	tr|Q3UC02|Q3UC02_MOUSE	47	18590	1	1	0.18	MCG23457 OS=Mus musculus GN=Rps11 PE=2 SV=1
419	1	tr|K9JA48|K9JA48_MUSSP	46	21222	1	1	0.16	Glutathione S-transferase pi 2 (Fragment) OS=Mus spretus GN=Gstp2 PE=2 SV=1
424	1	tr|Q0PD45|Q0PD45_MOUSE	45	24492	2	1	0.14	RAB11a, member RAS oncogene family OS=Mus musculus GN=Rab11a PE=2 SV=1
431	1	tr|A0JLU3|A0JLU3_MOUSE	45	25727	1	1	0.13	Psmd1 protein (Fragment) OS=Mus musculus GN=Psmd1 PE=2 SV=1
434	1	tr|Q792Z1|Q792Z1_MOUSE	44	26888	1	1	0.12	MCG140784 OS=Mus musculus GN=Try10 PE=2 SV=1
437	1	tr|B1ATS4|B1ATS4_MOUSE	44	108900	1	1	0.03	Sarcoplasmic/endoplasmic reticulum calcium ATPase 3 OS=Mus musculus GN=Atp2a3 PE=2 SV=1
439	1	tr|Q3TF08|Q3TF08_MOUSE	44	20473	1	1	0.16	Putative uncharacterized protein (Fragment) OS=Mus musculus GN=Rbp4 PE=2 SV=1
442	1	sp|Q3UM45|PP1R7_MOUSE	43	41380	1	1	0.08	Protein phosphatase 1 regulatory subunit 7 OS=Mus musculus GN=Ppp1r7 PE=1 SV=2
447	1	sp|Q61129|CFAI_MOUSE	43	69497	1	1	0.05	Complement factor I OS=Mus musculus GN=Cfi PE=1 SV=3
448	1	tr|A2MXS7|A2MXS7_MOUSE	42	10974	1	1	0.31	A6 anti-[4-hydroxy-3-nitrophenyl(Phenolate form)] acetyl mAb V-H region (Fragment)
								OS=Mus musculus GN=Gm16709 PE=2 SV=1
449	1	tr|E0CXB1|E0CXB1_MOUSE	42	25704	1	1	0.13	Proteasome subunit alpha type-6 OS=Mus musculus GN=Psma6 PE=2 SV=1
450	1	tr|Q3UFT0|Q3UFT0_MOUSE	42	111079	1	1	0.03	Putative uncharacterized protein (Fragment) OS=Mus musculus GN=Myh9 PE=2 SV=1
454	1	tr|Q6LD55|Q6LD55_MOUSE	42	11369	1	1	0.30	APOAII OS=Mus musculus GN=Apoa2 PE=4 SV=1
455	1	sp|P10639|THIO_MOUSE	42	12010	1	1	0.29	Thioredoxin OS=Mus musculus GN=Txn PE=1 SV=3
458	1	tr|Q3TBR2|Q3TBR2_MOUSE	42	55409	1	1	0.06	Coagulation factor X OS=Mus musculus GN=F10 PE=2 SV=1
459	1	tr|B2RWX2|B2RWX2_MOUSE	41	194461	1	1	0.02	Complement component 4B (Childo blood group) OS=Mus musculus GN=C4b PE=2 SV=1
460	1	tr|Q3TJ94|Q3TJ94_MOUSE	41	71649	1	1	0.05	Coagulation factor II OS=Mus musculus GN=F2 PE=2 SV=1
461	1	sp|P01795|HVM26_MOUSE	41	16380	1	1	0.21	Ig heavy chain V region M167 OS=Mus musculus PE=1 SV=1
468	1	tr|Q3UP47|Q3UP47_MOUSE	40	28552	1	1	0.12	Complement factor D (Adipsin) OS=Mus musculus GN=Cfd PE=2 SV=1
470	1	sp|P99026|PSB4_MOUSE	40	29211	1	1	0.11	Proteasome subunit beta type-4 OS=Mus musculus GN=Psmb4 PE=1 SV=1
483	1	tr|Q3TVN6|Q3TVN6_MOUSE	39	11464	1	1	0.30	Chemokine (C-X-C motif) ligand 4, isoform CRA_c OS=Mus musculus GN=Pf4 PE=4 SV=1
485	1	tr|Q3TB79|Q3TB79_MOUSE	39	81012	1	1	0.04	Putative uncharacterized protein (Fragment) OS=Mus musculus GN=Capn1 PE=2 SV=1
492	1	tr|B1AX58|B1AX58_MOUSE	39	72214	1	1	0.05	Plastin-3 OS=Mus musculus GN=Pls3 PE=2 SV=1
494	1	sp|E9Q414|APOB_MOUSE	39	510481	1	1	0.01	Apolipoprotein B-100 OS=Mus musculus GN=Apob PE=1 SV=1
500	1	tr|D3Z0K8|D3Z0K8_MOUSE	39	53608	1	1	0.06	Thioredoxin reductase 2, mitochondrial OS=Mus musculus GN=Txnrd2 PE=2 SV=1
505	1	tr|F2Z3V0|F2Z3V0_MOUSE	38	16307	1	1	0.21	NADH-cytochrome b5 reductase 3 (Fragment) OS=Mus musculus GN=Cyb5r3 PE=2 SV=1
509	1	tr|Q3U679|Q3U679_MOUSE	38	13885	1	1	0.25	Putative uncharacterized protein OS=Mus musculus GN=B2m PE=3 SV=1
521	1	tr|E9QP56|E9QP56_MOUSE	37	15154	1	1	0.22	Apolipoprotein C-III OS=Mus musculus GN=Apoc3 PE=2 SV=1
522	1	tr|A2NVV8|A2NVV8_MOUSE	37	12158	1	1	0.28	Heavy chain variable region (Fragment) OS=Mus musculus PE=2 SV=1
523	1	tr|Q3TE63|Q3TE63_MOUSE	37	18104	1	1	0.19	Peptidyl-prolyl cis-trans isomerase OS=Mus musculus GN=Ppia PE=2 SV=1
426	1	tr|D0VXS6|D0VXS6_MICMU	45	49416	1	1	0.07	HLA-B associated transcript 1 OS=Microcebus murinus GN=BAT1 PE=4 SV=1
1	14	sp|P11758|HBB_MYOVE	11727	15843	348	5	7.42	Hemoglobin subunit beta OS=Myotis velifer GN=HBB PE=1 SV=1
1	15	sp|P02057|HBB_RABIT	3010	16179	136	3	2.12	Hemoglobin subunit beta-1/2 OS=Oryctolagus cuniculus GN=HBB1 PE=1 SV=2
1	17	tr|Q64372|Q64372_PERMA	2142	8147	60	3	3.23	P.maniculatus (deer mouse) beta-1-globin (Hbb-b1) DNA, second coding-block region,
								partial cds. (Fragment) OS=Peromyscus maniculatus PE=3 SV=1
3	3	tr|A4ZQG1|A4ZQG1_PERLE	20894	15118	681	9	70.10	Hemoglobin alpha subunit 2 OS=Peromyscus leucopus PE=3 SV=1
3	5	tr|C7S3A7|C7S3A7_PERMA	11625	15203	360	9	24.19	Hemoglobin alpha-subunit OS=Peromyscus maniculatus PE=3 SV=1
3	6	tr|A4ZQ96|A4ZQ96_PERMA	10711	15133	342	10	30.56	Alpha-globin OS=Peromyscus maniculatus GN=Hba PE=2 SV=1
3	7	tr|A4ZQI9|A4ZQI9_PERMA	10623	15126	330	8	16.16	Hemoglobin alpha subunit 1 OS=Peromyscus maniculatus PE=3 SV=1
3	8	tr|C7S3J3|C7S3J3_PERMA	7727	15084	224	9	24.76	Hemoglobin alpha-subunit OS=Peromyscus maniculatus PE=3 SV=1
3	9	tr|C7S379|C7S379_PERMA	5773	15198	210	6	12.76	Hemoglobin alpha-subunit OS=Peromyscus maniculatus PE=3 SV=1
3	10	tr|C7S341|C7S341_PERMA	5573	15265	203	6	8.05	Hemoglobin alpha-subunit OS=Peromyscus maniculatus PE=3 SV=1
3	11	sp|B3EWD3|HBA_PERCR	4488	15034	183	6	10.63	Hemoglobin subunit alpha OS=Peromyscus crinitus PE=1 SV=1
27	3	tr|Q5MAV7|Q5MAV7_PERMA	541	29980	21	5	1.32	Glyceraldehyde-3-phosphate dehydrogenase (Fragment) OS=Peromyscus maniculatus PE=2 SV=1
1	16	tr|B2BTQ9|B2BTQ9_PSEMD	2811	9200	124	2	1.62	Embryonic globin (Fragment) OS=Pseudantechinus macdonnellensis PE=3 SV=1
273	1	tr|Q2LDP7|Q2LDP7_SPEPA	98	5530	3	1	0.65	Ribosomal protein S16 (Fragment) OS=Spermophilus parryii PE=2 SV=1
Bacteria
435	1	tr|F1YTY0|F1YTY0_9PROT	44	48727	1	1	0.07	NADH-quinone oxidoreductase chain 1 OS=Acetobacter pomorum DM001 GN=nqo1 PE=4 SV=1
452	1	tr|C6AAK9|C6AAK9_BARGA	42	64955	1	1	0.05	ABC transporter, ATP-binding protein OS=Bartonella grahamii (strain as4aup) GN=Bgr_18450 PE=3 SV=1
493	1	tr|G2IGP0|G2IGP0_9CLOT	39	17902	1	1	0.19	Protein tyrosine phosphatase OS=Candidatus Arthromitus sp. SFB-rat-Yit GN=RATSFB_0406 PE=4 SV=1
395	1	tr|K8X667|K8X667_9ENTR	52	11871	2	1	0.29	Thioredoxin OS=Providencia alcalifaciens Dmel2 GN=OO9_10136 PE=3 SV=1
145	1	sp|Q2NW95|CH10_SODGM	261	10436	9	3	2.15	10 kDa chaperonin OS=Sodalis glossinidius (strain morsitans) GN=groS PE=3 SV=1
24	4	tr|H6Q518|H6Q518_WIGGL	1243	70732	35	3	0.20	Chaperone protein DnaK OS=Wig. glossinidia endosymbiont of Gmm (Yale colony) GN=dnaK PE=3 SV=1
48	1	tr|H6Q558|H6Q558_WIGGL	1056	57819	32	9	0.74	60 kDa chaperonin OS=Wig. glossinidia endosymbiont of Gmm (Yale colony) GN=groL PE=3 SV=1
257	1	tr|Q8D267|Q8D267_WIGBR	106	22875	3	1	0.15	AhpC protein OS=Wigglesworthia glossinidia brevipalpis GN=ahpC PE=4 SV=1
399	1	sp|Q8D240|EFTU_WIGBR	51	43854	1	1	0.08	Elongation factor Tu OS=Wigglesworthia glossinidia brevipalpis GN=tuf PE=3 SV=1
469	1	tr|B7U9A5|B7U9A5_WIGGL	40	45467	1	1	0.07	Thiamine biosynthesis prot. ThiC (Fragment) OS=Wig. glossinidia endosymb. of G. fuscipes PE=3 SV=1
Miscellaneous
408	1	tr|Q0WQQ6|Q0WQQ6_ARATH	48	34389	1	1	0.10	26S proteasome, non-ATPase regulatory subunit OS=Arabidopsis thaliana GN=At5g23540 PE=2 SV=1
513	1	tr|Q0WW68|Q0WW68_ARATH	38	68489	1	1	0.05	Adenine nucleotide translocase OS=Arabidopsis thaliana GN=At1g80300 PE=2 SV=1
