# Supplementary material for: Differential expression of midgut proteins in Trypanosoma brucei gambiense-stimulated vs. non-stimulated Glossina palpalis gambiensis flies
Source: Front Microbiol. 2015 May 12;6:444. doi: 10.3389/fmicb.2015.00444 (PMC4428205; doi:10.3389/fmicb.2015.00444)
Supplement: Supplementary file 6 [file Table6.XLS]

## Sheet: Feuil1
Supplementary Table S6. Listing of the proteins identified in biological replicate "NS-B" of non-stimulated flies
Family	Member	Accession	Score	Mass	Number of	Number of	emPAI	Description
					significant	significant
					matches	sequences
INSECTS - Drosophila sp
5	3	tr|Q9BIJ1|Q9BIJ1_DROVI	5346	41995	202	16	8.02	Actin E2 OS=Drosophila virilis GN=ActE2 PE=3 SV=1
5	5	tr|E5L891|E5L891_DROMA	1640	8740	55	5	19.52	Actin 5C (Fragment) OS=Drosophila mauritiana GN=Act5C PE=4 SV=1
9	1	sp|P13607-2|ATNA_DROME	5278	112031	158	29	2.26	Isoform 2 of Sodium/potassium-transporting ATPase subunit alpha OS=D. melanogaster GN=Atpalpha
9	2	tr|B4G538|B4G538_DROPE	4954	99086	151	25	2.33	GL24291 (Fragment) OS=Drosophila persimilis GN=Dper\GL24291 PE=3 SV=1
10	1	tr|E1JHJ4|E1JHJ4_DROME	4265	223795	146	39	0.81	Myosin heavy chain, isoform N OS=Drosophila melanogaster GN=Mhc PE=4 SV=1
10	2	tr|B4JBJ4|B4JBJ4_DROGR	4222	248462	144	38	0.68	GH11564 OS=Drosophila grimshawi GN=Dgri\GH11564 PE=4 SV=1
12	2	tr|B3N1J9|B3N1J9_DROAN	3064	54254	124	17	2.88	ATP synthase subunit beta OS=Drosophila ananassae GN=Dana\GF21882 PE=3 SV=1
15	3	tr|B3MX94|B3MX94_DROAN	1860	71334	66	10	0.79	GF11377 OS=Drosophila ananassae GN=Dana\GF11377 PE=3 SV=1
15	6	tr|B4HGH2|B4HGH2_DROSE	561	70117	26	5	0.32	Hsp68 OS=Drosophila sechellia GN=Hsp68 PE=3 SV=1
23	2	tr|B4MWL5|B4MWL5_DROWI	543	81153	17	4	0.22	GK15309 OS=Drosophila willistoni GN=Dwil\GK15309 PE=3 SV=1
27	2	sp|Q00963|SPTCB_DROME	348	266316	10	5	0.06	Spectrin beta chain OS=Drosophila melanogaster GN=beta-Spec PE=1 SV=2
30	2	tr|B3M022|B3M022_DROAN	228	90346	9	2	0.11	GF18871 OS=Drosophila ananassae GN=Dana\GF18871 PE=3 SV=1
36	1	tr|E0R982|E0R982_DROME	1358	51778	57	12	1.37	GH12877p OS=Drosophila melanogaster GN=betaTub56D-RA PE=2 SV=1
43	3	tr|B3M1S3|B3M1S3_DROAN	188	39666	5	2	0.17	Fructose-bisphosphate aldolase OS=Drosophila ananassae GN=Dana\GF16038 PE=3 SV=1
44	1	tr|B3MJH2|B3MJH2_DROAN	1113	18157	37	5	2.29	GF15783 OS=Drosophila ananassae GN=Dana\GF15783 PE=4 SV=1
49	1	tr|B3LYC5|B3LYC5_DROAN	956	50561	37	12	1.27	GF17649 OS=Drosophila ananassae GN=Dana\GF17649 PE=3 SV=1
52	2	tr|B4KZE9|B4KZE9_DROMO	310	102478	13	8	0.29	GI12410 OS=Drosophila mojavensis GN=Dmoj\GI12410 PE=4 SV=1
54	2	tr|G0XNF6|G0XNF6_9MUSC	43	12879	1	1	0.27	Glycerolphosphate dehydrogenase (Fragment) OS=Drosophila imaii GN=Gpdh PE=4 SV=1
58	1	tr|B3N2H1|B3N2H1_DROAN	764	21231	23	5	2.24	GF20391 OS=Drosophila ananassae GN=Dana\GF20391 PE=3 SV=1
71	2	sp|A1ZAX1|EIF3C_DROME	51	106158	2	1	0.03	Eukaryotic translation initiation factor 3 subunit C OS=Drosophila melanogaster GN=eIF3-S8 PE=1 SV=1
78	1	tr|H1UUP7|H1UUP7_DROME	545	53394	20	5	0.35	FI17820p1 OS=Drosophila melanogaster GN=Tm1-RF PE=2 SV=1
85	2	tr|B3MR98|B3MR98_DROAN	189	47879	9	4	0.31	Adenosylhomocysteinase OS=Drosophila ananassae GN=Dana\GF21238 PE=3 SV=1
85	3	tr|B3M7H8|B3M7H8_DROAN	183	57802	8	3	0.18	Adenosylhomocysteinase OS=Drosophila ananassae GN=Dana\GF10239 PE=3 SV=1
93	1	tr|B3LV65|B3LV65_DROAN	431	106700	12	2	0.06	GF18040 OS=Drosophila ananassae GN=Dana\GF18040 PE=4 SV=1
94	3	tr|B3MGP4|B3MGP4_DROAN	184	133417	6	4	0.10	Pyruvate carboxylase OS=Drosophila ananassae GN=Dana\GF13141 PE=3 SV=1
95	1	tr|B4NCK7|B4NCK7_DROWI	425	30947	13	2	0.36	GK10059 OS=Drosophila willistoni GN=Dwil\GK10059 PE=4 SV=1
99	1	tr|B3LYA1|B3LYA1_DROAN	409	27683	13	4	0.58	GF16244 OS=Drosophila ananassae GN=Dana\GF16244 PE=3 SV=1
109	1	sp|Q0H6L0|RSSA_DROTE	345	30266	13	3	0.37	40S ribosomal protein SA OS=Drosophila teissieri GN=sta PE=3 SV=1
112	1	tr|B4IYN7|B4IYN7_DROGR	337	281586	14	12	0.15	GH15717 OS=Drosophila grimshawi GN=Dgri\GH15717 PE=4 SV=1
127	1	tr|B3MXY2|B3MXY2_DROAN	308	59915	11	5	0.31	Citrate synthase OS=Drosophila ananassae GN=Dana\GF19352 PE=3 SV=1
135	1	tr|B4GX31|B4GX31_DROPE	280	71873	11	3	0.14	GL21072 OS=Drosophila persimilis GN=Dper\GL21072 PE=4 SV=1
143	1	tr|B4JPW3|B4JPW3_DROGR	254	57251	8	1	0.06	GH13324 OS=Drosophila grimshawi GN=Dgri\GH13324 PE=3 SV=1
150	1	tr|F0JAP1|F0JAP1_DROME	246	46275	8	1	0.15	LP19279p OS=Drosophila melanogaster GN=Sec61alpha-RA PE=2 SV=1
159	1	tr|Q2M0P5|Q2M0P5_DROPS	220	20732	8	3	0.82	GA21036 OS=Drosophila pseudoobscura pseudoobscura GN=Dpse\GA21036 PE=3 SV=1
160	2	sp|Q7KN62-2|TERA_DROME	154	84938	4	3	0.12	Isoform D of Transitional endoplasmic reticulum ATPase TER94 OS=D. melanogaster GN=TER94
164	1	tr|B3MG95|B3MG95_DROAN	209	42402	8	2	0.25	GF11236 OS=Drosophila ananassae GN=Dana\GF11236 PE=3 SV=1
170	1	tr|B3MDY0|B3MDY0_DROAN	205	17428	6	5	1.43	GF13484 OS=Drosophila ananassae GN=Dana\GF13484 PE=4 SV=1
177	2	tr|B3MUF0|B3MUF0_DROAN	171	69164	4	2	0.10	GF20677 OS=Drosophila ananassae GN=Dana\GF20677 PE=4 SV=1
179	1	tr|E1JJM9|E1JJM9_DROME	190	14933	9	3	0.85	Ribosomal protein S15Aa, isoform F OS=Drosophila melanogaster GN=RpS15Aa PE=3 SV=1
185	1	tr|B0FDC2|B0FDC2_DROSL	179	10983	4	2	0.73	Ribosomal protein S5a (Fragment) OS=Drosophila silvestris GN=RpS5a PE=2 SV=1
200	1	tr|B3MV19|B3MV19_DROAN	167	103696	5	3	0.10	GF22842 OS=Drosophila ananassae GN=Dana\GF22842 PE=4 SV=1
207	1	tr|B3LVY1|B3LVY1_DROAN	158	46037	4	1	0.07	GF17518 OS=Drosophila ananassae GN=Dana\GF17518 PE=4 SV=1
208	1	tr|B3MCY5|B3MCY5_DROAN	158	16064	4	3	0.77	GF12897 OS=Drosophila ananassae GN=Dana\GF12897 PE=3 SV=1
209	1	tr|B3MG13|B3MG13_DROAN	154	22980	4	1	0.15	GF13093 OS=Drosophila ananassae GN=Dana\GF13093 PE=4 SV=1
227	1	tr|B3MX05|B3MX05_DROAN	135	26058	4	2	0.27	GF20520 OS=Drosophila ananassae GN=Dana\GF20520 PE=4 SV=1
232	1	tr|B4GVX2|B4GVX2_DROPE	133	43830	3	1	0.08	GL14584 OS=Drosophila persimilis GN=Dper\GL14584 PE=3 SV=1
233	1	tr|B3MGG1|B3MGG1_DROAN	133	21521	4	1	0.16	GF12342 OS=Drosophila ananassae GN=Dana\GF12342 PE=3 SV=1
235	1	tr|B3MMQ2|B3MMQ2_DROAN	132	44669	4	2	0.15	GF15595 OS=Drosophila ananassae GN=Dana\GF15595 PE=3 SV=1
236	1	tr|B3LYX0|B3LYX0_DROAN	132	52743	2	1	0.06	GF16210 OS=Drosophila ananassae GN=Dana\GF16210 PE=4 SV=1
238	1	tr|B4LQ62|B4LQ62_DROVI	128	60111	4	3	0.17	GJ20350 OS=Drosophila virilis GN=Dvir\GJ20350 PE=3 SV=1
240	1	tr|B3MAR0|B3MAR0_DROAN	128	50642	3	1	0.07	GF25158 OS=Drosophila ananassae GN=Dana\GF25158 PE=3 SV=1
242	2	sp|Q94523|DHSA_DROME	118	72868	3	2	0.09	Succinate DH [ubiquinone] flavoprotein subunit, mitochond.OS=D. melanogaster GN=SdhA PE=2 SV=3
245	1	tr|A1ZBW0|A1ZBW0_DROME	125	51105	4	1	0.06	Bancal, isoform C OS=Drosophila melanogaster GN=bl PE=2 SV=1
247	1	tr|Q0ZHI2|Q0ZHI2_DROME	124	29372	4	1	0.11	L23A ribosomal protein natural variant OS=Drosophila melanogaster GN=RpL23A PE=2 SV=1
248	1	tr|B4IM99|B4IM99_DROSE	121	22818	6	3	0.51	GM16917 OS=Drosophila sechellia GN=Dsec\GM16917 PE=4 SV=1
248	2	sp|P84051|H2A_DROME	65	13355	2	2	0.58	Histone H2A OS=Drosophila melanogaster GN=His2A PE=1 SV=2
250	1	tr|Q1WKV8|Q1WKV8_DROYA	120	59158	3	1	0.06	Putative NADH:ubiquinone reductase 75 kD subunit (Fragment) OS=D. yakuba GN=ND75 PE=4 SV=1
256	1	tr|F0JAG1|F0JAG1_DROME	117	22489	3	1	0.15	Ribose-phosphate pyrophosphokinase OS=Drosophila melanogaster PE=2 SV=1
263	1	tr|B3M1W0|B3M1W0_DROAN	111	61780	4	3	0.17	GF17118 OS=Drosophila ananassae GN=Dana\GF17118 PE=4 SV=1
264	1	tr|B4N109|B4N109_DROWI	110	176101	4	1	0.02	GK24856 OS=Drosophila willistoni GN=Dwil\GK24856 PE=4 SV=1
268	1	tr|B4KBL6|B4KBL6_DROMO	107	54576	4	2	0.12	Adenosylhomocysteinase OS=Drosophila mojavensis GN=Dmoj\GI23750 PE=3 SV=1
269	1	tr|A1Z8U4|A1Z8U4_DROME	107	56269	3	3	0.19	T-complex chaperonin 5, isoform B OS=Drosophila melanogaster GN=Cct5 PE=3 SV=1
282	1	tr|B4KHR0|B4KHR0_DROMO	98	124365	3	2	0.05	GI20521 OS=Drosophila mojavensis GN=Dmoj\GI20521 PE=4 SV=1
283	1	tr|D0IQI3|D0IQI3_DROME	97	72477	3	1	0.05	SD23213p OS=Drosophila melanogaster GN=Fim-RD PE=2 SV=1
286	1	tr|Q2M0C0|Q2M0C0_DROPS	95	15501	2	2	0.48	40S ribosomal protein S12 OS=D. pseudoobscura pseudoobscura GN=Dpse\GA10880 PE=3 SV=2
288	1	tr|B3MP17|B3MP17_DROAN	95	28937	4	2	0.24	GF15233 OS=Drosophila ananassae GN=Dana\GF15233 PE=3 SV=1
289	1	tr|B3MXV0|B3MXV0_DROAN	95	26995	2	1	0.26	GF19368 OS=Drosophila ananassae GN=Dana\GF19368 PE=3 SV=1
293	1	tr|B3MAQ7|B3MAQ7_DROAN	92	15318	3	2	0.49	GF25156 OS=Drosophila ananassae GN=Dana\GF25156 PE=3 SV=1
295	1	tr|B4LPP2|B4LPP2_DROVI	91	63001	2	1	0.05	GJ21395 OS=Drosophila virilis GN=Dvir\GJ21395 PE=3 SV=1
309	1	tr|B3MDY9|B3MDY9_DROAN	86	44034	2	1	0.07	GF11358 OS=Drosophila ananassae GN=Dana\GF11358 PE=4 SV=1
313	1	tr|B3MXB8|B3MXB8_DROAN	86	192979	3	2	0.03	GF11191 OS=Drosophila ananassae GN=Dana\GF11191 PE=4 SV=1
319	1	tr|Q1PQB9|Q1PQB9_DROMI	83	38673	2	1	0.09	CG2194 (Fragment) OS=Drosophila miranda GN=CG2194 PE=4 SV=1
323	1	tr|D1MDB9|D1MDB9_DROBU	81	58998	2	1	0.06	CG8977-like protein OS=Drosophila buzzatii PE=3 SV=1
324	1	tr|B4NJ18|B4NJ18_DROWI	81	54461	3	1	0.06	GK13807 OS=Drosophila willistoni GN=Dwil\GK13807 PE=4 SV=1
331	1	tr|B3MAE0|B3MAE0_DROAN	78	49453	2	1	0.07	GF24074 OS=Drosophila ananassae GN=Dana\GF24074 PE=4 SV=1
332	1	tr|B4KVS5|B4KVS5_DROMO	78	22652	2	2	0.32	GI12083 OS=Drosophila mojavensis GN=Dmoj\GI12083 PE=3 SV=1
333	1	tr|A1ZBK3|A1ZBK3_DROME	78	98007	2	1	0.03	CG10062, isoform A OS=Drosophila melanogaster GN=CG10062 PE=4 SV=1
334	1	sp|Q0E9B6|RS11_DROME	77	18265	2	1	0.18	40S ribosomal protein S11 OS=Drosophila melanogaster GN=RpS11 PE=1 SV=1
335	1	tr|Q1PQ63|Q1PQ63_DROMI	77	36471	2	1	0.09	CG6223 (Fragment) OS=Drosophila miranda GN=CG6223 PE=4 SV=1
338	1	tr|B4NJJ8|B4NJJ8_DROWI	76	16024	1	1	0.21	RpL32 OS=Drosophila willistoni GN=RpL32 PE=4 SV=1
343	1	tr|B3P882|B3P882_DROER	75	52903	1	1	0.06	GG12158 OS=Drosophila erecta GN=Dere\GG12158 PE=3 SV=1
347	1	tr|F0JAG6|F0JAG6_DROME	73	104511	3	3	0.10	Alpha actinin, isoform F OS=Drosophila melanogaster GN=Actn-RA PE=2 SV=1
348	1	tr|B3MHM4|B3MHM4_DROAN	72	17644	3	2	0.42	Ribosomal protein S18 OS=Drosophila ananassae GN=RpS18 PE=3 SV=1
356	1	tr|B3MEK3|B3MEK3_DROAN	68	15041	2	2	0.50	GF13548 OS=Drosophila ananassae GN=Dana\GF13548 PE=3 SV=1
359	1	tr|B3LZZ2|B3LZZ2_DROAN	67	60247	2	2	0.11	T-complex protein 1 subunit alpha OS=Drosophila ananassae GN=Dana\GF16152 PE=3 SV=1
360	1	tr|B3NLI1|B3NLI1_DROER	66	22160	2	1	0.15	Peptidyl-prolyl cis-trans isomerase OS=Drosophila erecta GN=Dere\GG21776 PE=3 SV=1
363	1	tr|B3MEC3|B3MEC3_DROAN	65	15123	1	1	0.23	40S ribosomal protein S24 OS=Drosophila ananassae GN=Dana\GF13006 PE=3 SV=1
364	1	tr|B3M4D3|B3M4D3_DROAN	65	24439	2	1	0.14	GF24510 OS=Drosophila ananassae GN=Dana\GF24510 PE=4 SV=1
367	1	tr|B4L7P8|B4L7P8_DROMO	63	64003	2	1	0.05	GI11209 OS=Drosophila mojavensis GN=Dmoj\GI11209 PE=3 SV=1
370	1	tr|B3P1B7|B3P1B7_DROER	62	60608	2	1	0.05	GG17131 OS=Drosophila erecta GN=Dere\GG17131 PE=3 SV=1
372	1	tr|B3MCM7|B3MCM7_DROAN	61	110249	2	2	0.06	GF12053 OS=Drosophila ananassae GN=Dana\GF12053 PE=3 SV=1
378	1	tr|B3MCC6|B3MCC6_DROAN	60	24154	1	1	0.14	Ribosomal protein L19 OS=Drosophila ananassae GN=Dana\GF11517 PE=3 SV=1
379	1	tr|B4J8T3|B4J8T3_DROGR	60	57914	1	1	0.06	Alkaline phosphatase OS=Drosophila grimshawi GN=Dgri\GH19931 PE=3 SV=1
380	1	tr|B3M4V0|B3M4V0_DROAN	59	20972	2	2	0.35	GF23888 OS=Drosophila ananassae GN=Dana\GF23888 PE=4 SV=1
383	1	tr|B3N1R3|B3N1R3_DROAN	59	38103	2	1	0.09	Serine/threonine-protein phosphatase OS=Drosophila ananassae GN=Dana\GF20754 PE=3 SV=1
386	1	tr|B3P9S8|B3P9S8_DROER	59	53296	2	1	0.06	GG16443 OS=Drosophila erecta GN=Dere\GG16443 PE=3 SV=1
387	1	tr|B3MIK9|B3MIK9_DROAN	58	31504	1	1	0.11	Proteasome subunit beta type OS=Drosophila ananassae GN=Dana\GF13778 PE=3 SV=1
390	1	tr|B4MVD7|B4MVD7_DROWI	57	36163	1	1	0.09	GK14636 OS=Drosophila willistoni GN=Dwil\GK14636 PE=4 SV=1
392	1	tr|B3MNS2|B3MNS2_DROAN	56	17168	3	2	0.43	GF14686 OS=Drosophila ananassae GN=Dana\GF14686 PE=3 SV=1
394	1	tr|B4KJK7|B4KJK7_DROMO	55	28634	2	1	0.12	GI18288 OS=Drosophila mojavensis GN=Dmoj\GI18288 PE=4 SV=1
398	1	tr|B3MMZ7|B3MMZ7_DROAN	54	30982	1	1	0.11	GF15148 OS=Drosophila ananassae GN=Dana\GF15148 PE=3 SV=1
399	1	tr|B3P7T7|B3P7T7_DROER	54	65892	1	1	0.05	Alkaline phosphatase OS=Drosophila erecta GN=Dere\GG11789 PE=3 SV=1
402	1	tr|B3M7S3|B3M7S3_DROAN	53	140851	1	1	0.02	GF24978 OS=Drosophila ananassae GN=Dana\GF24978 PE=4 SV=1
405	1	tr|A1Z9E3|A1Z9E3_DROME	53	54471	1	1	0.06	Elongation factor Tu OS=Drosophila melanogaster GN=EfTuM PE=3 SV=1
410	1	tr|B4MIW6|B4MIW6_DROWI	51	165429	1	1	0.02	GK10742 OS=Drosophila willistoni GN=Dwil\GK10742 PE=4 SV=1
411	1	tr|B3M3S7|B3M3S7_DROAN	51	9499	2	2	0.86	GF11012 OS=Drosophila ananassae GN=Dana\GF11012 PE=4 SV=1
417	1	tr|B3LXS8|B3LXS8_DROAN	50	44038	1	1	0.07	GF17623 OS=Drosophila ananassae GN=Dana\GF17623 PE=3 SV=1
420	1	tr|B3ND06|B3ND06_DROER	49	88823	1	1	0.04	GG15669 OS=Drosophila erecta GN=Dere\GG15669 PE=3 SV=1
423	1	tr|Q2LZY1|Q2LZY1_DROPS	49	48779	1	1	0.07	GA19566 OS=Drosophila pseudoobscura pseudoobscura GN=Dpse\GA19566 PE=3 SV=2
426	1	tr|B4KA81|B4KA81_DROMO	47	109322	1	1	0.03	GI24329 OS=Drosophila mojavensis GN=Dmoj\GI24329 PE=4 SV=1
430	1	tr|B3MQY6|B3MQY6_DROAN	47	92111	1	1	0.04	GF21099 OS=Drosophila ananassae GN=Dana\GF21099 PE=3 SV=1
433	1	tr|B3N0U9|B3N0U9_DROAN	46	64867	1	1	0.05	GF19024 OS=Drosophila ananassae GN=Dana\GF19024 PE=3 SV=1
442	1	tr|Q9VMW4|Q9VMW4_DROME	44	24701	1	1	0.14	RE01035p OS=Drosophila melanogaster GN=Rtnl1 PE=2 SV=1
443	1	tr|B4LXL3|B4LXL3_DROVI	44	262768	1	1	0.01	GJ23428 OS=Drosophila virilis GN=Dvir\GJ23428 PE=4 SV=1
445	1	tr|B3MJ50|B3MJ50_DROAN	44	58799	1	1	0.06	GF13809 OS=Drosophila ananassae GN=Dana\GF13809 PE=3 SV=1
448	1	tr|B3MKA1|B3MKA1_DROAN	44	51903	1	1	0.06	GF14028 OS=Drosophila ananassae GN=Dana\GF14028 PE=4 SV=1
449	1	tr|B3M8T2|B3M8T2_DROAN	44	103479	1	1	0.03	GF23601 OS=Drosophila ananassae GN=Dana\GF23601 PE=4 SV=1
450	1	tr|B3MF77|B3MF77_DROAN	44	110991	1	1	0.03	GF11276 OS=Drosophila ananassae GN=Khc PE=3 SV=1
452	1	tr|K0G5I6|K0G5I6_9MUSC	43	21756	1	1	0.15	Triosephosphate isomerase (Fragment) OS=Drosophila pachea GN=Tpi PE=3 SV=1
453	1	tr|Q2LZA5|Q2LZA5_DROPS	43	26985	1	1	0.12	GA11781 OS=Drosophila pseudoobscura pseudoobscura GN=Dpse\GA11781 PE=4 SV=1
455	1	sp|B3LY71|EI3D1_DROAN	43	64219	1	1	0.05	Eukaryotic translation initiation factor 3 subunit D-1 OS=D. ananassae GN=eIF-3p66 PE=3 SV=1
458	1	tr|E1JJS1|E1JJS1_DROME	42	31640	1	1	0.11	Glutathione S transferase T3, isoform B OS=Drosophila melanogaster GN=GstT3 PE=3 SV=1
459	1	tr|B3MV99|B3MV99_DROAN	42	17629	1	1	0.19	GF21662 OS=Drosophila ananassae GN=Dana\GF21662 PE=4 SV=1
460	1	tr|B3MQY5|B3MQY5_DROAN	42	35831	1	1	0.09	GF21179 OS=Drosophila ananassae GN=Dana\GF21179 PE=3 SV=1
462	1	tr|B3MG62|B3MG62_DROAN	42	27124	1	1	0.12	Proteasome subunit alpha type OS=Drosophila ananassae GN=Dana\GF13117 PE=3 SV=1
465	1	tr|H0RN81|H0RN81_DROME	42	11716	1	1	0.29	Peptidyl-prolyl cis-trans isomerase OS=Drosophila melanogaster GN=FK506-bp2-RA PE=4 SV=1
467	1	tr|B3M6B0|B3M6B0_DROAN	42	27353	1	1	0.12	GF24324 OS=Drosophila ananassae GN=Dana\GF24324 PE=3 SV=1
468	1	tr|A1ZBJ8|A1ZBJ8_DROME	41	55922	1	1	0.06	CG9975 OS=Drosophila melanogaster GN=CG9975-RA PE=2 SV=1
474	1	tr|B3MRX7|B3MRX7_DROAN	41	14527	1	1	0.25	GF21366 OS=Drosophila ananassae GN=Dana\GF21366 PE=3 SV=1
479	1	tr|B4N747|B4N747_DROWI	41	24031	1	1	0.14	GK18343 OS=Drosophila willistoni GN=Dwil\GK18343 PE=4 SV=1
481	1	tr|B4MCZ5|B4MCZ5_DROVI	41	63349	1	1	0.05	GJ15233 OS=Drosophila virilis GN=Dvir\GJ15233 PE=4 SV=1
482	1	tr|B3ME50|B3ME50_DROAN	40	14539	1	1	0.23	GF12477 OS=Drosophila ananassae GN=Dana\GF12477 PE=4 SV=1
489	1	tr|B3P4C9|B3P4C9_DROER	40	34414	1	1	0.10	GG18553 OS=Drosophila erecta GN=Dere\GG18553 PE=3 SV=1
492	1	tr|B3MRJ0|B3MRJ0_DROAN	39	58725	1	1	0.06	GF21295 OS=Drosophila ananassae GN=Dana\GF21295 PE=4 SV=1
497	1	tr|B3MAM3|B3MAM3_DROAN	39	67039	1	1	0.05	GF23482 OS=Drosophila ananassae GN=Dana\GF23482 PE=4 SV=1
498	1	tr|B3MFN3|B3MFN3_DROAN	39	44651	1	1	0.07	GF11269 OS=Drosophila ananassae GN=Dana\GF11269 PE=4 SV=1
499	1	tr|E2QCF1|E2QCF1_DROME	39	120699	1	1	0.03	ATP citrate lyase, isoform F OS=Drosophila melanogaster GN=ATPCL PE=4 SV=1
500	1	tr|B3LW99|B3LW99_DROAN	39	95495	1	1	0.03	GF18112 OS=Drosophila ananassae GN=Dana\GF18112 PE=4 SV=1
501	1	tr|Q2M061|Q2M061_DROPS	39	21121	1	1	0.16	GA15150 OS=Drosophila pseudoobscura pseudoobscura GN=Dpse\GA15150 PE=4 SV=2
504	1	tr|B3LV22|B3LV22_DROAN	38	65457	1	1	0.05	GF18015 OS=Drosophila ananassae GN=Dana\GF18015 PE=4 SV=1
507	1	tr|B4L1X8|B4L1X8_DROMO	38	536524	1	1	0.01	GI15893 OS=Drosophila mojavensis GN=Dmoj\GI15893 PE=4 SV=1
508	1	tr|B3M7Y9|B3M7Y9_DROAN	38	27064	1	1	0.12	GF24234 OS=Drosophila ananassae GN=Dana\GF24234 PE=4 SV=1
509	1	tr|B3NT64|B3NT64_DROER	38	7529	1	1	0.47	GG18316 OS=Drosophila erecta GN=Dere\GG18316 PE=4 SV=1
510	1	tr|B3LWG3|B3LWG3_DROAN	38	23819	1	1	0.14	GF16337 OS=Drosophila ananassae GN=Dana\GF16337 PE=3 SV=1
511	1	tr|B4HUK7|B4HUK7_DROSE	38	38194	1	1	0.09	GM13888 OS=Drosophila sechellia GN=Dsec\GM13888 PE=4 SV=1
515	1	tr|B3MWN6|B3MWN6_DROAN	38	86083	1	1	0.04	GF22420 OS=Drosophila ananassae GN=Dana\GF22420 PE=4 SV=1
519	1	tr|Q2M0V1|Q2M0V1_DROPS	38	57842	1	1	0.06	GA19009 OS=Drosophila pseudoobscura pseudoobscura GN=Dpse\GA19009 PE=3 SV=2
521	1	tr|B3MMY8|B3MMY8_DROAN	37	14709	1	1	0.23	GF15144 OS=Drosophila ananassae GN=Dana\GF15144 PE=4 SV=1
526	1	tr|B3LVY8|B3LVY8_DROAN	37	96145	1	1	0.03	GF17522 OS=Drosophila ananassae GN=Dana\GF17522 PE=4 SV=1
INSECTS - Glossina sp
5	1	tr|D3TPT6|D3TPT6_GLOMM	8582	42204	289	20	16.58	Actin 87E OS=Glossina morsitans morsitans PE=2 SV=1
7	1	sp|Q8T4N5|TSEP_GLOPP	6656	42365	141	10	3.16	Protein TsetseEP OS=Glossina palpalis palpalis PE=4 SV=1
10	3	tr|D3TQ00|D3TQ00_GLOMM	2716	87494	91	24	1.70	Myosin heavy chain OS=Glossina morsitans morsitans PE=2 SV=1
12	1	tr|D3TRW4|D3TRW4_GLOMM	3989	54546	147	19	3.87	ATP synthase subunit beta OS=Glossina morsitans morsitans PE=2 SV=1
13	1	tr|D3TR42|D3TR42_GLOMM	3684	59624	134	21	3.26	ATP synthase subunit alpha OS=Glossina morsitans morsitans PE=2 SV=1
14	1	tr|D3TR36|D3TR36_GLOMM	3642	28149	98	3	0.75	Midgut trypsin OS=Glossina morsitans morsitans PE=2 SV=1
14	2	tr|D3TL68|D3TL68_GLOMM	3623	27357	83	4	1.00	Trypsin-like serine protease (Fragment) OS=Glossina morsitans morsitans PE=2 SV=1
15	1	tr|D3TRH2|D3TRH2_GLOMM	2933	72657	95	15	1.21	Heat shock protein cognate 3 OS=Glossina morsitans morsitans PE=2 SV=1
18	1	tr|D3TQR2|D3TQR2_GLOMM	2394	61469	86	20	2.31	Glutamate dehydrogenase OS=Glossina morsitans morsitans PE=2 SV=1
20	1	tr|D3TRY2|D3TRY2_GLOMM	2283	30591	66	10	3.23	Porin OS=Glossina morsitans morsitans PE=2 SV=1
23	1	tr|D3TLI6|D3TLI6_GLOMM	1927	68466	65	17	1.80	Vacuolar H+-ATPase v1 sector subunit A OS=Glossina morsitans morsitans PE=2 SV=1
24	1	tr|D3TNV8|D3TNV8_GLOMM	1892	50714	71	11	1.74	Elongation factor 1-alpha OS=Glossina morsitans morsitans PE=2 SV=1
25	1	tr|B2LWE3|B2LWE3_GLOMM	1817	27457	41	4	0.77	Midgut trypsin OS=Glossina morsitans morsitans GN=try1 PE=2 SV=1
26	1	tr|D3TNQ0|D3TNQ0_GLOMM	1797	33126	65	16	5.15	ADP/ATP translocase OS=Glossina morsitans morsitans PE=2 SV=1
29	1	tr|D3TR05|D3TR05_GLOMM	1714	60924	42	11	0.88	Heat shock protein 60 OS=Glossina morsitans morsitans PE=2 SV=1
30	1	tr|D3TS03|D3TS03_GLOMM	1668	82319	54	9	0.48	Endoplasmic reticulum glucose-regulated protein OS=Glossina morsitans morsitans PE=2 SV=1
31	1	tr|D3TRU0|D3TRU0_GLOMM	1593	35868	48	8	1.42	Glyceraldehyde-3-phosphate dehydrogenase OS=Glossina morsitans morsitans PE=2 SV=1
33	1	tr|D3TS28|D3TS28_GLOMM	1486	39637	44	7	2.07	Differentiation-related protein 1 protein OS=Glossina morsitans morsitans PE=2 SV=1
34	1	tr|D3TLD9|D3TLD9_GLOMM	1452	55733	45	13	1.37	Putative aminopeptidase OS=Glossina morsitans morsitans PE=2 SV=1
38	1	tr|Q8IS91|Q8IS91_GLOFF	1313	29569	38	10	3.46	Phosphotrypsin OS=Glossina fuscipes fuscipes PE=2 SV=1
38	2	tr|D3TLW4|D3TLW4_GLOMM	1196	31044	34	8	1.76	Midgut trypsin OS=Glossina morsitans morsitans PE=2 SV=1
39	1	tr|D3TLL9|D3TLL9_GLOMM	1277	15085	36	8	5.22	Fatty acid-binding protein FABP OS=Glossina morsitans morsitans PE=2 SV=1
41	1	tr|D3TLM8|D3TLM8_GLOMM	1264	28310	28	4	0.95	Multifunctional chaperone OS=Glossina morsitans morsitans PE=2 SV=1
42	1	tr|D3TS11|D3TS11_GLOMM	1256	59736	37	9	0.71	Aldehyde dehydrogenase OS=Glossina morsitans morsitans PE=2 SV=1
43	1	tr|D3TPV3|D3TPV3_GLOMM	1198	40102	31	8	1.04	Fructose-bisphosphate aldolase OS=Glossina morsitans morsitans PE=2 SV=1
43	2	tr|D3TKT1|D3TKT1_GLOMM	846	25976	23	7	1.63	Fructose-biphosphate aldolase (Fragment) OS=Glossina morsitans morsitans PE=2 SV=1
45	1	tr|D3TNV2|D3TNV2_GLOMM	1084	47818	32	10	1.38	Enolase OS=Glossina morsitans morsitans PE=2 SV=1
47	1	tr|D3TQ43|D3TQ43_GLOMM	970	84912	35	12	0.76	Gamma-glutamyl phosphate reductase OS=Glossina morsitans morsitans PE=2 SV=1
48	1	tr|D3TRT1|D3TRT1_GLOMM	966	32813	28	6	0.78	Putative Tm2-PB OS=Glossina morsitans morsitans PE=2 SV=1
51	1	tr|D3TMX6|D3TMX6_GLOMM	932	33307	30	7	1.14	ATP synthase subunit gamma OS=Glossina morsitans morsitans PE=2 SV=1
52	1	tr|D3TQ28|D3TQ28_GLOMM	913	73097	31	14	0.85	Myosin class II heavy chain OS=Glossina morsitans morsitans PE=2 SV=1
53	1	tr|D3TP87|D3TP87_GLOMM	901	95569	25	10	0.55	Elongation factor 2 OS=Glossina morsitans morsitans PE=2 SV=1
54	1	tr|D3TQT6|D3TQT6_GLOMM	796	39763	29	11	1.83	Glycerol 3 phosphate dehydrogenase OS=Glossina morsitans morsitans PE=2 SV=1
55	1	tr|D3TSC7|D3TSC7_GLOMM	790	54466	28	10	0.80	Vacuolar H+-ATPase v1 sector subunit B OS=Glossina morsitans morsitans PE=2 SV=1
59	1	tr|D3TLF9|D3TLF9_GLOMM	761	35702	32	7	1.03	NAD-dependent malate dehydrogenase OS=Glossina morsitans morsitans PE=2 SV=1
60	1	tr|D3TR86|D3TR86_GLOMM	744	86528	20	4	0.20	Aconitase OS=Glossina morsitans morsitans PE=2 SV=1
62	1	tr|D3TPN5|D3TPN5_GLOMM	725	40403	23	8	1.03	Arginine kinase OS=Glossina morsitans morsitans PE=2 SV=1
63	1	tr|Q694A5|Q694A5_GLOMM	714	22100	24	5	1.33	Putative thioredoxin peroxidase 1 OS=Glossina morsitans morsitans PE=2 SV=1
64	1	tr|D3TKX6|D3TKX6_GLOMM	703	27350	21	1	0.26	Trypsin (Fragment) OS=Glossina morsitans morsitans PE=2 SV=1
65	1	tr|D3TLZ0|D3TLZ0_GLOMM	695	32195	21	6	0.99	Enoyl-CoA hydratase OS=Glossina morsitans morsitans PE=2 SV=1
66	1	tr|D3TLP2|D3TLP2_GLOMM	665	54739	19	9	0.69	Putative metallopeptidase OS=Glossina morsitans morsitans PE=2 SV=1
69	1	tr|D3TLH4|D3TLH4_GLOMM	650	62580	25	9	0.67	Glutamic pyruvate transaminase 2 OS=Glossina morsitans morsitans PE=2 SV=1
70	1	tr|D3TPJ2|D3TPJ2_GLOMM	641	46602	19	4	0.31	Ubiquinol cytochrome c reductase subunit QCR2 OS=Glossina morsitans morsitans PE=2 SV=1
71	1	tr|D3TLM1|D3TLM1_GLOMM	638	46363	20	4	0.41	Ribosomal protein L4 OS=Glossina morsitans morsitans PE=2 SV=1
72	1	tr|Q0QHK6|Q0QHK6_GLOMM	637	58510	24	6	0.39	1-pyrroline-5-carboxylate dehydrogenase 2 OS=Glossina morsitans morsitans PE=2 SV=1
74	1	tr|D3TMW9|D3TMW9_GLOMM	599	24972	19	2	0.46	Cellular repressor of transcription OS=Glossina morsitans morsitans PE=2 SV=1
76	1	tr|D3TR91|D3TR91_GLOMM	578	38893	22	4	0.50	Mitochondrial phosphate carrier protein OS=Glossina morsitans morsitans PE=2 SV=1
76	2	tr|D3TS17|D3TS17_GLOMM	253	39427	9	4	0.38	Mitochondrial phosphate carrier protein OS=Glossina morsitans morsitans PE=2 SV=1
77	1	tr|D3TLR9|D3TLR9_GLOMM	558	27454	16	7	1.23	Triosephosphate isomerase OS=Glossina morsitans morsitans PE=2 SV=1
78	2	tr|D3TP64|D3TP64_GLOMM	179	29535	10	2	0.24	Tropomyosin 1 OS=Glossina morsitans morsitans PE=2 SV=1
81	1	tr|D3TRE3|D3TRE3_GLOMM	535	57690	20	5	0.39	Disulfide isomerase OS=Glossina morsitans morsitans PE=2 SV=1
82	1	tr|D3TM60|D3TM60_GLOMM	495	25017	16	2	0.29	Secreted protein OS=Glossina morsitans morsitans PE=2 SV=1
83	1	tr|D3TRW2|D3TRW2_GLOMM	491	54107	19	6	0.43	Metalloexopeptidases OS=Glossina morsitans morsitans PE=2 SV=1
84	1	tr|D3TN46|D3TN46_GLOMM	489	46994	20	5	0.50	Zinc carboxypeptidase OS=Glossina morsitans morsitans PE=2 SV=1
85	1	tr|D3TM10|D3TM10_GLOMM	481	47980	16	6	0.59	Adenosylhomocysteinase OS=Glossina morsitans morsitans PE=2 SV=1
86	1	tr|D3TLB8|D3TLB8_GLOMM	478	30306	14	7	1.07	Prohibitin OS=Glossina morsitans morsitans PE=2 SV=1
87	1	tr|D3TRU3|D3TRU3_GLOMM	468	57390	13	5	0.48	Catalase OS=Glossina morsitans morsitans PE=2 SV=1
90	1	tr|D3TLB1|D3TLB1_GLOMM	457	26231	16	4	0.82	Vacuolar H+-ATPase v1 sector subunit E OS=Glossina morsitans morsitans PE=2 SV=1
91	1	tr|D3TML9|D3TML9_GLOMM	439	31071	19	3	0.50	Hypothetical conserved protein OS=Glossina morsitans morsitans PE=2 SV=1
92	1	tr|D3TS59|D3TS59_GLOMM	432	54954	14	4	0.26	Vacuolar H+-ATPase v1 sector subunit H OS=Glossina morsitans morsitans PE=2 SV=1
94	1	tr|D3TQB5|D3TQB5_GLOMM	430	83722	15	8	0.36	Pyruvate carboxylase OS=Glossina morsitans morsitans PE=2 SV=1
94	2	tr|Q0QHL4|Q0QHL4_GLOMM	244	41152	8	3	0.26	Pyruvate carboxylase (Fragment) OS=Glossina morsitans morsitans PE=2 SV=1
96	1	tr|D3TRT4|D3TRT4_GLOMM	422	35322	12	6	0.71	Sideroflexin OS=Glossina morsitans morsitans PE=2 SV=1
97	1	tr|D3TMT7|D3TMT7_GLOMM	417	24043	11	2	0.48	Peptidyl-prolyl cis-trans isomerase OS=Glossina morsitans morsitans PE=2 SV=1
100	1	tr|D3TMR0|D3TMR0_GLOMM	404	22206	14	4	1.02	Mitochondrial F1F0-ATP synthase subunit OSCP/ATP5 OS=Glossina morsitans morsitans PE=2 SV=1
101	1	tr|D3TQT3|D3TQT3_GLOMM	402	34321	12	6	0.91	Ribosomal protein L5 OS=Glossina morsitans morsitans PE=2 SV=1
102	1	tr|D3TNC2|D3TNC2_GLOMM	398	68126	12	6	0.33	Radixin OS=Glossina morsitans morsitans PE=2 SV=1
103	1	tr|D3TRU6|D3TRU6_GLOMM	391	63580	11	3	0.16	Carbon-nitrogen hydrolase OS=Glossina morsitans morsitans PE=2 SV=1
107	1	tr|D3TQL8|D3TQL8_GLOMM	351	34013	11	5	0.75	60s acidic ribosomal protein P0 OS=Glossina morsitans morsitans PE=2 SV=1
108	1	tr|Q2PQM0|Q2PQM0_GLOMM	348	15403	10	4	1.70	Ribosomal protein L18 OS=Glossina morsitans morsitans GN=RpL18 PE=2 SV=1
110	1	tr|D3TR96|D3TR96_GLOMM	343	27104	15	5	1.25	ATP synthase subunit b OS=Glossina morsitans morsitans PE=2 SV=1
111	1	tr|Q0QHL7|Q0QHL7_GLOMM	339	46006	8	3	0.41	Alanine-glyoxylate transaminase 1 OS=Glossina morsitans morsitans PE=2 SV=1
113	1	tr|D3TRZ7|D3TRZ7_GLOMM	336	46225	14	6	0.51	Aspartate aminotransferase OS=Glossina morsitans morsitans PE=2 SV=1
114	1	tr|D3TR37|D3TR37_GLOMM	327	9300	9	2	0.89	Acyl-CoA-binding protein OS=Glossina morsitans morsitans PE=4 SV=1
116	1	tr|D3TRK9|D3TRK9_GLOMM	323	35757	12	3	0.30	D-3-phosphoglycerate dehydrogenase OS=Glossina morsitans morsitans PE=2 SV=1
117	1	tr|D3TRP1|D3TRP1_GLOMM	321	29357	11	3	0.38	Multifunctional chaperone OS=Glossina morsitans morsitans PE=2 SV=1
118	1	tr|D3TL24|D3TL24_GLOMM	321	23836	10	3	0.48	40S ribosomal protein S8 (Fragment) OS=Glossina morsitans morsitans PE=2 SV=1
119	1	tr|D3TRX0|D3TRX0_GLOMM	321	43928	8	2	0.24	Hydroxysteroid dehydrogenase-like 2 OS=Glossina morsitans morsitans PE=2 SV=1
120	1	tr|D3TLP1|D3TLP1_GLOMM	319	29901	9	5	0.70	60s ribosomal protein L7 OS=Glossina morsitans morsitans PE=2 SV=1
121	1	tr|D3TKS0|D3TKS0_GLOMM	316	28883	10	2	0.24	Trypsin (Fragment) OS=Glossina morsitans morsitans PE=2 SV=1
122	1	tr|D3TLB5|D3TLB5_GLOMM	315	69998	10	4	0.20	Aminopeptidase P OS=Glossina morsitans morsitans PE=2 SV=1
123	1	tr|D3TRY9|D3TRY9_GLOMM	315	21125	7	1	0.16	Cytochrome c oxidase subunit IV COX5b OS=Glossina morsitans morsitans PE=2 SV=1
124	1	tr|H9TZT6|H9TZT6_GLOMM	313	42656	9	3	0.35	Serp2 OS=Glossina morsitans morsitans PE=2 SV=1
126	1	tr|D3TL86|D3TL86_GLOMM	311	22683	7	1	0.15	Angiopoietin-like protein (Fragment) OS=Glossina morsitans morsitans PE=2 SV=1
128	1	tr|D3TLH6|D3TLH6_GLOMM	306	40487	8	3	0.27	Phosphoserine aminotransferase OS=Glossina morsitans morsitans PE=2 SV=1
129	1	tr|D3TPC2|D3TPC2_GLOMM	306	17462	7	2	1.03	Hypothetical conserved protein OS=Glossina morsitans morsitans PE=2 SV=1
130	1	tr|D3TSA7|D3TSA7_GLOMM	303	23860	10	4	0.69	Glutathione S-transferase OS=Glossina morsitans morsitans PE=2 SV=1
132	1	tr|D3TP14|D3TP14_GLOMM	294	34779	10	5	0.58	Electron transfer flavoprotein alpha subunit OS=Glossina morsitans morsitans PE=2 SV=1
133	1	tr|D3TLJ1|D3TLJ1_GLOMM	294	72904	9	4	0.19	Bifunctional ATP sulfurylase adenosine 5'-phosphosulfate kinase OS=G. m. morsitans PE=2 SV=1
134	1	tr|D3TR71|D3TR71_GLOMM	284	42225	6	2	0.16	Acetyl-CoA acetyltransferase OS=Glossina morsitans morsitans PE=2 SV=1
136	1	tr|D3TLK5|D3TLK5_GLOMM	280	36808	9	3	0.29	Na+/K+ ATPase beta subunit OS=Glossina morsitans morsitans PE=2 SV=1
138	1	tr|D3TQU5|D3TQU5_GLOMM	275	19425	8	3	0.62	60s ribosomal protein L14 OS=Glossina morsitans morsitans PE=2 SV=1
139	1	tr|D3TLJ6|D3TLJ6_GLOMM	268	36675	10	4	0.41	Prohibitin-like protein OS=Glossina morsitans morsitans PE=2 SV=1
144	1	tr|D3TRW6|D3TRW6_GLOMM	253	12429	7	4	1.65	Ribosomal protein L30 OS=Glossina morsitans morsitans PE=3 SV=1
145	1	tr|D3TPI6|D3TPI6_GLOMM	252	27355	10	2	0.41	Ribosomal protein S4 OS=Glossina morsitans morsitans PE=2 SV=1
146	1	tr|D3TQA3|D3TQA3_GLOMM	252	65544	7	3	0.16	Malic enzyme OS=Glossina morsitans morsitans PE=2 SV=1
149	1	tr|D3TRR8|D3TRR8_GLOMM	248	47110	8	2	0.15	Ribosomal protein L3 OS=Glossina morsitans morsitans PE=2 SV=1
151	1	tr|L0LBH8|L0LBH8_9MUSC	244	26401	8	3	0.61	Cytochrome c oxidase subunit 2 (Fragment) OS=Glossina morsitans GN=CO2 PE=3 SV=1
152	1	tr|D3TME3|D3TME3_GLOMM	238	63989	6	2	0.11	Glucose-6-phosphate isomerase OS=Glossina morsitans morsitans PE=2 SV=1
153	1	tr|D3TSL2|D3TSL2_GLOMM	234	22707	11	4	0.99	Flavin reductase OS=Glossina morsitans morsitans PE=2 SV=1
156	1	tr|D3TQ38|D3TQ38_GLOMM	227	71520	7	3	0.20	PolyA-binding protein OS=Glossina morsitans morsitans PE=2 SV=1
157	1	tr|D3TLT8|D3TLT8_GLOMM	221	27102	5	1	0.12	Short-chain alcohol dehydrogenase/3-hydroxyacyl-CoA dehydrogenase OS=G. m. morsitans PE=2 SV=1
158	1	tr|D3TLP3|D3TLP3_GLOMM	221	28154	8	3	0.40	Glutathione S-transferase OS=Glossina morsitans morsitans PE=2 SV=1
161	1	tr|B2LWE4|B2LWE4_GLOMM	220	30272	16	3	0.52	Chymotrypsin-like protein OS=Glossina morsitans morsitans GN=chy1 PE=2 SV=1
162	1	tr|D3TNY9|D3TNY9_GLOMM	217	14906	8	3	0.85	Putative translation initiation inhibitor UK114/IBM1 OS=Glossina morsitans morsitans PE=2 SV=1
163	1	tr|D3TRT6|D3TRT6_GLOMM	212	46340	8	3	0.23	Short-chain acyl-CoA dehydrogenase OS=Glossina morsitans morsitans PE=2 SV=1
165	1	tr|D3TMB2|D3TMB2_GLOMM	209	27787	5	2	0.25	Midgut trypsin OS=Glossina morsitans morsitans PE=2 SV=1
166	1	tr|D3TR49|D3TR49_GLOMM	208	68752	8	5	0.26	Very-long-chain acyl-CoA dehydrogenase OS=Glossina morsitans morsitans PE=2 SV=1
167	1	tr|D3TMA9|D3TMA9_GLOMM	206	28328	4	1	0.12	Midgut trypsin OS=Glossina morsitans morsitans PE=2 SV=1
168	1	tr|D3TS62|D3TS62_GLOMM	206	47293	8	4	0.50	Troponin OS=Glossina morsitans morsitans PE=2 SV=1
169	1	tr|D3TMF1|D3TMF1_GLOMM	205	29694	7	2	0.24	Salivary antigen 5 OS=Glossina morsitans morsitans PE=2 SV=1
173	1	tr|D3TR48|D3TR48_GLOMM	199	21477	6	2	0.34	60s ribosomal protein L9 OS=Glossina morsitans morsitans PE=2 SV=1
174	1	tr|D3TLG3|D3TLG3_GLOMM	192	46724	6	3	0.23	Isocitrate dehydrogenase [NADP] OS=Glossina morsitans morsitans PE=2 SV=1
175	1	tr|D3TRS6|D3TRS6_GLOMM	192	36449	8	4	0.55	Annexin OS=Glossina morsitans morsitans PE=2 SV=1
176	1	tr|D3TPG7|D3TPG7_GLOMM	192	36108	7	5	0.55	G protein beta subunit-like protein OS=Glossina morsitans morsitans PE=2 SV=1
177	1	tr|D3TRU2|D3TRU2_GLOMM	191	70082	8	5	0.26	Putative bifunctional leukotriene A4 hydrolase/aminopeptidase LTA4H OS=G. m. morsitans PE=2 SV=1
178	1	tr|D3TR28|D3TR28_GLOMM	191	20310	7	3	0.58	Calponin OS=Glossina morsitans morsitans PE=2 SV=1
180	1	tr|D3TP69|D3TP69_GLOMM	188	11344	5	3	1.89	60s acidic ribosomal protein P1 OS=Glossina morsitans morsitans PE=3 SV=1
182	1	tr|D3TKT4|D3TKT4_GLOMM	185	13916	8	3	2.74	Profilin (Fragment) OS=Glossina morsitans morsitans PE=2 SV=1
183	1	tr|D3TN05|D3TN05_GLOMM	182	64052	8	3	0.16	Serine hydroxymethyltransferase OS=Glossina morsitans morsitans PE=2 SV=1
184	1	tr|D3TMM3|D3TMM3_GLOMM	180	40350	5	3	0.27	Vacuolar H+-ATPase v0 sector subunit D OS=Glossina morsitans morsitans PE=2 SV=1
190	1	tr|D3TPU1|D3TPU1_GLOMM	175	32210	4	1	0.10	Hydroxyacyl-CoA dehydrogenase/enoyl-CoA hydratase OS=Glossina morsitans morsitans PE=2 SV=1
191	1	tr|D3TMY7|D3TMY7_GLOMM	175	13602	4	1	0.25	40S ribosomal protein S20 OS=Glossina morsitans morsitans PE=2 SV=1
192	1	tr|D3TN04|D3TN04_GLOMM	174	26763	6	2	0.26	Alkyl hydroperoxide reductase OS=Glossina morsitans morsitans PE=2 SV=1
193	1	tr|D3TLE7|D3TLE7_GLOMM	174	54849	6	3	0.26	Thioredoxin reductase-1 OS=Glossina morsitans morsitans PE=2 SV=1
194	1	tr|D3TM85|D3TM85_GLOMM	171	21538	5	2	0.54	Translocon-associated complex TRAP beta subunit OS=Glossina morsitans morsitans PE=2 SV=1
199	1	tr|D3TLQ6|D3TLQ6_GLOMM	167	34044	6	4	0.59	Pyridoxal/pyridoxine/pyridoxamine kinase OS=Glossina morsitans morsitans PE=2 SV=1
201	1	tr|D3TLR6|D3TLR6_GLOMM	167	27716	5	3	0.41	Vacuolar H+-ATPase v1 sector subunit D OS=Glossina morsitans morsitans PE=2 SV=1
202	1	tr|D3TRQ9|D3TRQ9_GLOMM	167	36168	4	1	0.19	Aldo-keto reductase OS=Glossina morsitans morsitans PE=2 SV=1
203	1	tr|D3TLY5|D3TLY5_GLOMM	166	30023	3	1	0.11	Salivary secreted protein OS=Glossina morsitans morsitans PE=2 SV=1
205	1	tr|D3TMR1|D3TMR1_GLOMM	164	58415	7	4	0.25	Chaperonin complex component TcP-1 beta subunit CCT2 OS=Glossina morsitans morsitans PE=2 SV=1
210	1	tr|D3TRM9|D3TRM9_GLOMM	152	16046	5	2	0.77	Superoxide dismutase [Cu-Zn] OS=Glossina morsitans morsitans PE=2 SV=1
211	1	tr|D3TQN8|D3TQN8_GLOMM	151	18426	4	1	0.40	60s ribosomal protein L21 OS=Glossina morsitans morsitans PE=2 SV=1
212	1	tr|D3TLK7|D3TLK7_GLOMM	149	36376	5	2	0.19	Na+/K+ ATPase beta subunit OS=Glossina morsitans morsitans PE=2 SV=1
213	1	tr|D3TM62|D3TM62_GLOMM	148	48400	4	2	0.14	Aspartate aminotransferase OS=Glossina morsitans morsitans PE=2 SV=1
214	1	tr|D3TRK5|D3TRK5_GLOMM	147	31633	5	2	0.22	Uncharacterized integral membrane protein OS=Glossina morsitans morsitans PE=2 SV=1
216	1	tr|D3TRB1|D3TRB1_GLOMM	144	51175	3	2	0.13	Mitochondrial processing peptidase beta subunit OS=Glossina morsitans morsitans PE=2 SV=1
217	1	tr|D3TLL3|D3TLL3_GLOMM	144	29226	6	4	0.91	Phosphoglycerate mutase OS=Glossina morsitans morsitans PE=2 SV=1
219	1	tr|D3TMX5|D3TMX5_GLOMM	140	26464	4	1	0.13	Reticulon OS=Glossina morsitans morsitans PE=2 SV=1
220	1	tr|D3TN14|D3TN14_GLOMM	138	21778	4	1	0.15	Membrane traffic protein OS=Glossina morsitans morsitans PE=2 SV=1
221	1	tr|D3TQN0|D3TQN0_GLOMM	138	30800	4	3	0.36	40S ribosomal protein S3a OS=Glossina morsitans morsitans PE=2 SV=1
222	1	tr|D3TM34|D3TM34_GLOMM	138	49234	5	2	0.14	Succinyl-CoA synthetase beta subunit OS=Glossina morsitans morsitans PE=2 SV=1
223	1	tr|D3TLB6|D3TLB6_GLOMM	138	35999	6	3	0.30	Annexin OS=Glossina morsitans morsitans PE=2 SV=1
223	2	tr|D3TME1|D3TME1_GLOMM	115	35637	5	3	0.31	Annexin OS=Glossina morsitans morsitans PE=2 SV=1
225	1	tr|D3TMG2|D3TMG2_GLOMM	136	26119	5	4	0.62	60s ribosomal protein L6 OS=Glossina morsitans morsitans PE=2 SV=1
228	2	tr|D3TS01|D3TS01_GLOMM	128	19005	4	3	0.63	Nucleoside diphosphate kinase OS=Glossina morsitans morsitans PE=2 SV=1
229	1	tr|D3TNE8|D3TNE8_GLOMM	134	47632	4	2	0.14	Ornithine aminotransferase OS=Glossina morsitans morsitans PE=2 SV=1
230	1	tr|D3TLW7|D3TLW7_GLOMM	134	28554	6	2	0.25	Fat body trypsin OS=Glossina morsitans morsitans PE=2 SV=1
237	1	tr|D3TM02|D3TM02_GLOMM	129	23946	3	2	0.48	Myosin light chain 2 OS=Glossina morsitans morsitans PE=2 SV=1
238	2	tr|D3TLE4|D3TLE4_GLOMM	101	60326	4	4	0.24	Aspartyl tRNA synthetase OS=Glossina morsitans morsitans PE=2 SV=1
239	1	tr|D3TRK1|D3TRK1_GLOMM	128	31512	4	1	0.22	Trehalose-6-phosphate synthase component TPS1 OS=Glossina morsitans morsitans PE=2 SV=1
241	1	tr|D3TM06|D3TM06_GLOMM	128	60610	4	2	0.11	Chaperonin complex component TcP-1 theta subunit CCT8 OS=G. morsitans morsitans PE=2 SV=1
242	1	tr|D3TLG9|D3TLG9_GLOMM	127	73149	3	2	0.09	Succinyl coenzyme A synthetase flavoprotein subunit OS=Glossina morsitans morsitans PE=2 SV=1
243	1	tr|D3TLL2|D3TLL2_GLOMM	127	35858	2	1	0.09	Purine nucleoside phosphorylase OS=Glossina morsitans morsitans PE=2 SV=1
246	1	tr|D3TSA4|D3TSA4_GLOMM	125	32488	5	2	0.21	Hypothetical conserved protein OS=Glossina morsitans morsitans PE=2 SV=1
249	1	tr|D3TLM0|D3TLM0_GLOMM	120	29192	4	2	0.24	Uncharacterized conserved protein OS=Glossina morsitans morsitans PE=2 SV=1
251	1	tr|D3TPG3|D3TPG3_GLOMM	119	49876	4	2	0.14	Translation elongation factor EF-1 gamma OS=Glossina morsitans morsitans PE=2 SV=1
254	1	tr|D3TPI8|D3TPI8_GLOMM	118	24554	5	3	0.47	Ribosomal protein L15 OS=Glossina morsitans morsitans PE=2 SV=1
255	1	tr|D3TP00|D3TP00_GLOMM	118	16293	3	1	0.46	Ribosomal protein S14b OS=Glossina morsitans morsitans PE=2 SV=1
257	1	tr|D3TLP5|D3TLP5_GLOMM	116	80370	4	2	0.08	Acyl-coenzyme A oxidase OS=Glossina morsitans morsitans PE=2 SV=1
258	1	tr|D3TRV5|D3TRV5_GLOMM	114	36382	3	1	0.09	Eukaryotic translation initiation factor 3 subunit I OS=Glossina morsitans morsitans PE=2 SV=1
260	1	tr|D3TMK9|D3TMK9_GLOMM	113	58847	5	2	0.11	Chaperonin complex component TcP-1 zeta subunit OS=Glossina morsitans morsitans PE=2 SV=1
262	1	tr|D3TL85|D3TL85_GLOMM	112	13075	6	2	1.01	Ribosomal protein S25 (Fragment) OS=Glossina morsitans morsitans PE=2 SV=1
266	1	tr|D3TMF3|D3TMF3_GLOMM	109	56469	4	3	0.19	Pyruvate kinase OS=Glossina morsitans morsitans PE=2 SV=1
271	1	tr|D3TNW5|D3TNW5_GLOMM	106	39943	3	1	0.08	Salivary secreted angiopoietin-like protein OS=Glossina morsitans morsitans PE=2 SV=1
273	1	tr|D3TSD9|D3TSD9_GLOMM	102	83964	4	2	0.12	Hydroxyacyl-CoA dehydrogenase/enoyl-CoA hydratase OS=Glossina morsitans morsitans PE=2 SV=1
274	1	tr|D3TR61|D3TR61_GLOMM	102	17880	3	1	0.19	Myosin alkali light chain OS=Glossina morsitans morsitans PE=2 SV=1
275	1	tr|D3TNV6|D3TNV6_GLOMM	101	46490	3	2	0.15	Medium-chain acyl-CoA dehydrogenase OS=Glossina morsitans morsitans PE=2 SV=1
276	1	tr|D3TLI1|D3TLI1_GLOMM	101	24679	3	2	0.29	Troponin OS=Glossina morsitans morsitans PE=2 SV=1
277	1	tr|D3TPU0|D3TPU0_GLOMM	100	11263	2	1	0.31	Mitochondrial chaperonin OS=Glossina morsitans morsitans PE=3 SV=1
278	1	tr|D3TRA4|D3TRA4_GLOMM	100	37479	3	2	0.18	Transaldolase OS=Glossina morsitans morsitans PE=2 SV=1
279	1	tr|D3TN22|D3TN22_GLOMM	99	16793	4	2	0.44	Cytochrome c oxidase subunit Va COX6 OS=Glossina morsitans morsitans PE=2 SV=1
280	1	tr|D3TRW9|D3TRW9_GLOMM	99	14465	3	1	0.24	Fau hypothetical conserved protein OS=Glossina morsitans morsitans PE=2 SV=1
281	1	tr|D3TSF3|D3TSF3_GLOMM	98	79754	2	1	0.04	Acyl-coenzyme A oxidase OS=Glossina morsitans morsitans PE=2 SV=1
284	1	tr|D3TMN6|D3TMN6_GLOMM	97	44698	3	2	0.15	Eukaryotic translation initiation factor 3 subunit M OS=Glossina morsitans morsitans PE=2 SV=1
285	1	tr|Q968A1|Q968A1_GLOMM	96	29610	3	1	0.11	Putative zinc-metalloproteinase OS=Glossina morsitans morsitans PE=2 SV=1
290	1	tr|D3TRQ0|D3TRQ0_GLOMM	92	76133	3	3	0.13	Heat shock protein cognate 5 OS=Glossina morsitans morsitans PE=2 SV=1
294	1	tr|D3TPQ0|D3TPQ0_GLOMM	92	35120	2	2	0.20	Vesicle coat complex COPI epsilon subunit OS=Glossina morsitans morsitans PE=2 SV=1
296	1	tr|D3TL15|D3TL15_GLOMM	91	27298	2	1	0.12	Midgut trypsin (Fragment) OS=Glossina morsitans morsitans PE=2 SV=1
297	1	tr|D3TS27|D3TS27_GLOMM	91	6551	3	1	0.55	Mitochondrial F1F0-ATP synthase subunit epsilon/ATP15 OS=Glossina morsitans morsitans PE=4 SV=1
298	1	tr|D3TNB1|D3TNB1_GLOMM	91	24988	2	1	0.13	Putative peroxiredoxin OS=Glossina morsitans morsitans PE=2 SV=1
299	1	tr|D3TRD7|D3TRD7_GLOMM	90	35311	3	2	0.20	Succinyl-CoA synthetase alpha subunit OS=Glossina morsitans morsitans PE=2 SV=1
301	1	tr|D3TLV9|D3TLV9_GLOMM	89	44364	4	2	0.15	Phosphoglycerate kinase OS=Glossina morsitans morsitans PE=2 SV=1
302	1	tr|D3TLR5|D3TLR5_GLOMM	88	30035	3	2	0.23	Mitochondrial complem. compon. 1Q subcomponent-binding protein OS=G. m. morsitans PE=2 SV=1
303	1	tr|D3TM36|D3TM36_GLOMM	88	27652	3	2	0.26	Putative dehydrogenase OS=Glossina morsitans morsitans PE=2 SV=1
306	1	tr|D3TLF0|D3TLF0_GLOMM	87	36325	2	2	0.19	Malate dehydrogenase OS=Glossina morsitans morsitans PE=2 SV=1
307	1	tr|D3TM69|D3TM69_GLOMM	87	47310	2	1	0.07	Calreticulin OS=Glossina morsitans morsitans PE=2 SV=1
308	1	tr|D3TQU9|D3TQU9_GLOMM	86	33123	2	1	0.10	Translocon-associated complex TRAP alpha subunit OS=Glossina morsitans morsitans PE=2 SV=1
310	1	tr|D3TP85|D3TP85_GLOMM	86	45298	2	1	0.07	Aminoacylase-1 OS=Glossina morsitans morsitans PE=2 SV=1
311	1	tr|D3TPQ5|D3TPQ5_GLOMM	86	24725	3	1	0.14	Putative fumarylacetoacetate hydralase OS=Glossina morsitans morsitans PE=2 SV=1
315	1	tr|D3TSB1|D3TSB1_GLOMM	85	38896	3	2	0.18	Isocitrate dehydrogenase alpha subunit OS=Glossina morsitans morsitans PE=2 SV=1
316	1	tr|D3TR97|D3TR97_GLOMM	84	26917	1	1	0.12	Cytochrome b-c1 complex subunit Rieske, mitochondrial OS=Glossina morsitans morsitans PE=2 SV=1
317	1	tr|D3TLV7|D3TLV7_GLOMM	84	59939	3	3	0.17	Chaperonin complex component TcP-1 eta subunit CCT7 OS=Glossina morsitans morsitans PE=2 SV=1
318	1	tr|D3TNW8|D3TNW8_GLOMM	83	26694	3	2	0.42	Aquaporin OS=Glossina morsitans morsitans PE=2 SV=1
320	1	tr|D3TLE8|D3TLE8_GLOMM	83	35947	2	1	0.09	Pyruvate dehydrogenase E1 beta subunit OS=Glossina morsitans morsitans PE=2 SV=1
325	1	tr|D3TMK7|D3TMK7_GLOMM	81	51748	2	1	0.06	Mitochondrial sulfide quinone oxidoreductase OS=Glossina morsitans morsitans PE=2 SV=1
326	1	tr|Q0QHK7|Q0QHK7_GLOMM	80	53961	2	1	0.06	1-pyrroline-5-carboxylate dehydrogenase 1 OS=Glossina morsitans morsitans PE=2 SV=1
327	1	sp|Q2PQM1|RS6_GLOMM	80	28524	2	2	0.25	40S ribosomal protein S6 OS=Glossina morsitans morsitans GN=RpS6 PE=2 SV=1
328	1	tr|D3TL11|D3TL11_GLOMM	79	28294	2	1	0.12	Uncharacterized conserved protein (Fragment) OS=Glossina morsitans morsitans PE=2 SV=1
336	1	tr|D3TPP4|D3TPP4_GLOMM	77	31148	2	1	0.22	Inositol monophosphatase OS=Glossina morsitans morsitans PE=2 SV=1
341	1	tr|D3TM41|D3TM41_GLOMM	75	51904	2	1	0.06	Eukaryotic translation initiation factor 3 subunit E OS=Glossina morsitans morsitans PE=2 SV=1
351	1	tr|D3TLS8|D3TLS8_GLOMM	69	52614	2	1	0.06	4-hydroxybutyrate coenzyme A transferase OS=Glossina morsitans morsitans PE=2 SV=1
353	1	tr|D3TNS1|D3TNS1_GLOMM	69	64011	2	2	0.11	AICAR transformylase OS=Glossina morsitans morsitans PE=2 SV=1
354	1	tr|D3TQS0|D3TQS0_GLOMM	68	27355	2	2	0.26	Putative dehydrogenase OS=Glossina morsitans morsitans PE=2 SV=1
355	1	tr|D3TR24|D3TR24_GLOMM	68	22172	2	2	0.32	Ribosomal protein S7 OS=Glossina morsitans morsitans PE=2 SV=1
357	1	tr|D3TMD9|D3TMD9_GLOMM	68	20238	2	1	0.36	HspB1 OS=Glossina morsitans morsitans PE=2 SV=1
358	1	tr|D3TMP4|D3TMP4_GLOMM	67	28531	1	1	0.12	Hypothetical conserved protein OS=Glossina morsitans morsitans PE=2 SV=1
361	1	tr|D3TN47|D3TN47_GLOMM	66	35692	1	1	0.09	Phosphatidylinositol transfer protein SEC14 OS=Glossina morsitans morsitans PE=2 SV=1
365	1	tr|D3TM76|D3TM76_GLOMM	65	36577	1	1	0.09	Ester hydrolase C11orf54-like protein OS=Glossina morsitans morsitans PE=2 SV=1
366	1	tr|D3TLG2|D3TLG2_GLOMM	64	56795	2	2	0.12	Methylmalonate-semialdehyde dehydrogenase OS=Glossina morsitans morsitans PE=2 SV=1
368	1	tr|D3TPS7|D3TPS7_GLOMM	63	17844	1	1	0.19	Troponin C 73F OS=Glossina morsitans morsitans PE=2 SV=1
369	1	tr|D3TSC0|D3TSC0_GLOMM	62	61202	2	1	0.05	Hemomucin OS=Glossina morsitans morsitans PE=2 SV=1
374	1	tr|D3TMY3|D3TMY3_GLOMM	61	44964	2	1	0.07	Pyruvate dehydrogenase E1 alpha subunit OS=Glossina morsitans morsitans PE=2 SV=1
375	1	tr|D3TPX1|D3TPX1_GLOMM	61	40910	1	1	0.08	Aldose 1-epimerase OS=Glossina morsitans morsitans PE=2 SV=1
382	1	tr|D3TM80|D3TM80_GLOMM	59	54207	2	2	0.13	Elongation factor Tu OS=Glossina morsitans morsitans PE=2 SV=1
384	1	tr|D3TME4|D3TME4_GLOMM	59	14035	2	1	0.24	Cytochrome c oxidase subunit Vb COX4 OS=Glossina morsitans morsitans PE=2 SV=1
385	1	tr|D3TNC5|D3TNC5_GLOMM	59	28424	1	1	0.12	Retrotransposon protein OS=Glossina morsitans morsitans PE=2 SV=1
388	1	tr|D3TQ70|D3TQ70_GLOMM	58	28181	1	1	0.12	Proteasome subunit alpha type OS=Glossina morsitans morsitans PE=2 SV=1
389	1	tr|D3TMD6|D3TMD6_GLOMM	58	36732	1	1	0.09	Fructose-1,6-bisphosphatase OS=Glossina morsitans morsitans PE=2 SV=1
397	1	tr|D3TN18|D3TN18_GLOMM	54	20609	2	2	0.35	Mitochondrial F1F0-ATP synthase subunit D/ATP7 OS=Glossina morsitans morsitans PE=2 SV=1
403	1	tr|D3TQQ7|D3TQQ7_GLOMM	53	33077	1	1	0.10	Glyoxylase OS=Glossina morsitans morsitans PE=2 SV=1
407	1	tr|D3TP84|D3TP84_GLOMM	53	13891	1	1	0.25	Vacuolar H+-ATPase v1 sector subunit G OS=Glossina morsitans morsitans PE=4 SV=1
408	1	tr|D3TPA0|D3TPA0_GLOMM	52	33904	2	1	0.10	Cytochrome C1 OS=Glossina morsitans morsitans PE=2 SV=1
413	1	tr|D3TM59|D3TM59_GLOMM	51	32243	1	1	0.10	Hypothetical conserved protein OS=Glossina morsitans morsitans PE=2 SV=1
415	1	tr|D3TMQ8|D3TMQ8_GLOMM	51	44400	1	1	0.07	Glutamine synthetase OS=Glossina morsitans morsitans PE=2 SV=1
416	1	tr|D3TLU6|D3TLU6_GLOMM	50	33511	1	1	0.10	Alpha-SNAP OS=Glossina morsitans morsitans PE=2 SV=1
418	1	tr|D3TM90|D3TM90_GLOMM	50	63620	2	1	0.05	5' nucleotidase OS=Glossina morsitans morsitans PE=2 SV=1
419	1	tr|D3TMI8|D3TMI8_GLOMM	49	58586	1	1	0.06	Cystathionine beta-synthase s OS=Glossina morsitans morsitans PE=2 SV=1
421	1	tr|Q2PQQ0|Q2PQQ0_GLOMM	49	46458	1	1	0.07	Serine protease inhibitor 4 OS=Glossina morsitans morsitans GN=Spn4 PE=2 SV=1
428	1	tr|D3TN88|D3TN88_GLOMM	47	20642	1	1	0.16	Alpha crystallin OS=Glossina morsitans morsitans PE=2 SV=1
431	1	tr|D3TNR1|D3TNR1_GLOMM	47	21983	1	1	0.15	Ribosomal protein L17 OS=Glossina morsitans morsitans PE=2 SV=1
432	1	tr|D3TNI9|D3TNI9_GLOMM	46	33730	1	1	0.10	Dehydrogenase/reductase SdR family member OS=Glossina morsitans morsitans PE=2 SV=1
439	1	tr|D3TL47|D3TL47_GLOMM	45	44974	1	1	0.07	Putative cysteine proteinase TIN-ag (Fragment) OS=Glossina morsitans morsitans PE=2 SV=1
444	1	tr|D3TN31|D3TN31_GLOMM	44	39143	1	1	0.08	Translation initiation factor 2 alpha subunit OS=Glossina morsitans morsitans PE=2 SV=1
456	1	tr|D3TNF0|D3TNF0_GLOMM	43	27290	1	1	0.12	Electron transfer flavoprotein beta subunit OS=Glossina morsitans morsitans PE=2 SV=1
461	1	tr|A3FMN3|A3FMN3_GLOMM	42	44601	1	1	0.07	Tsal2 form A OS=Glossina morsitans morsitans GN=tsal2a PE=2 SV=1
463	1	tr|D3TMA1|D3TMA1_GLOMM	42	26186	1	1	0.13	Tetraspanin 42Ed OS=Glossina morsitans morsitans PE=2 SV=1
466	1	tr|Q2PQQ1|Q2PQQ1_GLOMM	42	45253	1	1	0.07	Serine protease inhibitor 1 OS=Glossina morsitans morsitans GN=Spn1 PE=2 SV=1
471	1	tr|D3TSB3|D3TSB3_GLOMM	41	44331	1	1	0.07	Metallopeptidase OS=Glossina morsitans morsitans PE=2 SV=1
476	1	tr|D3TNM4|D3TNM4_GLOMM	41	19992	1	1	0.17	Microtubule-binding protein OS=Glossina morsitans morsitans PE=2 SV=1
478	1	tr|D3TNA1|D3TNA1_GLOMM	41	9934	1	1	0.35	Putative uncharacterized protein OS=Glossina morsitans morsitans PE=4 SV=1
483	1	tr|D3TR12|D3TR12_GLOMM	40	52741	1	1	0.06	NADH-ubiquinone oxidoreductase NDUFS2/49 kDa subunit OS=G. morsitans morsitans PE=2 SV=1
490	1	tr|D3TPX7|D3TPX7_GLOMM	40	66104	1	1	0.05	Carboxylesterase OS=Glossina morsitans morsitans PE=2 SV=1
491	1	tr|D3TQ66|D3TQ66_GLOMM	40	23700	1	1	0.14	Proteasome subunit beta type OS=Glossina morsitans morsitans PE=2 SV=1
493	1	tr|D3TS08|D3TS08_GLOMM	39	55258	1	1	0.06	Adenylosuccinate lyase OS=Glossina morsitans morsitans PE=2 SV=1
505	1	tr|D3TRC8|D3TRC8_GLOMM	38	26267	1	1	0.13	Glutathione S-transferase OS=Glossina morsitans morsitans PE=2 SV=1
513	1	tr|D3TRQ2|D3TRQ2_GLOMM	38	25262	1	1	0.13	Ferritin OS=Glossina morsitans morsitans PE=2 SV=1
516	1	tr|D3TNM0|D3TNM0_GLOMM	38	61436	1	1	0.05	Glutamate decarboxylase/sphingosine phosphate lyase OS=Glossina morsitans morsitans PE=2 SV=1
518	1	tr|D3TMM0|D3TMM0_GLOMM	38	39417	1	1	0.08	Ureidoglycolate dehydrogenase OS=Glossina morsitans morsitans PE=2 SV=1
524	1	tr|D3TMP5|D3TMP5_GLOMM	37	43152	1	1	0.08	Putative dehydrogenase OS=Glossina morsitans morsitans PE=2 SV=1
527	1	tr|D3TRU9|D3TRU9_GLOMM	37	53813	1	1	0.06	Dihydrolipoyl dehydrogenase OS=Glossina morsitans morsitans PE=2 SV=1
529	1	tr|D3TQQ6|D3TQQ6_GLOMM	37	21101	1	1	0.16	Ca2+-binding protein OS=Glossina morsitans morsitans PE=2 SV=1
INSECTS - Miscellaneous
181	1	sp|P12831|CYC_SARPE	187	11901	7	3	1.76	Cytochrome c OS=Sarcophaga peregrina PE=1 SV=2
MAMMALS
5	2	sp|P60709|ACTB_HUMAN	8414	42052	251	21	22.96	Actin, cytoplasmic 1 OS=Homo sapiens GN=ACTB PE=1 SV=1
15	2	sp|P11142|HSP7C_HUMAN	1970	71082	81	16	1.47	Heat shock cognate 71 kDa protein OS=Homo sapiens GN=HSPA8 PE=1 SV=1
73	1	sp|P04264|K2C1_HUMAN	617	66170	19	8	0.47	Keratin, type II cytoskeletal 1 OS=Homo sapiens GN=KRT1 PE=1 SV=6
486	1	sp|P37840-2|SYUA_HUMAN	40	11365	1	1	0.30	Isoform 2-4 of Alpha-synuclein OS=Homo sapiens GN=SNCA
1	1	tr|A8DUP5|A8DUP5_MOUSE	87942	15998	1933	18	103021.01	Beta-globin OS=Mus musculus GN=Hbb-b1 PE=3 SV=1
1	2	tr|A8DUK2|A8DUK2_MOUSE	83640	16280	1825	17	82422.70	Beta-globin OS=Mus musculus GN=Hbb-b1 PE=3 SV=1
1	3	tr|D4N6U4|D4N6U4_MUSMC	77471	15984	1815	17	70117.46	Beta-globin OS=Mus musculus castaneus GN=Hbbt1 PE=3 SV=1
1	4	tr|A8DUQ1|A8DUQ1_MOUSE	61768	15822	1316	12	7389.24	Beta-globin OS=Mus musculus GN=Hbb-b1 PE=3 SV=1
1	5	sp|P02089|HBB2_MOUSE	52356	15982	1270	20	22106.48	Hemoglobin subunit beta-2 OS=Mus musculus GN=Hbb-b2 PE=1 SV=2
1	6	tr|D0U286|D0U286_MUSCE	49362	15985	1032	11	319.97	Beta-globin OS=Mus cervicolor GN=Hbbt2 PE=3 SV=1
1	7	tr|A8DUL7|A8DUL7_MOUSE	44656	15796	984	9	917.62	Beta-globin OS=Mus musculus GN=Hbb-b1 PE=3 SV=1
1	8	tr|D0U272|D0U272_MUSCO	39475	16109	1073	12	2088.99	Beta-globin OS=Mus cookii GN=Hbbt1 PE=3 SV=1
1	9	tr|D0U278|D0U278_MUSPA	34650	15856	796	7	84.97	Beta-globin OS=Mus pahari GN=Hbbt1 PE=3 SV=1
1	10	tr|A8DUQ5|A8DUQ5_MOUSE	30760	15838	760	10	185.52	Beta-globin OS=Mus musculus GN=Hbb-b1 PE=3 SV=1
1	11	tr|Q18PE4|Q18PE4_MUSCR	20862	16104	491	8	30.19	Beta-globin OS=Mus caroli GN=Hbb1 PE=3 SV=1
2	1	tr|Q546G4|Q546G4_MOUSE	42104	70700	1093	45	50.88	Albumin 1 OS=Mus musculus GN=Alb PE=2 SV=1
3	1	tr|A8DUV3|A8DUV3_MOUSE	40010	15133	1103	15	2242.62	Alpha-globin OS=Mus musculus GN=Hba-a1 PE=3 SV=1
3	2	tr|Q91VB8|Q91VB8_MOUSE	21914	15160	658	15	775.24	Alpha globin 1 OS=Mus musculus GN=Hba-a1 PE=2 SV=1
3	3	tr|A8DUV1|A8DUV1_MOUSE	21823	15189	734	13	948.67	Alpha-globin OS=Mus musculus GN=Hba-a1 PE=3 SV=1
4	1	sp|P07759|SPA3K_MOUSE	9306	47021	207	20	9.01	Serine protease inhibitor A3K OS=Mus musculus GN=Serpina3k PE=1 SV=2
4	2	sp|Q91WP6|SPA3N_MOUSE	1623	46859	47	5	1.11	Serine protease inhibitor A3N OS=Mus musculus GN=Serpina3n PE=1 SV=1
5	4	tr|Q3U122|Q3U122_MOUSE	2581	42367	94	10	2.58	Putative uncharacterized protein OS=Mus musculus GN=Acta2 PE=2 SV=1
6	1	sp|Q921I1|TRFE_MOUSE	6975	78841	203	28	3.71	Serotransferrin OS=Mus musculus GN=Tf PE=1 SV=1
8	1	tr|D3YW52|D3YW52_MOUSE	6086	168602	196	35	1.33	Alpha-2-macroglobulin OS=Mus musculus GN=Pzp PE=2 SV=1
11	1	tr|Q3KQQ4|Q3KQQ4_MOUSE	4032	46039	111	14	3.28	Serpina1a protein OS=Mus musculus GN=Serpina1b PE=2 SV=1
11	2	sp|P07758|A1AT1_MOUSE	3364	46145	99	11	2.71	Alpha-1-antitrypsin 1-1 OS=Mus musculus GN=Serpina1a PE=1 SV=4
15	5	sp|P20029|GRP78_MOUSE	1233	72492	48	8	0.49	78 kDa glucose-regulated protein OS=Mus musculus GN=Hspa5 PE=1 SV=3
16	1	sp|P28665|MUG1_MOUSE	2807	166618	93	23	0.72	Murinoglobulin-1 OS=Mus musculus GN=Mug1 PE=1 SV=3
17	1	tr|Q3TNL6|Q3TNL6_MOUSE	2660	103382	92	15	0.75	Putative uncharacterized protein OS=Mus musculus GN=Slc4a1 PE=2 SV=1
19	1	sp|P01027|CO3_MOUSE	2349	187905	82	25	0.68	Complement C3 OS=Mus musculus GN=C3 PE=1 SV=3
21	1	sp|Q61171|PRDX2_MOUSE	2245	21936	64	9	6.30	Peroxiredoxin-2 OS=Mus musculus GN=Prdx2 PE=1 SV=3
22	1	sp|P00920|CAH2_MOUSE	2098	29129	55	8	3.09	Carbonic anhydrase 2 OS=Mus musculus GN=Ca2 PE=1 SV=4
24	2	sp|P10126|EF1A1_MOUSE	815	50424	30	5	0.56	Elongation factor 1-alpha 1 OS=Mus musculus GN=Eef1a1 PE=1 SV=3
27	1	tr|B2RX08|B2RX08_MOUSE	1778	268851	62	25	0.40	Spectrin beta 1 OS=Mus musculus GN=Sptb PE=2 SV=1
28	1	tr|Q3U6G1|Q3U6G1_MOUSE	1767	22297	50	10	7.16	Biliverdin reductase B (Flavin reductase (NADPH)) OS=Mus musculus GN=Blvrb PE=2 SV=1
31	2	sp|P16858|G3P_MOUSE	958	36072	32	7	1.02	Glyceraldehyde-3-phosphate dehydrogenase OS=Mus musculus GN=Gapdh PE=1 SV=2
32	1	sp|P01872|IGHM_MOUSE	1573	50625	40	8	0.76	Ig mu chain C region secreted form OS=Mus musculus GN=Igh-6 PE=1 SV=2
35	1	tr|Q3UEM7|Q3UEM7_MOUSE	1414	50044	51	10	1.44	Putative uncharacterized protein OS=Mus musculus GN=Fgg PE=2 SV=1
36	2	sp|A2AQ07|TBB1_MOUSE	557	51093	24	4	0.37	Tubulin beta-1 chain OS=Mus musculus GN=Tubb1 PE=1 SV=1
40	1	sp|P23953|EST1C_MOUSE	1276	61302	40	8	0.97	Carboxylesterase 1C OS=Mus musculus GN=Ces1c PE=1 SV=4
46	1	sp|P08032|SPTA1_MOUSE	1000	280833	36	20	0.29	Spectrin alpha chain, erythrocytic 1 OS=Mus musculus GN=Spta1 PE=2 SV=3
49	2	sp|P68368|TBA4A_MOUSE	447	50634	13	7	0.66	Tubulin alpha-4A chain OS=Mus musculus GN=Tuba4a PE=1 SV=1
50	1	tr|Q3TGR2|Q3TGR2_MOUSE	938	55402	29	9	0.89	Fibrinogen, B beta polypeptide, isoform CRA_a OS=Mus musculus GN=Fgb PE=2 SV=1
56	1	tr|Q3UHS6|Q3UHS6_MOUSE	782	271836	23	10	0.13	Putative uncharacterized protein OS=Mus musculus GN=Tln1 PE=2 SV=1
57	1	tr|I6L985|I6L985_MOUSE	779	52684	21	4	0.44	Igh protein OS=Mus musculus GN=Igh PE=2 SV=1
59	2	sp|P08249|MDHM_MOUSE	299	36045	9	2	0.30	Malate dehydrogenase, mitochondrial OS=Mus musculus GN=Mdh2 PE=1 SV=3
61	1	tr|Q3UGY5|Q3UGY5_MOUSE	732	266328	21	12	0.16	Putative uncharacterized protein OS=Mus musculus GN=Fn1 PE=2 SV=1
63	2	sp|P35700|PRDX1_MOUSE	226	22390	7	3	0.52	Peroxiredoxin-1 OS=Mus musculus GN=Prdx1 PE=1 SV=1
67	1	tr|Q5M9K1|Q5M9K1_MOUSE	664	15880	14	6	2.20	Transthyretin OS=Mus musculus GN=Ttr PE=2 SV=1
68	1	tr|Q0VGY9|Q0VGY9_MOUSE	660	207994	18	8	0.13	Ank1 protein OS=Mus musculus GN=Ank1 PE=2 SV=1
73	2	sp|Q3TTY5|K22E_MOUSE	148	71336	5	2	0.09	Keratin, type II cytoskeletal 2 epidermal OS=Mus musculus GN=Krt2 PE=1 SV=1
73	3	tr|E9Q1Z0|E9Q1Z0_MOUSE	107	58587	4	2	0.12	Protein 4732456N10Rik OS=Mus musculus GN=4732456N10Rik PE=3 SV=1
75	1	tr|Q3TVZ1|Q3TVZ1_MOUSE	583	59979	19	7	0.53	Catalase OS=Mus musculus GN=Cat PE=2 SV=1
79	1	sp|P11352|GPX1_MOUSE	544	22544	20	5	1.64	Glutathione peroxidase 1 OS=Mus musculus GN=Gpx1 PE=1 SV=2
80	1	sp|P13634|CAH1_MOUSE	543	28370	20	8	2.38	Carbonic anhydrase 1 OS=Mus musculus GN=Ca1 PE=2 SV=4
85	4	sp|P50247|SAHH_MOUSE	176	48170	8	4	0.30	Adenosylhomocysteinase OS=Mus musculus GN=Ahcy PE=1 SV=3
88	1	tr|E9PV24|E9PV24_MOUSE	463	88117	15	3	0.12	Protein Fga OS=Mus musculus GN=Fga PE=2 SV=1
89	1	tr|Q58EV2|Q58EV2_MOUSE	460	23008	15	6	1.59	Apoa1 protein OS=Mus musculus GN=Apoa1 PE=2 SV=1
98	1	tr|Q3TCI7|Q3TCI7_MOUSE	411	36818	14	4	0.41	Putative uncharacterized protein OS=Mus musculus GN=Ldha PE=2 SV=1
104	1	tr|Q3TAQ8|Q3TAQ8_MOUSE	378	30230	13	2	0.37	Putative uncharacterized protein OS=Mus musculus GN=Bpgm PE=2 SV=1
105	1	sp|Q8VDD5|MYH9_MOUSE	368	227429	15	8	0.12	Myosin-9 OS=Mus musculus GN=Myh9 PE=1 SV=4
106	1	tr|Q3TYT5|Q3TYT5_MOUSE	359	75879	13	5	0.24	Putative uncharacterized protein OS=Mus musculus GN=Epb4.2 PE=2 SV=1
125	1	tr|Q543J5|Q543J5_MOUSE	312	52484	10	3	0.28	Antithrombin OS=Mus musculus GN=Serpinc1 PE=2 SV=1
131	1	sp|P08228|SODC_MOUSE	296	16104	9	4	1.60	Superoxide dismutase [Cu-Zn] OS=Mus musculus GN=Sod1 PE=1 SV=2
137	1	sp|P54116|STOM_MOUSE	277	31527	7	3	0.35	Erythrocyte band 7 integral membrane protein OS=Mus musculus GN=Stom PE=1 SV=3
140	1	sp|P24549|AL1A1_MOUSE	266	55060	10	5	0.34	Retinal dehydrogenase 1 OS=Mus musculus GN=Aldh1a1 PE=1 SV=5
141	1	tr|Q4FJR9|Q4FJR9_MOUSE	262	18057	7	2	0.41	G1p2 protein OS=Mus musculus GN=Isg15 PE=2 SV=1
147	1	tr|Q3TR40|Q3TR40_MOUSE	250	133527	8	3	0.08	Putative uncharacterized protein OS=Mus musculus GN=Thbs1 PE=2 SV=1
148	1	sp|P21614|VTDB_MOUSE	249	55162	6	3	0.19	Vitamin D-binding protein OS=Mus musculus GN=Gc PE=1 SV=2
154	1	sp|Q91X72|HEMO_MOUSE	233	52026	9	4	0.36	Hemopexin OS=Mus musculus GN=Hpx PE=1 SV=2
160	1	sp|Q01853|TERA_MOUSE	220	89950	7	5	0.20	Transitional endoplasmic reticulum ATPase OS=Mus musculus GN=Vcp PE=1 SV=4
171	1	tr|Q543K9|Q543K9_MOUSE	204	32527	6	4	0.48	Purine nucleoside phosphorylase OS=Mus musculus GN=Pnp PE=2 SV=1
172	1	tr|Q3TEE6|Q3TEE6_MOUSE	202	76157	7	3	0.13	Putative uncharacterized protein OS=Mus musculus GN=Fermt3 PE=2 SV=1
186	1	tr|B7FAU9|B7FAU9_MOUSE	179	283177	7	6	0.07	Filamin, alpha OS=Mus musculus GN=Flna PE=4 SV=1
187	1	tr|Q9Z1R9|Q9Z1R9_MOUSE	176	26802	6	1	0.12	MCG124046 OS=Mus musculus GN=Prss1 PE=2 SV=1
188	1	tr|D6RGQ0|D6RGQ0_MOUSE	176	129186	4	1	0.03	Complement factor H OS=Mus musculus GN=Cfh PE=2 SV=1
189	1	sp|P03987-2|IGHG3_MOUSE	153	36662	7	2	0.19	Isoform 2 of Ig gamma-3 chain C region OS=Mus musculus
189	2	sp|P06330|HVM51_MOUSE	91	13040	3	2	0.60	Ig heavy chain V region AC38 205.12 OS=Mus musculus PE=1 SV=1
195	1	tr|Q3TIU3|Q3TIU3_MOUSE	171	38072	4	2	0.18	Putative uncharacterized protein OS=Mus musculus GN=Ahsg PE=2 SV=1
196	1	sp|Q99PT1|GDIR1_MOUSE	169	23450	5	2	0.31	Rho GDP-dissociation inhibitor 1 OS=Mus musculus GN=Arhgdia PE=1 SV=3
197	1	tr|Q65ZI1|Q65ZI1_MOUSE	168	28053	5	1	0.25	Anti-HIV-1 reverse transcriptase single-chain variable OS=Mus musculus GN=Igkv5-39 PE=1 SV=1
198	1	sp|Q3U0B3|DHR11_MOUSE	168	28712	4	2	0.25	Dehydrogenase/reductase SDR family member 11 OS=Mus musculus GN=Dhrs11 PE=2 SV=1
204	1	sp|Q9DBB9|CPN2_MOUSE	165	61296	4	3	0.17	Carboxypeptidase N subunit 2 OS=Mus musculus GN=Cpn2 PE=1 SV=2
206	1	tr|Q8K1F1|Q8K1F1_MOUSE	159	12269	3	1	0.63	Anti-VIPase light chain variable region (Fragment) OS=Mus musculus GN=Gm1418 PE=4 SV=1
215	1	tr|Q6QHD5|Q6QHD5_MOUSE	145	21148	4	1	0.16	Integrin beta (Fragment) OS=Mus musculus GN=Itgb3 PE=2 SV=1
218	1	tr|Q9EQI5|Q9EQI5_MOUSE	141	12586	6	1	0.27	Chemokine (C-X-C motif) ligand 7, isoform CRA_b OS=Mus musculus GN=Ppbp PE=4 SV=1
224	1	tr|Q3TLW5|Q3TLW5_MOUSE	137	29002	6	2	0.24	Putative uncharacterized protein OS=Mus musculus GN=Aqp1 PE=2 SV=1
226	1	sp|P17563|SBP1_MOUSE	136	53051	5	5	0.35	Selenium-binding protein 1 OS=Mus musculus GN=Selenbp1 PE=1 SV=2
228	1	tr|B0LAA8|B0LAA8_MOUSE	134	16460	4	3	0.75	Nucleoside diphosphate kinase (Fragment) OS=Mus musculus GN=Nme2 PE=2 SV=1
231	1	tr|Q66JS7|Q66JS7_MOUSE	134	26586	5	5	0.80	Igk protein OS=Mus musculus GN=Igkv3-7 PE=1 SV=1
231	2	tr|A2NHM3|A2NHM3_MOUSE	110	24435	5	5	0.90	If kappa light chain (Fragment) OS=Mus musculus GN=Igkc PE=1 SV=1
234	1	tr|A5GZX3|A5GZX3_MOUSE	133	20967	3	2	0.35	Glyoxalase 1 OS=Mus musculus GN=Glo1 PE=2 SV=1
252	1	tr|A2A838|A2A838_MOUSE	118	75558	4	2	0.09	Protein 4.1 (Fragment) OS=Mus musculus GN=Epb4.1 PE=2 SV=1
253	1	tr|B2RPR7|B2RPR7_MOUSE	118	113594	3	3	0.09	Integrin alpha 2b OS=Mus musculus GN=Itga2b PE=2 SV=1
259	1	tr|Q3TGC5|Q3TGC5_MOUSE	113	21047	3	2	0.34	Putative uncharacterized protein OS=Mus musculus GN=Pebp1 PE=2 SV=1
265	1	tr|A0N6R0|A0N6R0_9MURI	109	11693	1	1	0.30	Rheumatoid factor RF3-2C (Fragment) OS=Mus sp. GN=Ig V<kappa> PE=2 SV=1
267	1	tr|Q3V1T9|Q3V1T9_MOUSE	109	93485	5	4	0.15	Putative uncharacterized protein OS=Mus musculus GN=Plg PE=2 SV=1
270	1	tr|D3Z2H9|D3Z2H9_MOUSE	106	29202	4	1	0.11	Uncharacterized protein OS=Mus musculus GN=Tpm3-rs7 PE=3 SV=1
272	1	sp|P01654|KV3A1_MOUSE	104	12087	3	1	0.28	Ig kappa chain V-III region PC 2880/PC 1229 OS=Mus musculus PE=1 SV=1
287	1	tr|Q9DCD8|Q9DCD8_MOUSE	95	28700	2	1	0.12	Proteasome subunit alpha type OS=Mus musculus GN=Psma3 PE=2 SV=1
291	1	sp|A6X935-2|ITIH4_MOUSE	92	100446	3	2	0.07	Isoform 2 of Inter alpha-trypsin inhibitor, heavy chain 4 OS=Mus musculus GN=Itih4
292	1	tr|D3YU09|D3YU09_MOUSE	92	42738	3	1	0.08	Guanine deaminase OS=Mus musculus GN=Gda PE=2 SV=1
300	1	sp|Q64727|VINC_MOUSE	89	117215	3	3	0.09	Vinculin OS=Mus musculus GN=Vcl PE=1 SV=4
304	1	tr|J3QPZ9|J3QPZ9_MOUSE	88	20875	2	1	0.16	Enolase (Fragment) OS=Mus musculus GN=Eno3 PE=3 SV=1
305	1	tr|Q4JFI8|Q4JFI8_MOUSE	88	26401	2	1	0.13	APCS amyloid P-component serum protein OS=Mus musculus GN=Apcs PE=2 SV=1
312	1	tr|F8WGL3|F8WGL3_MOUSE	86	25074	2	2	0.28	Cofilin-1 OS=Mus musculus GN=Cfl1 PE=2 SV=1
321	1	sp|O55234|PSB5_MOUSE	82	28685	2	2	0.25	Proteasome subunit beta type-5 OS=Mus musculus GN=Psmb5 PE=1 SV=3
322	1	tr|Q5ND35|Q5ND35_MOUSE	82	31456	2	1	0.11	Alpha-2-antiplasmin (Fragment) OS=Mus musculus GN=Serpinf2 PE=2 SV=1
330	1	tr|A2NU20|A2NU20_MOUSE	79	13520	2	1	0.25	VH coding region (Fragment) OS=Mus musculus GN=Gm16839 PE=4 SV=1
339	1	tr|D3YWI1|D3YWI1_MOUSE	76	26123	3	2	0.44	Fructose-bisphosphate aldolase (Fragment) OS=Mus musculus GN=Aldoa PE=2 SV=1
344	1	tr|J3QP71|J3QP71_MOUSE	75	21985	4	1	0.15	Basigin (Fragment) OS=Mus musculus GN=Bsg PE=4 SV=1
345	1	tr|Q3THL2|Q3THL2_MOUSE	74	20234	2	2	0.36	Putative uncharacterized protein OS=Mus musculus GN=Psma7 PE=2 SV=1
346	1	tr|B9EHN0|B9EHN0_MOUSE	73	118931	2	2	0.06	Ubiquitin-activating enzyme E1, Chr X OS=Mus musculus GN=Uba1 PE=2 SV=1
347	2	sp|P57780|ACTN4_MOUSE	49	105368	2	2	0.06	Alpha-actinin-4 OS=Mus musculus GN=Actn4 PE=1 SV=1
349	1	sp|P40142|TKT_MOUSE	71	68272	2	1	0.05	Transketolase OS=Mus musculus GN=Tkt PE=1 SV=1
350	1	tr|D3YXF4|D3YXF4_MOUSE	71	5142	2	1	0.72	14-3-3 protein zeta/delta (Fragment) OS=Mus musculus GN=Ywhaz PE=2 SV=1
352	1	sp|P52430|PON1_MOUSE	69	39711	1	1	0.08	Serum paraoxonase/arylesterase 1 OS=Mus musculus GN=Pon1 PE=1 SV=2
362	1	tr|G0YP42|G0YP42_MOUSE	65	25325	2	1	0.13	Anti-human Langerin 2G3 lambda chain OS=Mus musculus PE=2 SV=1
371	1	tr|Q91XL1|Q91XL1_MOUSE	62	37807	1	1	0.09	Leucine-rich HEV glycoprotein OS=Mus musculus GN=Lrg1 PE=2 SV=1
373	1	sp|Q6IRU2|TPM4_MOUSE	61	28564	1	1	0.12	Tropomyosin alpha-4 chain OS=Mus musculus GN=Tpm4 PE=2 SV=3
376	1	tr|Q3TRN7|Q3TRN7_MOUSE	60	17535	1	1	0.19	Putative uncharacterized protein (Fragment) OS=Mus musculus GN=Gypa PE=2 SV=1
381	1	sp|Q9QUM9|PSA6_MOUSE	59	27811	2	2	0.25	Proteasome subunit alpha type-6 OS=Mus musculus GN=Psma6 PE=1 SV=1
393	1	sp|P01660|KV3A8_MOUSE	55	12206	1	1	0.28	Ig kappa chain V-III region PC 3741/TEPC 111 OS=Mus musculus PE=1 SV=1
395	1	tr|Q9U410|Q9U410_MOUSE	54	11585	1	1	0.30	Monoclonal anti-idiotypic Schistosoma japonicum antibody NP30 immunoglobulin light chain
								variable region (Fragment) OS=Mus musculus GN=Gm1524 PE=4 SV=1
396	1	sp|Q6ZQ38|CAND1_MOUSE	54	137955	1	1	0.02	Cullin-associated NEDD8-dissociated protein 1 OS=Mus musculus GN=Cand1 PE=2 SV=2
400	1	tr|B1AQ77|B1AQ77_MOUSE	54	49634	2	1	0.14	Keratin 15, isoform CRA_a OS=Mus musculus GN=Krt15 PE=3 SV=1
401	1	tr|H3BJC6|H3BJC6_MOUSE	54	15306	1	1	0.22	S-formylglutathione hydrolase (Fragment) OS=Mus musculus GN=Esd PE=2 SV=1
404	1	tr|Q3UP47|Q3UP47_MOUSE	53	28552	1	1	0.12	Complement factor D (Adipsin) OS=Mus musculus GN=Cfd PE=2 SV=1
406	1	tr|F8WGR0|F8WGR0_MOUSE	53	73816	1	1	0.04	Alpha-adducin OS=Mus musculus GN=Add1 PE=2 SV=1
409	1	tr|Q8VCZ1|Q8VCZ1_MOUSE	52	20922	1	1	0.16	Alad protein OS=Mus musculus GN=Alad PE=2 SV=1
422	1	tr|D3Z2Y7|D3Z2Y7_MOUSE	49	22518	1	1	0.15	Glutathione peroxidase (Fragment) OS=Mus musculus GN=Gpx3 PE=3 SV=1
424	1	tr|D3Z0Y2|D3Z0Y2_MOUSE	48	22594	1	1	0.15	Peroxiredoxin-6 OS=Mus musculus GN=Prdx6 PE=2 SV=1
427	1	tr|Q3TRK9|Q3TRK9_MOUSE	47	53894	1	1	0.06	Putative uncharacterized protein OS=Mus musculus GN=Slc16a1 PE=2 SV=1
429	1	tr|C0H5X4|C0H5X4_MOUSE	47	13255	1	1	0.26	Harvey rat sarcoma virus oncogene 1, isoform CRA_a OS=Mus musculus GN=Hras1 PE=4 SV=1
434	1	sp|P03976|KV2A5_MOUSE	46	12496	1	1	0.27	Ig kappa chain V-II region 17S29.1 OS=Mus musculus PE=1 SV=1
435	1	tr|J3QNZ9|J3QNZ9_MOUSE	46	10531	1	1	0.33	Uncharacterized protein OS=Mus musculus GN=Igkv4-62 PE=4 SV=1
438	1	tr|Q7TMK4|Q7TMK4_MOUSE	45	53145	1	1	0.06	Immunoglobulin heavy chain complex OS=Mus musculus GN=Gm16844 PE=2 SV=1
440	1	tr|A2A513|A2A513_MOUSE	45	57178	1	1	0.06	Keratin, type I cytoskeletal 10 OS=Mus musculus GN=Krt10 PE=4 SV=1
441	1	tr|Q2F3J4|Q2F3J4_MOUSE	44	49803	1	1	0.07	Truncated ceruloplasmin OS=Mus musculus GN=Cp PE=2 SV=1
446	1	tr|A2A837|A2A837_MOUSE	44	56651	1	1	0.06	Serine/arginine-rich-splicing factor 4 OS=Mus musculus GN=Srsf4 PE=2 SV=1
451	1	tr|Q3U7V7|Q3U7V7_MOUSE	43	15145	1	1	0.23	Profilin OS=Mus musculus GN=Pfn1 PE=2 SV=1
454	1	sp|P29788|VTNC_MOUSE	43	55613	1	1	0.06	Vitronectin OS=Mus musculus GN=Vtn PE=1 SV=2
464	1	tr|Q9DBN0|Q9DBN0_MOUSE	42	45016	1	1	0.07	Putative uncharacterized protein OS=Mus musculus GN=Apoa4 PE=2 SV=1
469	1	tr|F6T4M4|F6T4M4_MOUSE	41	16573	2	1	0.20	Serine/arginine repetitive matrix protein 1 (Fragment) OS=Mus musculus GN=Srrm1 PE=2 SV=1
470	1	tr|A2AN84|A2AN84_MOUSE	41	50732	1	1	0.06	55 kDa erythrocyte membrane protein OS=Mus musculus GN=Mpp1 PE=2 SV=1
472	1	tr|Q80WF7|Q80WF7_MOUSE	41	77871	1	1	0.04	Tap2 protein OS=Mus musculus GN=Tap2 PE=2 SV=2
473	1	tr|Q3TL95|Q3TL95_MOUSE	41	28155	1	1	0.12	Proteasome subunit alpha type (Fragment) OS=Mus musculus GN=Psma4 PE=2 SV=1
477	1	sp|P01680|KV4A1_MOUSE	41	13939	1	1	0.24	Ig kappa chain V-IV region S107B OS=Mus musculus PE=4 SV=1
484	1	tr|H3BIX4|H3BIX4_MOUSE	40	24617	1	1	0.14	Neuroplastin (Fragment) OS=Mus musculus GN=Nptn PE=4 SV=1
485	1	tr|A2NW56|A2NW56_MOUSE	40	11792	1	1	0.29	E8 variable light chain (Fragment) OS=Mus musculus PE=2 SV=1
488	1	sp|Q61129|CFAI_MOUSE	40	69497	1	1	0.05	Complement factor I OS=Mus musculus GN=Cfi PE=1 SV=3
494	1	tr|D3Z036|D3Z036_MOUSE	39	11572	1	1	0.30	COP9 signalosome complex subunit 3 (Fragment) OS=Mus musculus GN=Cops3 PE=2 SV=1
495	1	tr|Q9EP98|Q9EP98_MOUSE	39	138175	1	1	0.02	Epidermal growth factor receptor OS=Mus musculus GN=Egfr PE=2 SV=1
496	1	tr|B7ZBY7|B7ZBY7_MOUSE	39	19555	1	1	0.17	Ubiquitin-conjugating enzyme E2 variant 1 OS=Mus musculus GN=Ube2v1 PE=2 SV=1
502	1	tr|H3BJA3|H3BJA3_MOUSE	38	22389	1	1	0.15	Glutamate--cysteine ligase regulatory subunit (Fragment) OS=Mus musculus GN=Gclm PE=4 SV=1
506	1	sp|Q8R146-2|APEH_MOUSE	38	80826	1	1	0.04	Isoform 2 of Acylamino-acid-releasing enzyme OS=Mus musculus GN=Apeh
512	1	sp|E9Q414|APOB_MOUSE	38	510481	1	1	0.01	Apolipoprotein B-100 OS=Mus musculus GN=Apob PE=1 SV=1
514	1	tr|A2AGW7|A2AGW7_MOUSE	38	53779	1	1	0.07	Protein Gm13089 OS=Mus musculus GN=Gm13089 PE=2 SV=1
517	1	tr|Q792Z1|Q792Z1_MOUSE	38	26888	1	1	0.12	MCG140784 OS=Mus musculus GN=Try10 PE=2 SV=1
520	1	tr|Q8BRW2|Q8BRW2_MOUSE	37	26848	1	1	0.12	Putative uncharacterized protein OS=Mus musculus GN=Adipoq PE=2 SV=1
522	1	sp|P09411|PGK1_MOUSE	37	44921	1	1	0.07	Phosphoglycerate kinase 1 OS=Mus musculus GN=Pgk1 PE=1 SV=4
523	1	tr|Q0WXH4|Q0WXH4_MOUSE	37	22984	1	1	0.15	MHC class I like protein GS17 (Fragment) OS=Mus musculus GN=Gm8909 PE=2 SV=1
528	1	sp|Q60692|PSB6_MOUSE	37	25591	1	1	0.13	Proteasome subunit beta type-6 OS=Mus musculus GN=Psmb6 PE=1 SV=3
530	1	tr|A2NMA3|A2NMA3_MOUSE	37	11751	1	1	0.29	Anti-carcinoma embryonic antigen light chain variable region (Fragment) OS=Mus musculus PE=2 SV=1
329	1	tr|D0VXS6|D0VXS6_MICMU	79	49416	2	1	0.07	HLA-B associated transcript 1 OS=Microcebus murinus GN=BAT1 PE=4 SV=1
1	12	sp|P02057|HBB_RABIT	3336	16179	151	3	2.12	Hemoglobin subunit beta-1/2 OS=Oryctolagus cuniculus GN=HBB1 PE=1 SV=2
1	13	tr|H6UZ35|H6UZ35_PERMA	3108	16082	136	2	0.77	Epsilon-globin OS=Peromyscus maniculatus GN=HBE-T1 PE=3 SV=1
1	15	tr|C8AUP8|C8AUP8_PERMA	2169	15973	62	3	1.16	Beta-globin subunit OS=Peromyscus maniculatus GN=HBB-T2 PE=3 SV=1
3	4	tr|A4ZQG1|A4ZQG1_PERLE	17200	15118	551	9	70.10	Hemoglobin alpha subunit 2 OS=Peromyscus leucopus PE=3 SV=1
3	5	tr|C7S3A7|C7S3A7_PERMA	11691	15203	355	8	19.59	Hemoglobin alpha-subunit OS=Peromyscus maniculatus PE=3 SV=1
3	6	tr|C7S3J3|C7S3J3_PERMA	8294	15084	238	9	24.76	Hemoglobin alpha-subunit OS=Peromyscus maniculatus PE=3 SV=1
3	7	tr|C7S341|C7S341_PERMA	4620	15265	173	6	10.06	Hemoglobin alpha-subunit OS=Peromyscus maniculatus PE=3 SV=1
3	8	tr|A4ZQG5|A4ZQG5_PERMA	1783	15148	62	5	4.08	Alpha-globin subunit OS=Peromyscus maniculatus GN=HBA PE=3 SV=1
3	9	tr|C7S387|C7S387_PERMA	1722	15261	59	4	2.35	Hemoglobin alpha-subunit OS=Peromyscus maniculatus PE=3 SV=1
377	1	tr|Q2LDP7|Q2LDP7_SPEPA	60	5530	2	1	0.65	Ribosomal protein S16 (Fragment) OS=Spermophilus parryii PE=2 SV=1
414	1	tr|Q2NSB6|Q2NSB6_SODGM	51	56780	3	1	0.06	Hypothetical phage protein OS=Sodalis glossinidius (strain morsitans) GN=SG1684 PE=4 SV=1
457	1	tr|Q2NST5|Q2NST5_SODGM	43	17004	1	1	0.20	Uncharacterized protein OS=Sodalis glossinidius (strain morsitans) GN=SG1515 PE=4 SV=1
1	14	tr|B2BTQ9|B2BTQ9_PSEMD	3024	9200	133	2	1.62	Embryonic globin (Fragment) OS=Pseudantechinus macdonnellensis PE=3 SV=1
BACTERIA
436	1	tr|G2IBH1|G2IBH1_9CLOT	46	32567	1	1	0.10	2,5-didehydrogluconate reduct. OS=C. Arthromitus sp. SFB-mouse-Yit GN=MOUSESFB_0608 PE=4 SV=1
244	1	tr|K8WMC4|K8WMC4_PRORE	126	11800	4	1	0.67	Thioredoxin OS=Providencia rettgeri Dmel1 GN=OOC_03032 PE=3 SV=1
314	1	tr|K8X667|K8X667_9ENTR	85	11871	5	1	0.29	Thioredoxin OS=Providencia alcalifaciens Dmel2 GN=OO9_10136 PE=3 SV=1
115	1	sp|Q2NW95|CH10_SODGM	325	10436	10	3	3.19	10 kDa chaperonin OS=Sodalis glossinidius (strain morsitans) GN=groS PE=3 SV=1
340	1	tr|Q2NSM2|Q2NSM2_SODGM	76	41305	2	1	0.08	Outer membrane protein OS=Sodalis glossinidius (strain morsitans) GN=SG1578 PE=4 SV=1
480	1	sp|Q2NQL7|EFTU_SODGM	41	43250	1	1	0.08	Elongation factor Tu OS=Sodalis glossinidius (strain morsitans) GN=tuf1 PE=3 SV=1
15	4	sp|Q8D2Q5|DNAK_WIGBR	1274	71519	38	3	0.20	Chaperone protein DnaK OS=Wigglesworthia glossinidia brevipalpis GN=dnaK PE=3 SV=1
31	3	tr|H6Q5S0|H6Q5S0_WIGGL	217	37322	5	2	0.19	Glyceraldehyde-3-phosphate dehydrogenase A OS=Wigglesworthia glossinidia endosymbiont of
								Glossina morsitans morsitans (Yale colony) GN=gapA PE=3 SV=1
37	1	tr|H6Q558|H6Q558_WIGGL	1330	57819	38	11	1.05	60 kDa chaperonin OS=Wig. glossinidia endosymbiont of Gmm(Yale colony) GN=groL PE=3 SV=1
115	2	tr|H6Q557|H6Q557_WIGGL	179	10471	5	3	3.19	10 kDa chaperonin OS=Wig. glossinidia endosymbiont of Gmm (Yale colony) GN=groS PE=3 SV=1
337	1	sp|Q8D240|EFTU_WIGBR	77	43854	2	2	0.16	Elongation factor Tu OS=Wigglesworthia glossinidia brevipalpis GN=tuf PE=3 SV=1
342	1	tr|Q8D267|Q8D267_WIGBR	75	22875	2	1	0.15	AhpC protein OS=Wigglesworthia glossinidia brevipalpis GN=ahpC PE=4 SV=1
412	1	tr|Q8D367|Q8D367_WIGBR	51	53874	1	1	0.06	PssA protein OS=Wigglesworthia glossinidia brevipalpis GN=pssA PE=4 SV=1
MISCELLANEOUS
525	1	tr|F0TQ00|F0TQ00_9INFA	37	26221	1	1	0.13	Nonstructural protein 1 OS=Influenza A virus (A/swine/Hubei/101/2009(H1N1)) GN=NS1 PE=3 SV=1
