# Supplementary material for: Differential expression of midgut proteins in Trypanosoma brucei gambiense-stimulated vs. non-stimulated Glossina palpalis gambiensis flies
Source: Front Microbiol. 2015 May 12;6:444. doi: 10.3389/fmicb.2015.00444 (PMC4428205; doi:10.3389/fmicb.2015.00444)
Supplement: Supplementary file 7 [file Table7.XLS]

## Sheet: Feuil1
Supplementary Table S7. Listing of the proteins identified in biological replicate "NS-C" of non-stimulated flies
Fami-	Mem-	Accession	Score	Mass	Number of	Number of	emPAI	Description
ly	ber				significant	significant
					matches	sequences
INSECTS - Drosophila sp
4	1	sp|P10981|ACT5_DROME	14618	42174	424	20	36.37	Actin-87E OS=Drosophila melanogaster GN=Act87E PE=1 SV=1
4	3	tr|Q9BIJ1|Q9BIJ1_DROVI	8663	41995	297	19	23.16	Actin E2 OS=Drosophila virilis GN=ActE2 PE=3 SV=1
4	4	tr|B4H3U5|B4H3U5_DROPE	6913	23152	146	8	32.29	GL15241 OS=Drosophila persimilis GN=Dper\GL15241 PE=3 SV=1
4	5	tr|E5L891|E5L891_DROMA	4569	8740	128	15	23662.41	Actin 5C (Fragment) OS=Drosophila mauritiana GN=Act5C PE=4 SV=1
5	1	tr|H9ZJM5|H9ZJM5_DROME	9173	116500	263	31	2.99	FI20006p1 OS=Drosophila melanogaster GN=Atpalpha-RA PE=2 SV=1
5	2	tr|B4G538|B4G538_DROPE	8485	99086	243	25	3.04	GL24291 (Fragment) OS=Drosophila persimilis GN=Dper\GL24291 PE=3 SV=1
8	2	tr|B3N1J9|B3N1J9_DROAN	5322	54254	210	18	3.62	ATP synthase subunit beta OS=Drosophila ananassae GN=Dana\GF21882 PE=3 SV=1
9	1	tr|B4KHX8|B4KHX8_DROMO	7113	248684	249	53	1.24	GI17055 OS=Drosophila mojavensis GN=Dmoj\GI17055 PE=4 SV=1
9	2	sp|P05661-17|MYSA_DROME	7111	225267	253	54	1.44	Isoform D of Myosin heavy chain, muscle OS=Drosophila melanogaster GN=Mhc
9	3	tr|B5DI76|B5DI76_DROPS	6449	249912	232	51	1.18	GA25794 OS=Drosophila pseudoobscura pseudoobscura GN=Dpse\GA25794 PE=4 SV=1
16	2	tr|B3MX94|B3MX94_DROAN	2879	71334	97	12	1.15	GF11377 OS=Drosophila ananassae GN=Dana\GF11377 PE=3 SV=1
16	7	tr|B4HGH2|B4HGH2_DROSE	1002	70117	46	6	0.44	Hsp68 OS=Drosophila sechellia GN=Hsp68 PE=3 SV=1
16	8	tr|B3LWN2|B3LWN2_DROAN	923	70354	37	5	0.31	GF17572 OS=Drosophila ananassae GN=Dana\GF17572 PE=3 SV=1
16	9	sp|P29843|HSP7A_DROME	809	70871	35	4	0.20	Heat shock 70 kDa protein cognate 1 OS=Drosophila melanogaster GN=Hsc70-1 PE=1 SV=1
18	2	tr|Q56RF1|Q56RF1_DROAI	742	26975	13	2	0.26	Glyceraldehyde-3-phosphate dehydrogenase (Fragment) OS=Drosophila affinis GN=Gapdh2 PE=3 SV=1
25	3	tr|B3P5V4|B3P5V4_DROER	566	90218	19	4	0.20	GG11583 OS=Drosophila erecta GN=Dere\GG11583 PE=3 SV=1
26	2	tr|B3LWE3|B3LWE3_DROAN	927	40512	31	6	1.19	GF18647 OS=Drosophila ananassae GN=Dana\GF18647 PE=4 SV=1
31	1	tr|B3LYC5|B3LYC5_DROAN	2162	50561	80	12	1.58	GF17649 OS=Drosophila ananassae GN=Dana\GF17649 PE=3 SV=1
35	2	tr|B4JPW3|B4JPW3_DROGR	469	57251	11	2	0.12	GH13324 OS=Drosophila grimshawi GN=Dgri\GH13324 PE=3 SV=1
35	3	tr|B4N1E0|B4N1E0_DROWI	354	57704	12	2	0.12	GK24201 OS=Drosophila willistoni GN=Dwil\GK24201 PE=3 SV=1
36	2	sp|P35415|MYSP1_DROME	558	102391	23	9	0.33	Paramyosin, long form OS=Drosophila melanogaster GN=Prm PE=1 SV=1
38	1	tr|E0R982|E0R982_DROME	1862	51778	81	16	2.44	GH12877p OS=Drosophila melanogaster GN=betaTub56D-RA PE=2 SV=1
42	1	tr|B3MJH2|B3MJH2_DROAN	1658	18157	66	5	2.90	GF15783 OS=Drosophila ananassae GN=Dana\GF15783 PE=4 SV=1
47	1	tr|B3N2H1|B3N2H1_DROAN	1539	21231	37	3	1.42	GF20391 OS=Drosophila ananassae GN=Dana\GF20391 PE=3 SV=1
68	1	tr|B3MQV6|B3MQV6_DROAN	989	266364	29	11	0.14	GF21115 OS=Drosophila ananassae GN=Dana\GF21115 PE=4 SV=1
79	1	tr|B4MGM3|B4MGM3_DROVI	808	281856	36	19	0.24	GJ16071 OS=Drosophila virilis GN=Dvir\GJ16071 PE=4 SV=1
81	1	tr|D3TR96|D3TR96_GLOMM	746	27104	32	5	1.01	ATP synthase subunit b OS=Glossina morsitans morsitans PE=2 SV=1
82	1	tr|B4NCK7|B4NCK7_DROWI	727	30947	22	2	0.23	GK10059 OS=Drosophila willistoni GN=Dwil\GK10059 PE=4 SV=1
85	1	tr|H1UUP7|H1UUP7_DROME	707	53394	26	8	0.61	FI17820p1 OS=Drosophila melanogaster GN=Tm1-RF PE=2 SV=1
90	2	tr|B4M5K6|B4M5K6_DROVI	243	54527	9	3	0.26	Adenosylhomocysteinase OS=Drosophila virilis GN=Dvir\GJ10596 PE=3 SV=1
90	3	tr|B3M7H8|B3M7H8_DROAN	227	57802	10	5	0.32	Adenosylhomocysteinase OS=Drosophila ananassae GN=Dana\GF10239 PE=3 SV=1
90	4	tr|B3MR98|B3MR98_DROAN	222	47879	11	4	0.31	Adenosylhomocysteinase OS=Drosophila ananassae GN=Dana\GF21238 PE=3 SV=1
96	1	tr|B3LYA1|B3LYA1_DROAN	640	27683	19	5	0.77	GF16244 OS=Drosophila ananassae GN=Dana\GF16244 PE=3 SV=1
100	3	tr|B3MGP4|B3MGP4_DROAN	328	133417	13	4	0.10	Pyruvate carboxylase OS=Drosophila ananassae GN=Dana\GF13141 PE=3 SV=1
116	2	tr|B3NFT0|B3NFT0_DROER	237	53937	6	2	0.13	Isocitrate dehydrogenase [NADP] OS=Drosophila erecta GN=Dere\GG15087 PE=3 SV=1
118	1	tr|B3LV65|B3LV65_DROAN	553	106700	14	1	0.03	GF18040 OS=Drosophila ananassae GN=Dana\GF18040 PE=4 SV=1
124	1	tr|B3MCY5|B3MCY5_DROAN	538	16064	14	5	1.60	GF12897 OS=Drosophila ananassae GN=Dana\GF12897 PE=3 SV=1
132	2	sp|P48588|RS25_DROME	171	13193	8	2	0.58	40S ribosomal protein S25 OS=Drosophila melanogaster GN=RpS25 PE=1 SV=3
138	1	tr|B3MP75|B3MP75_DROAN	471	52607	17	4	0.35	GF15706 OS=Drosophila ananassae GN=Dana\GF15706 PE=3 SV=1
141	1	tr|B3MV19|B3MV19_DROAN	459	103696	16	5	0.17	GF22842 OS=Drosophila ananassae GN=Dana\GF22842 PE=4 SV=1
143	1	tr|B3MGG1|B3MGG1_DROAN	448	21521	12	2	0.34	GF12342 OS=Drosophila ananassae GN=Dana\GF12342 PE=3 SV=1
145	1	tr|B3MDY0|B3MDY0_DROAN	442	17428	17	7	2.46	GF13484 OS=Drosophila ananassae GN=Dana\GF13484 PE=4 SV=1
147	1	tr|Q2M0P5|Q2M0P5_DROPS	438	20732	18	3	0.82	GA21036 OS=Drosophila pseudoobscura pseudoobscura GN=Dpse\GA21036 PE=3 SV=1
156	1	tr|B4JM22|B4JM22_DROGR	384	107460	12	5	0.16	GH24410 OS=Drosophila grimshawi GN=Dgri\GH24410 PE=4 SV=1
164	1	tr|B4MYF9|B4MYF9_DROWI	367	72837	14	4	0.25	GK22213 OS=Drosophila willistoni GN=Dwil\GK22213 PE=4 SV=1
166	1	tr|B3MVU7|B3MVU7_DROAN	361	25670	11	4	0.63	GF22379 OS=Drosophila ananassae GN=Dana\GF22379 PE=3 SV=1
167	1	tr|B3MUM2|B3MUM2_DROAN	353	13355	7	3	1.49	Histone H2A OS=Drosophila ananassae GN=Dana\GF22315 PE=3 SV=1
167	2	tr|B4IM99|B4IM99_DROSE	259	22818	13	4	0.98	GM16917 OS=Drosophila sechellia GN=Dsec\GM16917 PE=4 SV=1
176	1	tr|E1JJM9|E1JJM9_DROME	332	14933	13	4	1.27	Ribosomal protein S15Aa, isoform F OS=Drosophila melanogaster GN=RpS15Aa PE=3 SV=1
179	1	tr|B3MG95|B3MG95_DROAN	326	42402	12	2	0.25	GF11236 OS=Drosophila ananassae GN=Dana\GF11236 PE=3 SV=1
185	1	tr|B3MXV0|B3MXV0_DROAN	309	26995	4	1	0.26	GF19368 OS=Drosophila ananassae GN=Dana\GF19368 PE=3 SV=1
191	1	tr|B4GVX2|B4GVX2_DROPE	288	43830	5	1	0.08	GL14584 OS=Drosophila persimilis GN=Dper\GL14584 PE=3 SV=1
192	1	tr|Q1WKV8|Q1WKV8_DROYA	286	59158	7	2	0.11	Putative NADH:ubiquinone reductase 75 kD subunit (Fragment) OS=D. yakuba GN=ND75 PE=4 SV=1
200	1	tr|A1ZBW0|A1ZBW0_DROME	269	51105	8	1	0.06	Bancal, isoform C OS=Drosophila melanogaster GN=bl PE=2 SV=1
210	1	tr|D0IQI3|D0IQI3_DROME	235	72477	8	3	0.14	SD23213p OS=Drosophila melanogaster GN=Fim-RD PE=2 SV=1
215	1	tr|D1MDB9|D1MDB9_DROBU	229	58998	8	3	0.18	CG8977-like protein OS=Drosophila buzzatii PE=3 SV=1
224	1	tr|B3LYX0|B3LYX0_DROAN	212	52743	6	1	0.06	GF16210 OS=Drosophila ananassae GN=Dana\GF16210 PE=4 SV=1
230	1	tr|B3MUF0|B3MUF0_DROAN	205	69164	5	1	0.05	GF20677 OS=Drosophila ananassae GN=Dana\GF20677 PE=4 SV=1
234	1	tr|B4GX31|B4GX31_DROPE	202	71873	8	3	0.14	GL21072 OS=Drosophila persimilis GN=Dper\GL21072 PE=4 SV=1
236	1	tr|B3P882|B3P882_DROER	197	52903	4	1	0.06	GG12158 OS=Drosophila erecta GN=Dere\GG12158 PE=3 SV=1
239	1	tr|B4HCA2|B4HCA2_DROPE	193	193099	8	6	0.11	GL11922 OS=Drosophila persimilis GN=Dper\GL11922 PE=4 SV=1
242	1	tr|H0RN81|H0RN81_DROME	192	11716	6	2	0.67	Peptidyl-prolyl cis-trans isomerase OS=Drosophila melanogaster GN=FK506-bp2-RA PE=4 SV=1
253	1	tr|D0IQG4|D0IQG4_DROME	184	93095	5	2	0.11	AT24528p (Fragment) OS=Drosophila melanogaster GN=TER94-RC PE=2 SV=1
256	1	tr|B3M4V0|B3M4V0_DROAN	181	20972	6	3	0.56	GF23888 OS=Drosophila ananassae GN=Dana\GF23888 PE=4 SV=1
259	1	tr|Q2M0C0|Q2M0C0_DROPS	178	15501	6	2	0.48	40S ribosomal protein S12 OS=D. pseudoobscura pseudoobscura GN=Dpse\GA10880 PE=3 SV=2
265	1	tr|B3NT64|B3NT64_DROER	168	7529	5	2	1.16	GG18316 OS=Drosophila erecta GN=Dere\GG18316 PE=4 SV=1
266	1	tr|B3MX05|B3MX05_DROAN	164	26058	7	2	0.44	GF20520 OS=Drosophila ananassae GN=Dana\GF20520 PE=4 SV=1
267	1	tr|B4L7P8|B4L7P8_DROMO	161	64003	5	1	0.05	GI11209 OS=Drosophila mojavensis GN=Dmoj\GI11209 PE=3 SV=1
272	1	tr|B3MG13|B3MG13_DROAN	157	22980	3	1	0.15	GF13093 OS=Drosophila ananassae GN=Dana\GF13093 PE=4 SV=1
274	1	tr|B4JV05|B4JV05_DROGR	153	17141	10	4	1.47	GH14648 OS=Drosophila grimshawi GN=Dgri\GH14648 PE=3 SV=1
276	1	tr|B3LVY1|B3LVY1_DROAN	151	46037	5	1	0.15	GF17518 OS=Drosophila ananassae GN=Dana\GF17518 PE=4 SV=1
277	1	tr|B4NJ18|B4NJ18_DROWI	151	54461	5	1	0.19	GK13807 OS=Drosophila willistoni GN=Dwil\GK13807 PE=4 SV=1
280	1	tr|B4N109|B4N109_DROWI	149	176101	5	1	0.02	GK24856 OS=Drosophila willistoni GN=Dwil\GK24856 PE=4 SV=1
285	1	tr|B3MCM7|B3MCM7_DROAN	144	110249	6	3	0.09	GF12053 OS=Drosophila ananassae GN=Dana\GF12053 PE=3 SV=1
287	1	tr|B3M0S1|B3M0S1_DROAN	140	20995	5	1	0.35	GF17183 OS=Drosophila ananassae GN=Dana\GF17183 PE=4 SV=1
289	1	tr|B3M4D3|B3M4D3_DROAN	138	24439	4	1	0.14	GF24510 OS=Drosophila ananassae GN=Dana\GF24510 PE=4 SV=1
291	1	tr|B3MAE0|B3MAE0_DROAN	138	49453	5	1	0.14	GF24074 OS=Drosophila ananassae GN=Dana\GF24074 PE=4 SV=1
292	1	tr|B4NJJ8|B4NJJ8_DROWI	137	16024	6	1	0.21	RpL32 OS=Drosophila willistoni GN=RpL32 PE=4 SV=1
293	1	tr|B4J8Y1|B4J8Y1_DROGR	136	60013	3	1	0.05	GH21379 OS=Drosophila grimshawi GN=Dgri\GH21379 PE=3 SV=1
294	1	tr|B3N0X5|B3N0X5_DROAN	135	24615	3	1	0.14	GF19849 OS=Drosophila ananassae GN=Dana\GF19849 PE=4 SV=1
297	1	tr|B3MZD4|B3MZD4_DROAN	132	17824	4	1	0.19	GF19145 OS=Drosophila ananassae GN=Dana\GF19145 PE=4 SV=1
298	1	tr|B4J8T3|B4J8T3_DROGR	130	57914	2	1	0.06	Alkaline phosphatase OS=Drosophila grimshawi GN=Dgri\GH19931 PE=3 SV=1
299	1	tr|B3MEC3|B3MEC3_DROAN	130	15123	4	1	0.23	40S ribosomal protein S24 OS=Drosophila ananassae GN=Dana\GF13006 PE=3 SV=1
306	1	tr|B3P3G3|B3P3G3_DROER	123	17697	5	1	0.42	GG22093 OS=Drosophila erecta GN=Dere\GG22093 PE=4 SV=1
310	1	sp|Q0E9B6|RS11_DROME	120	18265	3	1	0.18	40S ribosomal protein S11 OS=Drosophila melanogaster GN=RpS11 PE=1 SV=1
311	1	tr|B4LPP2|B4LPP2_DROVI	119	63001	3	1	0.05	GJ21395 OS=Drosophila virilis GN=Dvir\GJ21395 PE=3 SV=1
314	1	tr|B3N1R3|B3N1R3_DROAN	117	38103	4	3	0.28	Serine/threonine-protein phosphatase OS=Drosophila ananassae GN=Dana\GF20754 PE=3 SV=1
319	1	tr|B3MAQ3|B3MAQ3_DROAN	112	43266	4	2	0.16	Ribose-phosphate pyrophosphokinase OS=Drosophila ananassae GN=Dana\GF24649 PE=3 SV=1
327	1	tr|B3NLI1|B3NLI1_DROER	105	22160	4	1	0.15	Peptidyl-prolyl cis-trans isomerase OS=Drosophila erecta GN=Dere\GG21776 PE=3 SV=1
329	1	tr|A1Z8U4|A1Z8U4_DROME	104	56269	4	2	0.12	T-complex chaperonin 5, isoform B OS=Drosophila melanogaster GN=Cct5 PE=3 SV=1
335	1	tr|A1ZBK3|A1ZBK3_DROME	101	98007	4	1	0.03	CG10062, isoform A OS=Drosophila melanogaster GN=CG10062 PE=4 SV=1
338	1	tr|B3MG91|B3MG91_DROAN	98	12418	3	1	0.28	GF11238 OS=Drosophila ananassae GN=Dana\GF11238 PE=4 SV=1
340	1	tr|B3MCC6|B3MCC6_DROAN	97	24154	3	1	0.14	Ribosomal protein L19 OS=Drosophila ananassae GN=Dana\GF11517 PE=3 SV=1
346	1	tr|B3MEK3|B3MEK3_DROAN	91	15041	3	2	0.50	GF13548 OS=Drosophila ananassae GN=Dana\GF13548 PE=3 SV=1
348	1	tr|B3LWG3|B3LWG3_DROAN	91	23819	3	2	0.30	GF16337 OS=Drosophila ananassae GN=Dana\GF16337 PE=3 SV=1
349	1	tr|Q1PQ63|Q1PQ63_DROMI	90	36471	2	1	0.09	CG6223 (Fragment) OS=Drosophila miranda GN=CG6223 PE=4 SV=1
353	1	tr|Q2M086|Q2M086_DROPS	89	93092	3	2	0.07	GA19716 OS=Drosophila pseudoobscura pseudoobscura GN=Dpse\GA19716 PE=3 SV=2
354	1	tr|B4KVS5|B4KVS5_DROMO	88	22652	4	3	0.51	GI12083 OS=Drosophila mojavensis GN=Dmoj\GI12083 PE=3 SV=1
356	1	tr|B3M1W9|B3M1W9_DROAN	87	33219	2	1	0.10	GF17115 OS=Drosophila ananassae GN=Dana\GF17115 PE=3 SV=1
357	1	tr|B3MHM4|B3MHM4_DROAN	87	17644	3	2	0.42	Ribosomal protein S18 OS=Drosophila ananassae GN=RpS18 PE=3 SV=1
361	1	tr|B3MAQ7|B3MAQ7_DROAN	85	15318	3	1	0.49	GF25156 OS=Drosophila ananassae GN=Dana\GF25156 PE=3 SV=1
363	1	tr|B3MEG8|B3MEG8_DROAN	83	34966	3	1	0.09	GF11336 OS=Drosophila ananassae GN=Dana\GF11336 PE=4 SV=1
371	1	tr|B4KA81|B4KA81_DROMO	81	109322	3	2	0.06	GI24329 OS=Drosophila mojavensis GN=Dmoj\GI24329 PE=4 SV=1
372	1	tr|B4MVD7|B4MVD7_DROWI	81	36163	4	1	0.19	GK14636 OS=Drosophila willistoni GN=Dwil\GK14636 PE=4 SV=1
379	1	tr|B3NUF8|B3NUF8_DROER	78	113420	2	1	0.06	GG18994 OS=Drosophila erecta GN=Dere\GG18994 PE=4 SV=1
388	1	tr|B4M4S1|B4M4S1_DROVI	74	44034	2	2	0.16	GJ10995 OS=Drosophila virilis GN=Dvir\GJ10995 PE=3 SV=1
389	1	tr|B4JIK1|B4JIK1_DROGR	74	98971	3	2	0.07	GH19110 OS=Drosophila grimshawi GN=Dgri\GH19110 PE=4 SV=1
390	1	tr|B3P1B7|B3P1B7_DROER	74	60608	2	1	0.05	GG17131 OS=Drosophila erecta GN=Dere\GG17131 PE=3 SV=1
393	1	tr|B3LWX3|B3LWX3_DROAN	73	84337	2	1	0.04	GF16329 OS=Drosophila ananassae GN=Dana\GF16329 PE=3 SV=1
394	1	tr|B4JQ04|B4JQ04_DROGR	73	124043	2	1	0.03	GH13617 OS=Drosophila grimshawi GN=Dgri\GH13617 PE=4 SV=1
396	1	tr|K0G5I6|K0G5I6_9MUSC	73	21756	3	1	0.15	Triosephosphate isomerase (Fragment) OS=Drosophila pachea GN=Tpi PE=3 SV=1
403	1	tr|B3MDX5|B3MDX5_DROAN	70	17907	2	2	0.41	GF11364 OS=Drosophila ananassae GN=Dana\GF11364 PE=3 SV=1
404	1	tr|M9PEA9|M9PEA9_DROME	70	1729060	2	2		Sallimus, isoform Z OS=Drosophila melanogaster GN=sls PE=4 SV=1
405	1	tr|B3MJ50|B3MJ50_DROAN	70	58799	2	1	0.06	GF13809 OS=Drosophila ananassae GN=Dana\GF13809 PE=3 SV=1
409	1	tr|B3P9S8|B3P9S8_DROER	69	53296	3	1	0.06	GG16443 OS=Drosophila erecta GN=Dere\GG16443 PE=3 SV=1
410	1	tr|B4K928|B4K928_DROMO	69	95761	2	2	0.07	GI24258 OS=Drosophila mojavensis GN=Dmoj\GI24258 PE=4 SV=1
411	1	tr|B4LWS7|B4LWS7_DROVI	68	33754	2	2	0.21	GJ23512 OS=Drosophila virilis GN=Dvir\GJ23512 PE=3 SV=1
414	1	tr|B3M8T2|B3M8T2_DROAN	68	103479	2	1	0.03	GF23601 OS=Drosophila ananassae GN=Dana\GF23601 PE=4 SV=1
416	1	tr|B4KJK7|B4KJK7_DROMO	67	28634	3	1	0.12	GI18288 OS=Drosophila mojavensis GN=Dmoj\GI18288 PE=4 SV=1
419	1	tr|B3MQY5|B3MQY5_DROAN	67	35831	2	1	0.09	GF21179 OS=Drosophila ananassae GN=Dana\GF21179 PE=3 SV=1
420	1	tr|D1Z373|D1Z373_DROME	66	49357	2	1	0.07	LD01551p OS=Drosophila melanogaster GN=eRF1-RC PE=2 SV=1
424	1	tr|B3MN99|B3MN99_DROAN	65	84746	2	1	0.04	Adenylyl cyclase-associated protein OS=Drosophila ananassae GN=Dana\GF14733 PE=3 SV=1
425	1	tr|B3LY25|B3LY25_DROAN	65	17863	2	1	0.19	GF18218 OS=Drosophila ananassae GN=Dana\GF18218 PE=3 SV=1
438	1	tr|B3M3S7|B3M3S7_DROAN	63	9499	2	1	0.36	GF11012 OS=Drosophila ananassae GN=Dana\GF11012 PE=4 SV=1
442	1	tr|B3MYS8|B3MYS8_DROAN	60	107083	1	1	0.03	GF21972 OS=Drosophila ananassae GN=Dana\GF21972 PE=4 SV=1
445	1	tr|B3LVB5|B3LVB5_DROAN	60	17038	2	1	0.20	GF18594 OS=Drosophila ananassae GN=Dana\GF18594 PE=4 SV=1
447	1	sp|A1ZA47-2|ZASP_DROME	59	130661	1	1	0.03	Isoform A of PDZ and LIM domain protein Zasp OS=Drosophila melanogaster GN=Zasp52
448	1	tr|B3NYF5|B3NYF5_DROER	59	106112	2	1	0.03	GG17528 OS=Drosophila erecta GN=Dere\GG17528 PE=4 SV=1
450	1	tr|B3N0U9|B3N0U9_DROAN	58	64867	2	1	0.05	GF19024 OS=Drosophila ananassae GN=Dana\GF19024 PE=3 SV=1
454	1	tr|B4N4K0|B4N4K0_DROWI	57	43333	2	1	0.08	GK12336 OS=Drosophila willistoni GN=Dwil\GK12336 PE=3 SV=1
455	1	tr|B3NAM0|B3NAM0_DROER	57	57874	2	1	0.06	Coronin OS=Drosophila erecta GN=Dere\GG10792 PE=3 SV=1
456	1	tr|B3M2R0|B3M2R0_DROAN	57	25999	2	1	0.13	Proteasome subunit alpha type OS=Drosophila ananassae GN=Dana\GF17957 PE=3 SV=1
464	1	tr|B3MLK1|B3MLK1_DROAN	55	56825	1	1	0.06	GF15510 OS=Drosophila ananassae GN=Dana\GF15510 PE=3 SV=1
465	1	tr|B4JBD0|B4JBD0_DROGR	55	269034	1	1	0.01	GH10963 OS=Drosophila grimshawi GN=Dgri\GH10963 PE=4 SV=1
466	1	tr|B3MPJ2|B3MPJ2_DROAN	54	24168	2	2	0.30	GF15280 OS=Drosophila ananassae GN=Dana\GF15280 PE=3 SV=1
473	1	tr|L0MN91|L0MN91_DROME	53	998868	2	2	0.01	Bent, isoform I OS=Drosophila melanogaster GN=bt PE=4 SV=1
474	1	tr|B3MDY4|B3MDY4_DROAN	53	145937	1	1	0.02	GF13488 OS=Drosophila ananassae GN=Dana\GF13488 PE=3 SV=1
477	1	tr|B4GDN0|B4GDN0_DROPE	53	128155	1	1	0.03	GL11252 OS=Drosophila persimilis GN=Dper\GL11252 PE=4 SV=1
480	1	tr|Q2LZI3|Q2LZI3_DROPS	53	10056	2	1	0.35	GA20453 OS=Drosophila pseudoobscura pseudoobscura GN=Dpse\GA20453 PE=4 SV=1
481	1	tr|B3MDY9|B3MDY9_DROAN	53	44034	1	1	0.07	GF11358 OS=Drosophila ananassae GN=Dana\GF11358 PE=4 SV=1
482	2	tr|B5E0Q5|B5E0Q5_DROPS	51	291295	2	1	0.01	GA24373 OS=Drosophila pseudoobscura pseudoobscura GN=Dpse\GA24373 PE=4 SV=1
485	1	tr|B3MIM9|B3MIM9_DROAN	52	34591	2	1	0.10	GF11072 OS=Drosophila ananassae GN=Dana\GF11072 PE=4 SV=1
488	1	tr|B3MIP5|B3MIP5_DROAN	51	23717	1	1	0.14	GF11067 OS=Drosophila ananassae GN=Dana\GF11067 PE=3 SV=1
489	1	tr|B3MPW6|B3MPW6_DROAN	51	24670	2	1	0.14	GF19983 OS=Drosophila ananassae GN=Dana\GF19983 PE=3 SV=1
490	1	sp|A1ZAX1|EIF3C_DROME	50	106158	2	2	0.06	Eukaryotic translation initiation factor 3 subunit C OS=Drosophila melanogaster GN=eIF3-S8 PE=1 SV=1
494	1	tr|Q2M0V1|Q2M0V1_DROPS	49	57842	2	1	0.06	GA19009 OS=Drosophila pseudoobscura pseudoobscura GN=Dpse\GA19009 PE=3 SV=2
496	1	tr|B4L1X8|B4L1X8_DROMO	49	536524	1	1	0.01	GI15893 OS=Drosophila mojavensis GN=Dmoj\GI15893 PE=4 SV=1
499	1	tr|B3NZI9|B3NZI9_DROER	49	58744	1	1	0.06	GG17244 OS=Drosophila erecta GN=Dere\GG17244 PE=3 SV=1
500	1	tr|Q29L94|Q29L94_DROPS	49	201442	1	1	0.02	GA13519 OS=Drosophila pseudoobscura pseudoobscura GN=Dpse\GA13519 PE=4 SV=2
510	1	tr|B3MRV8|B3MRV8_DROAN	47	79811	1	1	0.04	GF20923 OS=Drosophila ananassae GN=Dana\GF20923 PE=4 SV=1
511	1	tr|B3MZL6|B3MZL6_DROAN	47	16827	1	1	0.20	GF19203 OS=Drosophila ananassae GN=Dana\GF19203 PE=3 SV=1
512	1	tr|B3M857|B3M857_DROAN	47	17270	1	1	0.20	GF23649 OS=Drosophila ananassae GN=Dana\GF23649 PE=3 SV=1
515	1	tr|A1ZAH8|A1ZAH8_DROME	46	16968	1	1	0.20	Ribosomal protein S15, isoform B OS=Drosophila melanogaster GN=RpS15 PE=2 SV=1
519	1	sp|C0R3W7|DNAK_WOLWR	46	69462	1	1	0.05	Chaperone protein DnaK OS=Wolbachia sp. subsp. D. simulans (strain wRi) GN=dnaK PE=3 SV=1
520	1	tr|B3MJP8|B3MJP8_DROAN	46	12778	1	1	0.27	GF15330 OS=Drosophila ananassae GN=Dana\GF15330 PE=3 SV=1
521	1	tr|B5DJI7|B5DJI7_DROPS	46	24866	1	1	0.13	GA28881 OS=Drosophila pseudoobscura pseudoobscura GN=Dpse\GA28881 PE=4 SV=1
522	1	tr|B3MYL5|B3MYL5_DROAN	46	133393	2	1	0.02	GF22008 OS=Drosophila ananassae GN=Dana\GF22008 PE=4 SV=1
523	1	tr|B3LYM3|B3LYM3_DROAN	46	15843	1	1	0.21	60S ribosomal protein L27 OS=Drosophila ananassae GN=Dana\GF18237 PE=3 SV=1
527	1	tr|B3MEG9|B3MEG9_DROAN	45	10225	1	1	0.34	GF11335 OS=Drosophila ananassae GN=Dana\GF11335 PE=4 SV=1
529	1	tr|B3LWP1|B3LWP1_DROAN	45	87790	1	1	0.04	GF17577 OS=Drosophila ananassae GN=Dana\GF17577 PE=4 SV=1
532	1	tr|B4IZL3|B4IZL3_DROGR	45	23213	1	1	0.14	GH17059 OS=Drosophila grimshawi GN=Dgri\GH17059 PE=4 SV=1
533	1	tr|B4NAZ5|B4NAZ5_DROWI	45	105709	1	1	0.03	GK11806 OS=Drosophila willistoni GN=Dwil\GK11806 PE=4 SV=1
534	1	tr|B3MH34|B3MH34_DROAN	45	43554	1	1	0.08	GF12646 OS=Drosophila ananassae GN=Dana\GF12646 PE=4 SV=1
536	1	tr|B4GJT7|B4GJT7_DROPE	44	75860	1	1	0.04	GL25806 OS=Drosophila persimilis GN=Dper\GL25806 PE=4 SV=1
537	1	tr|B3MMZ7|B3MMZ7_DROAN	44	30982	1	1	0.11	GF15148 OS=Drosophila ananassae GN=Dana\GF15148 PE=3 SV=1
539	1	tr|B4J1M4|B4J1M4_DROGR	44	40963	1	1	0.08	GH16555 OS=Drosophila grimshawi GN=Dgri\GH16555 PE=4 SV=1
544	1	tr|B3MV99|B3MV99_DROAN	43	17629	1	1	0.19	GF21662 OS=Drosophila ananassae GN=Dana\GF21662 PE=4 SV=1
548	1	tr|B4JEP4|B4JEP4_DROGR	43	25533	1	1	0.13	GH19160 OS=Drosophila grimshawi GN=Dgri\GH19160 PE=4 SV=1
550	1	tr|B3M0N4|B3M0N4_DROAN	43	125625	1	1	0.03	GF18906 OS=Drosophila ananassae GN=Dana\GF18906 PE=4 SV=1
552	1	tr|B3MF51|B3MF51_DROAN	43	22051	1	1	0.15	GF11290 OS=Drosophila ananassae GN=Dana\GF11290 PE=3 SV=1
553	1	tr|B3M9F6|B3M9F6_DROAN	42	53540	1	1	0.06	UDP-glucose 6-dehydrogenase OS=Drosophila ananassae GN=Dana\GF10882 PE=3 SV=1
555	1	tr|B3MSZ6|B3MSZ6_DROAN	42	98221	1	1	0.03	Coatomer subunit gamma OS=Drosophila ananassae GN=Dana\GF22968 PE=3 SV=1
557	1	tr|B3MQY6|B3MQY6_DROAN	42	92111	1	1	0.04	GF21099 OS=Drosophila ananassae GN=Dana\GF21099 PE=3 SV=1
558	1	tr|B3M692|B3M692_DROAN	42	310119	1	1	0.01	GF24334 OS=Drosophila ananassae GN=Dana\GF24334 PE=4 SV=1
560	1	tr|B3MRX7|B3MRX7_DROAN	42	14527	1	1	0.23	GF21366 OS=Drosophila ananassae GN=Dana\GF21366 PE=3 SV=1
565	1	tr|B3M838|B3M838_DROAN	41	503234	1	1	0.01	GF24206 OS=Drosophila ananassae GN=Dana\GF24206 PE=4 SV=1
567	1	tr|A1Z934|A1Z934_DROME	41	32060	1	1	0.10	CG8778 OS=Drosophila melanogaster GN=CG8778 PE=2 SV=1
574	1	tr|B4NL42|B4NL42_DROWI	40	233655	1	1	0.01	GK14035 OS=Drosophila willistoni GN=Dwil\GK14035 PE=4 SV=1
576	1	tr|B4JL96|B4JL96_DROGR	40	18942	1	1	0.18	GH12815 OS=Drosophila grimshawi GN=Dgri\GH12815 PE=3 SV=1
581	1	tr|B4MJB9|B4MJB9_DROWI	39	68229	1	1	0.05	GK10360 OS=Drosophila willistoni GN=Dwil\GK10360 PE=4 SV=1
582	1	tr|B3MWN6|B3MWN6_DROAN	39	86083	1	1	0.04	GF22420 OS=Drosophila ananassae GN=Dana\GF22420 PE=4 SV=1
584	1	tr|B3MIK9|B3MIK9_DROAN	39	31504	1	1	0.11	Proteasome subunit beta type OS=Drosophila ananassae GN=Dana\GF13778 PE=3 SV=1
587	1	tr|B4GI04|B4GI04_DROPE	39	130693	1	1	0.03	GL16845 OS=Drosophila persimilis GN=Dper\GL16845 PE=4 SV=1
590	1	tr|B4KDL0|B4KDL0_DROMO	39	137447	1	1	0.02	GI23660 OS=Drosophila mojavensis GN=Dmoj\GI23660 PE=4 SV=1
601	1	tr|B0FE74|B0FE74_DROMA	38	27574	1	1	0.12	Proteasome subunit alpha type OS=Drosophila mauritiana GN=Prosalpha6 PE=3 SV=1
602	1	tr|B4H1G4|B4H1G4_DROPE	38	61399	1	1	0.05	GL22608 OS=Drosophila persimilis GN=Dper\GL22608 PE=4 SV=1
606	1	tr|B4H2Y8|B4H2Y8_DROPE	37	60799	1	1	0.05	GL13426 OS=Drosophila persimilis GN=Dper\GL13426 PE=4 SV=1
609	1	tr|B3MNQ9|B3MNQ9_DROAN	37	20955	1	1	0.16	GF14694 OS=Drosophila ananassae GN=Dana\GF14694 PE=4 SV=1
611	1	tr|C0H6Z8|C0H6Z8_DROME	37	20204	1	1	0.17	GM15153p (Fragment) OS=Drosophila melanogaster GN=RpS10b-RB PE=2 SV=1
612	1	tr|B4JVX7|B4JVX7_DROGR	37	136794	1	1	0.02	GH22854 OS=Drosophila grimshawi GN=Dgri\GH22854 PE=3 SV=1
613	1	tr|B3DN78|B3DN78_DROME	37	422640	1	1	0.01	SD07123p OS=Drosophila melanogaster GN=CG10236-RA PE=2 SV=1
INSECTS - Glossina sp
7	1	sp|Q8T4N5|TSEP_GLOPP	7867	42365	175	10	3.84	Protein TsetseEP OS=Glossina palpalis palpalis PE=4 SV=1
8	1	tr|D3TRW4|D3TRW4_GLOMM	7185	54546	255	21	5.93	ATP synthase subunit beta OS=Glossina morsitans morsitans PE=2 SV=1
9	4	tr|D3TQ00|D3TQ00_GLOMM	4192	87494	151	33	3.35	Myosin heavy chain OS=Glossina morsitans morsitans PE=2 SV=1
10	1	tr|D3TR42|D3TR42_GLOMM	5965	59624	213	25	5.55	ATP synthase subunit alpha OS=Glossina morsitans morsitans PE=2 SV=1
11	1	tr|D3TQR2|D3TQR2_GLOMM	5533	61469	179	22	3.53	Glutamate dehydrogenase OS=Glossina morsitans morsitans PE=2 SV=1
12	1	tr|D3TRY2|D3TRY2_GLOMM	4855	30591	133	16	7.70	Porin OS=Glossina morsitans morsitans PE=2 SV=1
14	1	tr|D3TR36|D3TR36_GLOMM	4599	28149	127	3	0.75	Midgut trypsin OS=Glossina morsitans morsitans PE=2 SV=1
14	2	tr|D3TL68|D3TL68_GLOMM	4257	27357	95	4	1.24	Trypsin-like serine protease (Fragment) OS=Glossina morsitans morsitans PE=2 SV=1
15	1	tr|D3TNV8|D3TNV8_GLOMM	3991	50714	136	12	2.11	Elongation factor 1-alpha OS=Glossina morsitans morsitans PE=2 SV=1
16	1	tr|D3TRH2|D3TRH2_GLOMM	3985	72657	122	15	1.21	Heat shock protein cognate 3 OS=Glossina morsitans morsitans PE=2 SV=1
16	4	tr|D3TPL1|D3TPL1_GLOMM	2217	61032	75	12	1.57	Heat shock protein cognate 4 OS=Glossina morsitans morsitans PE=2 SV=1
16	10	tr|D3TP19|D3TP19_GLOMM	729	70731	30	4	0.20	Heat shock protein 70 OS=Glossina morsitans morsitans PE=2 SV=1
17	1	tr|D3TLI6|D3TLI6_GLOMM	3522	68466	113	23	3.08	Vacuolar H+-ATPase v1 sector subunit A OS=Glossina morsitans morsitans PE=2 SV=1
18	1	tr|D3TRU0|D3TRU0_GLOMM	3451	35868	95	14	3.91	Glyceraldehyde-3-phosphate dehydrogenase OS=Glossina morsitans morsitans PE=2 SV=1
22	1	tr|D3TNQ0|D3TNQ0_GLOMM	3289	33126	113	16	6.45	ADP/ATP translocase OS=Glossina morsitans morsitans PE=2 SV=1
23	1	tr|B2LWE3|B2LWE3_GLOMM	2953	27457	59	3	0.77	Midgut trypsin OS=Glossina morsitans morsitans GN=try1 PE=2 SV=1
24	1	tr|D3TR05|D3TR05_GLOMM	2848	60924	65	13	1.20	Heat shock protein 60 OS=Glossina morsitans morsitans PE=2 SV=1
25	1	tr|D3TS03|D3TS03_GLOMM	2822	82319	89	16	1.02	Endoplasmic reticulum glucose-regulated protein OS=Glossina morsitans morsitans PE=2 SV=1
26	1	tr|D3TS28|D3TS28_GLOMM	2750	39637	91	10	3.97	Differentiation-related protein 1 protein OS=Glossina morsitans morsitans PE=2 SV=1
27	1	tr|D3TLL9|D3TLL9_GLOMM	2701	15085	68	10	24.76	Fatty acid-binding protein FABP OS=Glossina morsitans morsitans PE=2 SV=1
28	1	tr|Q8IS91|Q8IS91_GLOFF	2480	29569	68	12	5.14	Phosphotrypsin OS=Glossina fuscipes fuscipes PE=2 SV=1
28	2	tr|D3TLW4|D3TLW4_GLOMM	2018	31044	58	9	2.38	Midgut trypsin OS=Glossina morsitans morsitans PE=2 SV=1
29	1	tr|D3TSC7|D3TSC7_GLOMM	2314	54466	73	12	1.14	Vacuolar H+-ATPase v1 sector subunit B OS=Glossina morsitans morsitans PE=2 SV=1
30	1	tr|D3TLM8|D3TLM8_GLOMM	2258	28310	46	6	1.18	Multifunctional chaperone OS=Glossina morsitans morsitans PE=2 SV=1
32	1	tr|D3TPV3|D3TPV3_GLOMM	2151	40102	58	11	2.04	Fructose-bisphosphate aldolase OS=Glossina morsitans morsitans PE=2 SV=1
32	2	tr|D3TPU5|D3TPU5_GLOMM	1651	40305	49	11	2.02	Fructose-bisphosphate aldolase OS=Glossina morsitans morsitans PE=2 SV=1
33	1	tr|D3TNV2|D3TNV2_GLOMM	2117	47818	56	13	1.91	Enolase OS=Glossina morsitans morsitans PE=2 SV=1
34	1	tr|D3TQ43|D3TQ43_GLOMM	2068	84912	70	14	0.98	Gamma-glutamyl phosphate reductase OS=Glossina morsitans morsitans PE=2 SV=1
35	1	tr|Q0QHK6|Q0QHK6_GLOMM	2059	58510	72	11	1.15	1-pyrroline-5-carboxylate dehydrogenase 2 OS=Glossina morsitans morsitans PE=2 SV=1
36	1	tr|D3TQ28|D3TQ28_GLOMM	2022	73097	68	21	1.63	Myosin class II heavy chain OS=Glossina morsitans morsitans PE=2 SV=1
39	1	tr|D3TLD9|D3TLD9_GLOMM	1797	55733	61	14	1.81	Putative aminopeptidase OS=Glossina morsitans morsitans PE=2 SV=1
41	1	tr|D3TS11|D3TS11_GLOMM	1690	59736	55	13	1.23	Aldehyde dehydrogenase OS=Glossina morsitans morsitans PE=2 SV=1
43	1	tr|D3TP87|D3TP87_GLOMM	1654	95569	53	15	0.83	Elongation factor 2 OS=Glossina morsitans morsitans PE=2 SV=1
44	1	tr|D3TPN5|D3TPN5_GLOMM	1635	40403	54	11	2.25	Arginine kinase OS=Glossina morsitans morsitans PE=2 SV=1
46	1	tr|D3TRT1|D3TRT1_GLOMM	1604	32813	46	6	1.62	Putative Tm2-PB OS=Glossina morsitans morsitans PE=2 SV=1
48	1	tr|D3TR86|D3TR86_GLOMM	1474	86528	39	9	0.50	Aconitase OS=Glossina morsitans morsitans PE=2 SV=1
49	1	tr|Q694A5|Q694A5_GLOMM	1469	22100	47	5	1.33	Putative thioredoxin peroxidase 1 OS=Glossina morsitans morsitans PE=2 SV=1
50	1	tr|D3TLF9|D3TLF9_GLOMM	1454	35702	51	9	1.65	NAD-dependent malate dehydrogenase OS=Glossina morsitans morsitans PE=2 SV=1
51	1	tr|D3TMX6|D3TMX6_GLOMM	1446	33307	49	7	1.35	ATP synthase subunit gamma OS=Glossina morsitans morsitans PE=2 SV=1
52	1	tr|D3TQT6|D3TQT6_GLOMM	1405	39763	43	11	2.32	Glycerol 3 phosphate dehydrogenase OS=Glossina morsitans morsitans PE=2 SV=1
55	1	tr|D3TR91|D3TR91_GLOMM	1363	38893	45	7	0.92	Mitochondrial phosphate carrier protein OS=Glossina morsitans morsitans PE=2 SV=1
55	2	tr|D3TS17|D3TS17_GLOMM	557	39427	18	5	0.62	Mitochondrial phosphate carrier protein OS=Glossina morsitans morsitans PE=2 SV=1
56	1	tr|D3TLH4|D3TLH4_GLOMM	1271	62580	47	13	1.05	Glutamic pyruvate transaminase 2 OS=Glossina morsitans morsitans PE=2 SV=1
58	1	tr|D3TLR9|D3TLR9_GLOMM	1120	27454	35	7	1.50	Triosephosphate isomerase OS=Glossina morsitans morsitans PE=2 SV=1
59	1	tr|D3TRE3|D3TRE3_GLOMM	1072	57690	37	7	0.47	Disulfide isomerase OS=Glossina morsitans morsitans PE=2 SV=1
60	1	tr|D3TKT4|D3TKT4_GLOMM	1070	13916	26	5	6.23	Profilin (Fragment) OS=Glossina morsitans morsitans PE=2 SV=1
61	1	tr|D3TLM1|D3TLM1_GLOMM	1059	46363	30	6	0.62	Ribosomal protein L4 OS=Glossina morsitans morsitans PE=2 SV=1
62	1	tr|D3TN46|D3TN46_GLOMM	1054	46994	41	5	0.50	Zinc carboxypeptidase OS=Glossina morsitans morsitans PE=2 SV=1
63	1	tr|D3TPJ2|D3TPJ2_GLOMM	1039	46602	34	4	0.41	Ubiquinol cytochrome c reductase subunit QCR2 OS=Glossina morsitans morsitans PE=2 SV=1
65	1	tr|D3TSL2|D3TSL2_GLOMM	1029	22707	38	5	2.00	Flavin reductase OS=Glossina morsitans morsitans PE=2 SV=1
66	1	tr|D3TLP2|D3TLP2_GLOMM	1019	54739	31	12	1.27	Putative metallopeptidase OS=Glossina morsitans morsitans PE=2 SV=1
67	1	tr|D3TMT7|D3TMT7_GLOMM	1007	24043	30	5	1.83	Peptidyl-prolyl cis-trans isomerase OS=Glossina morsitans morsitans PE=2 SV=1
69	1	tr|D3TRY9|D3TRY9_GLOMM	980	21125	26	3	1.09	Cytochrome c oxidase subunit IV COX5b OS=Glossina morsitans morsitans PE=2 SV=1
70	1	tr|D3TMW9|D3TMW9_GLOMM	955	24972	28	3	0.65	Cellular repressor of transcription OS=Glossina morsitans morsitans PE=2 SV=1
71	1	tr|D3TS59|D3TS59_GLOMM	916	54954	33	7	0.69	Vacuolar H+-ATPase v1 sector subunit H OS=Glossina morsitans morsitans PE=2 SV=1
73	1	sp|Q0QHL3|CISY_GLOMM	898	52002	32	7	0.64	Probable citrate synthase, mitochondrial OS=Glossina morsitans morsitans PE=2 SV=1
75	1	tr|D3TKX6|D3TKX6_GLOMM	865	27350	28	1	0.41	Trypsin (Fragment) OS=Glossina morsitans morsitans PE=2 SV=1
76	1	tr|D3TLZ0|D3TLZ0_GLOMM	845	32195	27	5	0.63	Enoyl-CoA hydratase OS=Glossina morsitans morsitans PE=2 SV=1
78	1	tr|D3TMR0|D3TMR0_GLOMM	811	22206	27	4	1.33	Mitochondrial F1F0-ATP synthase subunit OSCP/ATP5 OS=Glossina morsitans morsitans PE=2 SV=1
80	1	tr|D3TR32|D3TR32_GLOMM	788	30347	30	4	0.68	40S ribosomal protein SA OS=Glossina morsitans morsitans PE=2 SV=1
82	2	tr|D3TLL5|D3TLL5_GLOMM	403	31016	13	2	0.36	Ribosomal protein L22 OS=Glossina morsitans morsitans PE=2 SV=1
83	1	tr|D3TLB1|D3TLB1_GLOMM	715	26231	27	5	1.05	Vacuolar H+-ATPase v1 sector subunit E OS=Glossina morsitans morsitans PE=2 SV=1
84	1	tr|D3TRU3|D3TRU3_GLOMM	708	57390	20	6	0.56	Catalase OS=Glossina morsitans morsitans PE=2 SV=1
85	2	tr|D3TP64|D3TP64_GLOMM	187	29535	10	4	0.53	Tropomyosin 1 OS=Glossina morsitans morsitans PE=2 SV=1
86	1	tr|D3TL24|D3TL24_GLOMM	703	23836	23	5	0.93	40S ribosomal protein S8 (Fragment) OS=Glossina morsitans morsitans PE=2 SV=1
87	1	tr|D3TQT3|D3TQT3_GLOMM	697	34321	20	4	0.59	Ribosomal protein L5 OS=Glossina morsitans morsitans PE=2 SV=1
88	1	tr|D3TPC2|D3TPC2_GLOMM	670	17462	16	3	1.43	Hypothetical conserved protein OS=Glossina morsitans morsitans PE=2 SV=1
89	1	tr|D3TLB5|D3TLB5_GLOMM	669	69998	19	5	0.26	Aminopeptidase P OS=Glossina morsitans morsitans PE=2 SV=1
90	1	tr|D3TM10|D3TM10_GLOMM	669	47980	26	9	0.94	Adenosylhomocysteinase OS=Glossina morsitans morsitans PE=2 SV=1
91	1	tr|D3TLB8|D3TLB8_GLOMM	661	30306	27	7	1.07	Prohibitin OS=Glossina morsitans morsitans PE=2 SV=1
92	1	tr|D3TRR8|D3TRR8_GLOMM	660	47110	21	4	0.31	Ribosomal protein L3 OS=Glossina morsitans morsitans PE=2 SV=1
93	1	tr|D3TR71|D3TR71_GLOMM	660	42225	15	4	0.35	Acetyl-CoA acetyltransferase OS=Glossina morsitans morsitans PE=2 SV=1
94	1	tr|D3TSA7|D3TSA7_GLOMM	656	23860	22	5	0.93	Glutathione S-transferase OS=Glossina morsitans morsitans PE=2 SV=1
95	1	tr|D3TR37|D3TR37_GLOMM	644	9300	14	2	0.89	Acyl-CoA-binding protein OS=Glossina morsitans morsitans PE=4 SV=1
97	1	tr|D3TNY9|D3TNY9_GLOMM	631	14906	24	6	2.44	Putative translation initiation inhibitor UK114/IBM1 OS=Glossina morsitans morsitans PE=2 SV=1
99	1	tr|D3TLR6|D3TLR6_GLOMM	614	27716	17	4	0.57	Vacuolar H+-ATPase v1 sector subunit D OS=Glossina morsitans morsitans PE=2 SV=1
100	1	tr|Q0QHL4|Q0QHL4_GLOMM	612	41152	20	7	0.72	Pyruvate carboxylase (Fragment) OS=Glossina morsitans morsitans PE=2 SV=1
100	2	tr|D3TQB5|D3TQB5_GLOMM	554	83722	19	6	0.26	Pyruvate carboxylase OS=Glossina morsitans morsitans PE=2 SV=1
101	1	tr|D3TRP1|D3TRP1_GLOMM	610	29357	26	7	1.12	Multifunctional chaperone OS=Glossina morsitans morsitans PE=2 SV=1
102	1	tr|D3TRK1|D3TRK1_GLOMM	607	31512	20	4	0.65	Trehalose-6-phosphate synthase component TPS1 OS=Glossina morsitans morsitans PE=2 SV=1
103	1	tr|D3TRW2|D3TRW2_GLOMM	604	54107	21	5	0.34	Metalloexopeptidases OS=Glossina morsitans morsitans PE=2 SV=1
104	1	tr|D3TP14|D3TP14_GLOMM	601	34779	20	7	1.27	Electron transfer flavoprotein alpha subunit OS=Glossina morsitans morsitans PE=2 SV=1
105	1	tr|D3TL03|D3TL03_GLOMM	597	29832	27	4	0.88	Chymotrypsin-like serine protease (Fragment) OS=Glossina morsitans morsitans PE=2 SV=1
106	1	tr|D3TP69|D3TP69_GLOMM	592	11344	16	3	1.89	60s acidic ribosomal protein P1 OS=Glossina morsitans morsitans PE=3 SV=1
107	1	tr|D3TPI6|D3TPI6_GLOMM	590	27355	20	3	0.59	Ribosomal protein S4 OS=Glossina morsitans morsitans PE=2 SV=1
109	1	tr|D3TM34|D3TM34_GLOMM	585	49234	18	5	0.38	Succinyl-CoA synthetase beta subunit OS=Glossina morsitans morsitans PE=2 SV=1
110	1	tr|D3TML9|D3TML9_GLOMM	579	31071	24	5	0.84	Hypothetical conserved protein OS=Glossina morsitans morsitans PE=2 SV=1
111	1	tr|H9TZT6|H9TZT6_GLOMM	578	42656	17	4	0.45	Serp2 OS=Glossina morsitans morsitans PE=2 SV=1
112	1	tr|D3TS62|D3TS62_GLOMM	577	47293	23	6	0.60	Troponin OS=Glossina morsitans morsitans PE=2 SV=1
113	1	tr|D3TRZ7|D3TRZ7_GLOMM	576	46225	22	7	0.86	Aspartate aminotransferase OS=Glossina morsitans morsitans PE=2 SV=1
114	1	tr|D3TRT4|D3TRT4_GLOMM	575	35322	18	4	0.43	Sideroflexin OS=Glossina morsitans morsitans PE=2 SV=1
115	1	tr|D3TLF0|D3TLF0_GLOMM	572	36325	15	4	0.55	Malate dehydrogenase OS=Glossina morsitans morsitans PE=2 SV=1
116	1	tr|D3TLG3|D3TLG3_GLOMM	560	46724	18	4	0.51	Isocitrate dehydrogenase [NADP] OS=Glossina morsitans morsitans PE=2 SV=1
117	1	tr|D3TQL8|D3TQL8_GLOMM	558	34013	18	7	0.92	60s acidic ribosomal protein P0 OS=Glossina morsitans morsitans PE=2 SV=1
119	1	tr|D3TLK5|D3TLK5_GLOMM	552	36808	16	3	0.29	Na+/K+ ATPase beta subunit OS=Glossina morsitans morsitans PE=2 SV=1
120	1	tr|D3TMM3|D3TMM3_GLOMM	551	40350	15	5	0.60	Vacuolar H+-ATPase v0 sector subunit D OS=Glossina morsitans morsitans PE=2 SV=1
121	1	tr|D3TQU5|D3TQU5_GLOMM	550	19425	16	3	0.62	60s ribosomal protein L14 OS=Glossina morsitans morsitans PE=2 SV=1
122	1	tr|D3TRW6|D3TRW6_GLOMM	548	12429	21	6	7.96	Ribosomal protein L30 OS=Glossina morsitans morsitans PE=3 SV=1
123	1	tr|D3TRB1|D3TRB1_GLOMM	543	51175	16	5	0.37	Mitochondrial processing peptidase beta subunit OS=Glossina morsitans morsitans PE=2 SV=1
125	1	tr|D3TMS1|D3TMS1_GLOMM	531	21992	20	6	1.70	60S ribosomal protein L18 OS=Glossina morsitans morsitans PE=2 SV=1
126	1	tr|D3TLE7|D3TLE7_GLOMM	526	54849	19	6	0.50	Thioredoxin reductase-1 OS=Glossina morsitans morsitans PE=2 SV=1
127	1	tr|D3TLL3|D3TLL3_GLOMM	524	29226	19	7	2.28	Phosphoglycerate mutase OS=Glossina morsitans morsitans PE=2 SV=1
128	1	tr|D3TM62|D3TM62_GLOMM	520	48400	16	3	0.30	Aspartate aminotransferase OS=Glossina morsitans morsitans PE=2 SV=1
129	1	tr|D3TRK9|D3TRK9_GLOMM	515	35757	19	6	0.70	D-3-phosphoglycerate dehydrogenase OS=Glossina morsitans morsitans PE=2 SV=1
130	1	tr|L0LBH8|L0LBH8_9MUSC	506	26401	16	4	0.61	Cytochrome c oxidase subunit 2 (Fragment) OS=Glossina morsitans GN=CO2 PE=3 SV=1
131	1	tr|D3TRX0|D3TRX0_GLOMM	505	43928	14	3	0.24	Hydroxysteroid dehydrogenase-like 2 OS=Glossina morsitans morsitans PE=2 SV=1
132	1	tr|D3TL85|D3TL85_GLOMM	497	13075	20	2	1.53	Ribosomal protein S25 (Fragment) OS=Glossina morsitans morsitans PE=2 SV=1
133	1	tr|D3TLP1|D3TLP1_GLOMM	489	29901	18	6	0.88	60s ribosomal protein L7 OS=Glossina morsitans morsitans PE=2 SV=1
134	1	tr|D3TRQ0|D3TRQ0_GLOMM	479	76133	19	7	0.52	Heat shock protein cognate 5 OS=Glossina morsitans morsitans PE=2 SV=1
135	1	tr|D3TRS6|D3TRS6_GLOMM	478	36449	15	5	1.01	Annexin OS=Glossina morsitans morsitans PE=2 SV=1
137	1	tr|D3TRU2|D3TRU2_GLOMM	472	70082	17	6	0.32	Putative bifunctional leukotriene A4 hydrolase/aminopeptidase LTA4H OS=G. m. morsitans PE=2 SV=1
139	1	tr|D3TRU6|D3TRU6_GLOMM	470	63580	16	5	0.35	Carbon-nitrogen hydrolase OS=Glossina morsitans morsitans PE=2 SV=1
140	1	tr|D3TM02|D3TM02_GLOMM	466	23946	10	2	0.48	Myosin light chain 2 OS=Glossina morsitans morsitans PE=2 SV=1
142	1	tr|D3TQN0|D3TQN0_GLOMM	452	30800	26	7	1.05	40S ribosomal protein S3a OS=Glossina morsitans morsitans PE=2 SV=1
144	1	tr|D3TPG7|D3TPG7_GLOMM	444	36108	20	9	1.41	G protein beta subunit-like protein OS=Glossina morsitans morsitans PE=2 SV=1
146	1	tr|D3TME3|D3TME3_GLOMM	440	63989	11	3	0.16	Glucose-6-phosphate isomerase OS=Glossina morsitans morsitans PE=2 SV=1
148	1	tr|D3TR28|D3TR28_GLOMM	437	20310	15	3	0.58	Calponin OS=Glossina morsitans morsitans PE=2 SV=1
149	1	tr|D3TQA3|D3TQA3_GLOMM	416	65544	12	6	0.34	Malic enzyme OS=Glossina morsitans morsitans PE=2 SV=1
150	1	tr|D3TL86|D3TL86_GLOMM	413	22683	9	1	0.15	Angiopoietin-like protein (Fragment) OS=Glossina morsitans morsitans PE=2 SV=1
151	1	tr|D3TLV9|D3TLV9_GLOMM	412	44364	18	4	0.33	Phosphoglycerate kinase OS=Glossina morsitans morsitans PE=2 SV=1
152	1	tr|D3TLT8|D3TLT8_GLOMM	404	27102	11	3	0.42	Short-chain alcohol dehydrogenase/3-hydroxyacyl-CoA dehydrogenase OS=G. m. morsitans PE=2 SV=1
153	1	tr|D3TRZ5|D3TRZ5_GLOMM	389	58052	15	5	0.64	Alanine-glyoxylate transaminase 1 OS=Glossina morsitans morsitans PE=2 SV=1
154	1	tr|D3TPI8|D3TPI8_GLOMM	386	24554	16	4	0.67	Ribosomal protein L15 OS=Glossina morsitans morsitans PE=2 SV=1
157	1	tr|D3TMN9|D3TMN9_GLOMM	378	29600	9	4	0.53	60s ribosomal protein L23 OS=Glossina morsitans morsitans PE=2 SV=1
158	1	tr|D3TLY5|D3TLY5_GLOMM	378	30023	9	3	0.37	Salivary secreted protein OS=Glossina morsitans morsitans PE=2 SV=1
159	1	tr|D3TLJ6|D3TLJ6_GLOMM	377	36675	14	3	0.30	Prohibitin-like protein OS=Glossina morsitans morsitans PE=2 SV=1
160	1	tr|D3TLP3|D3TLP3_GLOMM	376	28154	15	5	0.95	Glutathione S-transferase OS=Glossina morsitans morsitans PE=2 SV=1
161	1	tr|D3TM60|D3TM60_GLOMM	375	25017	14	2	0.29	Secreted protein OS=Glossina morsitans morsitans PE=2 SV=1
162	1	tr|D3TNC2|D3TNC2_GLOMM	373	68126	15	8	0.46	Radixin OS=Glossina morsitans morsitans PE=2 SV=1
163	1	tr|D3TNV6|D3TNV6_GLOMM	369	46490	13	5	0.62	Medium-chain acyl-CoA dehydrogenase OS=Glossina morsitans morsitans PE=2 SV=1
164	2	tr|D3TLG9|D3TLG9_GLOMM	272	73149	8	5	0.25	Succinyl coenzyme A synthetase flavoprotein subunit OS=Glossina morsitans morsitans PE=2 SV=1
165	1	tr|D3TR49|D3TR49_GLOMM	361	68752	13	6	0.39	Very-long-chain acyl-CoA dehydrogenase OS=Glossina morsitans morsitans PE=2 SV=1
168	1	tr|D3TLK7|D3TLK7_GLOMM	349	36376	8	3	0.30	Na+/K+ ATPase beta subunit OS=Glossina morsitans morsitans PE=2 SV=1
169	1	tr|D3TKS0|D3TKS0_GLOMM	348	28883	14	2	0.24	Trypsin (Fragment) OS=Glossina morsitans morsitans PE=2 SV=1
170	1	tr|D3TLH6|D3TLH6_GLOMM	348	40487	10	3	0.27	Phosphoserine aminotransferase OS=Glossina morsitans morsitans PE=2 SV=1
172	1	tr|D3TNW8|D3TNW8_GLOMM	342	26694	10	2	0.42	Aquaporin OS=Glossina morsitans morsitans PE=2 SV=1
173	1	tr|D3TRT6|D3TRT6_GLOMM	339	46340	12	5	0.41	Short-chain acyl-CoA dehydrogenase OS=Glossina morsitans morsitans PE=2 SV=1
174	1	tr|D3TR48|D3TR48_GLOMM	334	21477	11	2	0.34	60s ribosomal protein L9 OS=Glossina morsitans morsitans PE=2 SV=1
177	1	tr|D3TLJ1|D3TLJ1_GLOMM	327	72904	12	5	0.25	Bifunctional ATP sulfurylase adenosine 5'-phosphosulfate kinase OS=G. m. morsitans PE=2 SV=1
178	1	tr|D3TN04|D3TN04_GLOMM	326	26763	11	4	0.60	Alkyl hydroperoxide reductase OS=Glossina morsitans morsitans PE=2 SV=1
180	1	tr|D3TRU9|D3TRU9_GLOMM	323	53813	9	3	0.19	Dihydrolipoyl dehydrogenase OS=Glossina morsitans morsitans PE=2 SV=1
181	1	tr|D3TMF1|D3TMF1_GLOMM	322	29694	10	3	0.37	Salivary antigen 5 OS=Glossina morsitans morsitans PE=2 SV=1
182	1	tr|D3TPG3|D3TPG3_GLOMM	322	49876	8	3	0.21	Translation elongation factor EF-1 gamma OS=Glossina morsitans morsitans PE=2 SV=1
184	1	tr|D3TM69|D3TM69_GLOMM	314	47310	10	3	0.22	Calreticulin OS=Glossina morsitans morsitans PE=2 SV=1
186	1	tr|D3TMB2|D3TMB2_GLOMM	308	27787	8	2	0.41	Midgut trypsin OS=Glossina morsitans morsitans PE=2 SV=1
187	1	tr|D3TMY7|D3TMY7_GLOMM	305	13602	7	1	0.25	40S ribosomal protein S20 OS=Glossina morsitans morsitans PE=2 SV=1
188	1	tr|D3TMD9|D3TMD9_GLOMM	305	20238	9	2	0.59	HspB1 OS=Glossina morsitans morsitans PE=2 SV=1
189	1	tr|D3TSD9|D3TSD9_GLOMM	293	83964	10	3	0.12	Hydroxyacyl-CoA dehydrogenase/enoyl-CoA hydratase OS=Glossina morsitans morsitans PE=2 SV=1
190	1	tr|D3TMG2|D3TMG2_GLOMM	290	26119	10	4	0.62	60s ribosomal protein L6 OS=Glossina morsitans morsitans PE=2 SV=1
195	1	tr|D3TLP9|D3TLP9_GLOMM	282	59896	11	5	0.31	T-complex protein 1 subunit alpha OS=Glossina morsitans morsitans PE=2 SV=1
196	1	tr|D3TMK7|D3TMK7_GLOMM	282	51748	8	3	0.20	Mitochondrial sulfide quinone oxidoreductase OS=Glossina morsitans morsitans PE=2 SV=1
198	1	tr|D3TPU1|D3TPU1_GLOMM	273	32210	6	1	0.10	Hydroxyacyl-CoA dehydrogenase/enoyl-CoA hydratase OS=Glossina morsitans morsitans PE=2 SV=1
199	1	tr|D3TNC5|D3TNC5_GLOMM	272	28424	7	3	0.39	Retrotransposon protein OS=Glossina morsitans morsitans PE=2 SV=1
201	1	tr|D3TMZ1|D3TMZ1_GLOMM	269	61212	12	8	0.60	Endocytosis/signaling protein EHD1 OS=Glossina morsitans morsitans PE=2 SV=1
203	1	tr|D3TNR1|D3TNR1_GLOMM	259	21983	8	2	0.53	Ribosomal protein L17 OS=Glossina morsitans morsitans PE=2 SV=1
204	1	tr|D3TRK5|D3TRK5_GLOMM	249	31633	7	2	0.22	Uncharacterized integral membrane protein OS=Glossina morsitans morsitans PE=2 SV=1
205	1	tr|D3TRM9|D3TRM9_GLOMM	248	16046	9	2	1.15	Superoxide dismutase [Cu-Zn] OS=Glossina morsitans morsitans PE=2 SV=1
206	1	tr|D3TMR1|D3TMR1_GLOMM	245	58415	7	4	0.25	Chaperonin complex component TcP-1 beta subunit CCT2 OS=Glossina morsitans morsitans PE=2 SV=1
207	1	tr|D3TLD3|D3TLD3_GLOMM	244	43682	7	2	0.24	Vacuolar H+-ATPase v0 sector accessory subunit S1 Ac45 OS=Glossina morsitans morsitans PE=2 SV=1
209	1	tr|D3TR24|D3TR24_GLOMM	238	22172	7	3	0.52	Ribosomal protein S7 OS=Glossina morsitans morsitans PE=2 SV=1
213	1	tr|D3TMF3|D3TMF3_GLOMM	231	56469	8	6	0.40	Pyruvate kinase OS=Glossina morsitans morsitans PE=2 SV=1
214	1	tr|D3TN14|D3TN14_GLOMM	231	21778	7	1	0.33	Membrane traffic protein OS=Glossina morsitans morsitans PE=2 SV=1
216	1	tr|D3TNE8|D3TNE8_GLOMM	228	47632	7	3	0.22	Ornithine aminotransferase OS=Glossina morsitans morsitans PE=2 SV=1
217	1	tr|D3TLM0|D3TLM0_GLOMM	227	29192	6	2	0.24	Uncharacterized conserved protein OS=Glossina morsitans morsitans PE=2 SV=1
219	1	tr|D3TQ38|D3TQ38_GLOMM	221	71520	7	3	0.14	PolyA-binding protein OS=Glossina morsitans morsitans PE=2 SV=1
220	1	tr|D3TP00|D3TP00_GLOMM	220	16293	9	3	1.13	Ribosomal protein S14b OS=Glossina morsitans morsitans PE=2 SV=1
222	1	tr|D3TPX7|D3TPX7_GLOMM	219	66104	6	3	0.16	Carboxylesterase OS=Glossina morsitans morsitans PE=2 SV=1
223	1	tr|D3TRM2|D3TRM2_GLOMM	218	53805	8	3	0.19	Fumarase OS=Glossina morsitans morsitans PE=2 SV=1
225	1	tr|D3TNB1|D3TNB1_GLOMM	211	24988	9	2	0.46	Putative peroxiredoxin OS=Glossina morsitans morsitans PE=2 SV=1
226	1	tr|D3TMX5|D3TMX5_GLOMM	210	26464	6	1	0.27	Reticulon OS=Glossina morsitans morsitans PE=2 SV=1
227	1	tr|D3TNA1|D3TNA1_GLOMM	210	9934	11	1	0.83	Putative uncharacterized protein OS=Glossina morsitans morsitans PE=4 SV=1
228	1	tr|D3TLB6|D3TLB6_GLOMM	209	35999	7	4	0.42	Annexin OS=Glossina morsitans morsitans PE=2 SV=1
228	2	tr|D3TME1|D3TME1_GLOMM	204	35637	6	3	0.31	Annexin OS=Glossina morsitans morsitans PE=2 SV=1
229	1	tr|D3TLV7|D3TLV7_GLOMM	208	59939	7	6	0.38	Chaperonin complex component TcP-1 eta subunit CCT7 OS=Glossina morsitans morsitans PE=2 SV=1
231	1	tr|D3TSA4|D3TSA4_GLOMM	204	32488	8	3	0.48	Hypothetical conserved protein OS=Glossina morsitans morsitans PE=2 SV=1
232	1	tr|D3TN05|D3TN05_GLOMM	204	64052	7	4	0.22	Serine hydroxymethyltransferase OS=Glossina morsitans morsitans PE=2 SV=1
233	1	tr|D3TM06|D3TM06_GLOMM	203	60610	7	3	0.17	Chaperonin complex component TcP-1 theta subunit CCT8 OS=G. morsitans morsitans PE=2 SV=1
235	1	sp|Q2PQM1|RS6_GLOMM	198	28524	9	3	0.56	40S ribosomal protein S6 OS=Glossina morsitans morsitans GN=RpS6 PE=2 SV=1
237	1	tr|D3TLP5|D3TLP5_GLOMM	197	80370	11	4	0.17	Acyl-coenzyme A oxidase OS=Glossina morsitans morsitans PE=2 SV=1
238	1	tr|D3TMA1|D3TMA1_GLOMM	195	26186	8	1	0.27	Tetraspanin 42Ed OS=Glossina morsitans morsitans PE=2 SV=1
241	1	tr|D3TR12|D3TR12_GLOMM	193	52741	10	2	0.20	NADH-ubiquinone oxidoreductase NDUFS2/49 kDa subunit OS=G. morsitans morsitans PE=2 SV=1
243	1	tr|D3TPU0|D3TPU0_GLOMM	192	11263	4	1	0.31	Mitochondrial chaperonin OS=Glossina morsitans morsitans PE=3 SV=1
244	1	tr|D3TM85|D3TM85_GLOMM	190	21538	4	2	0.54	Translocon-associated complex TRAP beta subunit OS=Glossina morsitans morsitans PE=2 SV=1
246	1	tr|D3TQG6|D3TQG6_GLOMM	189	46130	9	4	0.51	Eukaryotic initiation factor 4a OS=Glossina morsitans morsitans PE=2 SV=1
247	1	tr|D3TQN8|D3TQN8_GLOMM	188	18426	4	2	0.66	60s ribosomal protein L21 OS=Glossina morsitans morsitans PE=2 SV=1
248	1	tr|D3TS01|D3TS01_GLOMM	186	19005	9	3	0.92	Nucleoside diphosphate kinase OS=Glossina morsitans morsitans PE=2 SV=1
250	1	tr|D3TN80|D3TN80_GLOMM	185	26854	6	1	0.12	Hypothetical conserved protein OS=Glossina morsitans morsitans PE=2 SV=1
251	1	tr|D3TSB1|D3TSB1_GLOMM	184	38896	6	2	0.18	Isocitrate dehydrogenase alpha subunit OS=Glossina morsitans morsitans PE=2 SV=1
252	1	tr|D3TMG7|D3TMG7_GLOMM	184	44629	10	4	0.43	Vacuolar H+-ATPase v1 sector subunit C OS=Glossina morsitans morsitans PE=2 SV=1
254	1	tr|D3TNF0|D3TNF0_GLOMM	182	27290	7	4	0.59	Electron transfer flavoprotein beta subunit OS=Glossina morsitans morsitans PE=2 SV=1
256	2	tr|D3TSC4|D3TSC4_GLOMM	142	20187	5	3	0.59	Calponin OS=Glossina morsitans morsitans PE=2 SV=1
258	1	tr|D3TPQ5|D3TPQ5_GLOMM	180	24725	8	1	0.14	Putative fumarylacetoacetate hydralase OS=Glossina morsitans morsitans PE=2 SV=1
260	1	tr|D3TLI1|D3TLI1_GLOMM	178	24679	10	2	0.29	Troponin OS=Glossina morsitans morsitans PE=2 SV=1
261	1	tr|D3TLZ8|D3TLZ8_GLOMM	175	50363	6	4	0.29	Rab protein geranylgeranyltransferase component A OS=Glossina morsitans morsitans PE=2 SV=1
262	1	tr|D3TRD7|D3TRD7_GLOMM	175	35311	6	4	0.43	Succinyl-CoA synthetase alpha subunit OS=Glossina morsitans morsitans PE=2 SV=1
263	1	tr|D3TMA9|D3TMA9_GLOMM	174	28328	3	1	0.12	Midgut trypsin OS=Glossina morsitans morsitans PE=2 SV=1
268	1	tr|D3TMN6|D3TMN6_GLOMM	160	44698	5	2	0.15	Eukaryotic translation initiation factor 3 subunit M OS=Glossina morsitans morsitans PE=2 SV=1
269	1	tr|D3TS27|D3TS27_GLOMM	160	6551	5	1	0.55	Mitochondrial F1F0-ATP synthase subunit epsilon/ATP15 OS=Glossina morsitans morsitans PE=4 SV=1
270	1	tr|D3TLR5|D3TLR5_GLOMM	159	30035	4	3	0.37	Mitochond. complement compon. 1Q subcomponent-binding protein OS=G. m. morsitans PE=2 SV=1
271	1	tr|D3TM80|D3TM80_GLOMM	158	54207	5	3	0.19	Elongation factor Tu OS=Glossina morsitans morsitans PE=2 SV=1
273	1	tr|D3TMY3|D3TMY3_GLOMM	153	44964	5	1	0.07	Pyruvate dehydrogenase E1 alpha subunit OS=Glossina morsitans morsitans PE=2 SV=1
275	1	tr|D3TNX3|D3TNX3_GLOMM	153	40233	5	2	0.17	Angiopoietin-like salivary protein OS=Glossina morsitans morsitans PE=2 SV=1
279	1	tr|D3TSC9|D3TSC9_GLOMM	151	91201	4	3	0.11	Filamin alpha OS=Glossina morsitans morsitans PE=2 SV=1
281	1	tr|D3TMQ7|D3TMQ7_GLOMM	148	82423	5	1	0.04	Dipeptidyl peptidase III OS=Glossina morsitans morsitans PE=2 SV=1
283	1	tr|D3TS74|D3TS74_GLOMM	146	28075	9	3	0.40	Ribosomal protein L8 OS=Glossina morsitans morsitans PE=2 SV=1
284	1	tr|D3TLL2|D3TLL2_GLOMM	145	35858	2	1	0.09	Purine nucleoside phosphorylase OS=Glossina morsitans morsitans PE=2 SV=1
286	1	tr|D3TSF3|D3TSF3_GLOMM	142	79754	3	1	0.04	Acyl-coenzyme A oxidase OS=Glossina morsitans morsitans PE=2 SV=1
288	1	tr|D3TR61|D3TR61_GLOMM	140	17880	4	1	0.19	Myosin alkali light chain OS=Glossina morsitans morsitans PE=2 SV=1
290	1	tr|D3TR97|D3TR97_GLOMM	138	26917	3	2	0.26	Cytochrome b-c1 complex subunit Rieske, mitochondrial OS=Glossina morsitans morsitans PE=2 SV=1
295	1	tr|D3TMQ8|D3TMQ8_GLOMM	134	44400	4	2	0.15	Glutamine synthetase OS=Glossina morsitans morsitans PE=2 SV=1
296	1	tr|D3TNZ7|D3TNZ7_GLOMM	133	41252	3	2	0.17	Nucleotide excision repair factor NEF2 RAD23 component OS=Glossina morsitans morsitans PE=2 SV=1
301	1	tr|D3TRC8|D3TRC8_GLOMM	127	26267	5	4	0.61	Glutathione S-transferase OS=Glossina morsitans morsitans PE=2 SV=1
302	1	tr|D3TMY2|D3TMY2_GLOMM	126	27671	4	2	0.41	Alkyl hydroperoxide reductase OS=Glossina morsitans morsitans PE=2 SV=1
303	1	tr|D3TN31|D3TN31_GLOMM	125	39143	3	2	0.18	Translation initiation factor 2 alpha subunit OS=Glossina morsitans morsitans PE=2 SV=1
304	1	tr|D3TKY1|D3TKY1_GLOMM	125	78528	5	4	0.18	ATP-citrate lyase (Fragment) OS=Glossina morsitans morsitans PE=2 SV=1
305	1	tr|D3TPY1|D3TPY1_GLOMM	124	72057	3	3	0.14	Oligosaccharyltransferase delta subunit OS=Glossina morsitans morsitans PE=2 SV=1
307	1	tr|D3TQS0|D3TQS0_GLOMM	123	27355	3	1	0.12	Putative dehydrogenase OS=Glossina morsitans morsitans PE=2 SV=1
308	1	tr|D3TP07|D3TP07_GLOMM	122	28260	6	2	0.25	Proteasome subunit alpha type OS=Glossina morsitans morsitans PE=2 SV=1
309	1	tr|D3TRS8|D3TRS8_GLOMM	120	11140	4	1	0.31	Cytochrome c oxidase subunit VIb COX12 OS=Glossina morsitans morsitans PE=4 SV=1
312	1	tr|D3TRQ2|D3TRQ2_GLOMM	119	25262	4	3	0.45	Ferritin OS=Glossina morsitans morsitans PE=2 SV=1
313	1	tr|D3TN18|D3TN18_GLOMM	119	20609	5	2	0.35	Mitochondrial F1F0-ATP synthase subunit D/ATP7 OS=Glossina morsitans morsitans PE=2 SV=1
316	1	tr|D3TLG2|D3TLG2_GLOMM	115	56795	3	1	0.06	Methylmalonate-semialdehyde dehydrogenase OS=Glossina morsitans morsitans PE=2 SV=1
317	1	tr|D3TNS1|D3TNS1_GLOMM	113	64011	3	3	0.16	AICAR transformylase OS=Glossina morsitans morsitans PE=2 SV=1
320	1	tr|Q0QHK5|Q0QHK5_GLOMM	111	26060	3	2	0.27	Pyrroline-5-carboxylate reductase (Fragment) OS=Glossina morsitans morsitans PE=2 SV=1
321	1	tr|D3TPS7|D3TPS7_GLOMM	110	17844	3	2	0.41	Troponin C 73F OS=Glossina morsitans morsitans PE=2 SV=1
322	1	tr|D3TM51|D3TM51_GLOMM	109	35352	4	2	0.20	Mitochondrial oxoglutarate/malate carrier protein OS=Glossina morsitans morsitans PE=2 SV=1
323	1	tr|D3TLS8|D3TLS8_GLOMM	108	52614	4	1	0.06	4-hydroxybutyrate coenzyme A transferase OS=Glossina morsitans morsitans PE=2 SV=1
324	1	tr|D3TSC0|D3TSC0_GLOMM	108	61202	4	2	0.11	Hemomucin OS=Glossina morsitans morsitans PE=2 SV=1
330	1	tr|D3TM92|D3TM92_GLOMM	103	24717	4	3	0.46	Gamma-interferon inducible lysosomal thiol reductase OS=Glossina morsitans morsitans PE=2 SV=1
331	1	tr|D3TLE8|D3TLE8_GLOMM	103	35947	2	1	0.09	Pyruvate dehydrogenase E1 beta subunit OS=Glossina morsitans morsitans PE=2 SV=1
332	1	tr|D3TM41|D3TM41_GLOMM	102	51904	4	2	0.13	Eukaryotic translation initiation factor 3 subunit E OS=Glossina morsitans morsitans PE=2 SV=1
333	1	tr|D3TP84|D3TP84_GLOMM	102	13891	3	1	0.25	Vacuolar H+-ATPase v1 sector subunit G OS=Glossina morsitans morsitans PE=4 SV=1
334	1	tr|D3TPP4|D3TPP4_GLOMM	102	31148	4	1	0.22	Inositol monophosphatase OS=Glossina morsitans morsitans PE=2 SV=1
336	1	tr|D3TQ70|D3TQ70_GLOMM	100	28181	3	2	0.25	Proteasome subunit alpha type OS=Glossina morsitans morsitans PE=2 SV=1
337	1	tr|D3TQU9|D3TQU9_GLOMM	99	33123	3	1	0.10	Translocon-associated complex TRAP alpha subunit OS=Glossina morsitans morsitans PE=2 SV=1
339	1	tr|Q9U7C5|Q9U7C5_GLOMM	98	58357	3	2	0.12	Salivary gland growth factor-2 OS=Glossina morsitans morsitans GN=TSGF-2 PE=2 SV=1
341	1	tr|D3TMH0|D3TMH0_GLOMM	97	18070	3	2	0.41	Translation initiation factor 5A OS=Glossina morsitans morsitans PE=2 SV=1
342	1	tr|D3TRL3|D3TRL3_GLOMM	96	11077	5	1	0.31	Mitochondrial F1F0-ATP synthase subunit G/ATP20 OS=Glossina morsitans morsitans PE=4 SV=1
343	1	tr|D3TPX1|D3TPX1_GLOMM	93	40910	2	1	0.08	Aldose 1-epimerase OS=Glossina morsitans morsitans PE=2 SV=1
344	1	tr|D3TM90|D3TM90_GLOMM	91	63620	3	1	0.05	5' nucleotidase OS=Glossina morsitans morsitans PE=2 SV=1
345	1	tr|D3TN88|D3TN88_GLOMM	91	20642	2	1	0.16	Alpha crystallin OS=Glossina morsitans morsitans PE=2 SV=1
347	1	tr|D3TLW1|D3TLW1_GLOMM	91	43309	3	1	0.08	Nucleosome assembly protein 1 OS=Glossina morsitans morsitans PE=2 SV=1
350	1	tr|D3TLN8|D3TLN8_GLOMM	90	66275	3	2	0.16	Phosphatase 2A at 29B OS=Glossina morsitans morsitans PE=2 SV=1
351	1	tr|D3TRX8|D3TRX8_GLOMM	90	14748	3	3	0.86	Thioredoxin-like protein OS=Glossina morsitans morsitans PE=2 SV=1
352	1	tr|D3TRI7|D3TRI7_GLOMM	90	14017	2	2	0.55	V-type proton ATPase subunit F OS=Glossina morsitans morsitans PE=2 SV=1
360	1	tr|D3TMD6|D3TMD6_GLOMM	85	36732	3	2	0.19	Fructose-1,6-bisphosphatase OS=Glossina morsitans morsitans PE=2 SV=1
364	1	tr|D3TMI8|D3TMI8_GLOMM	83	58586	2	1	0.06	Cystathionine beta-synthase s OS=Glossina morsitans morsitans PE=2 SV=1
365	1	tr|D3TLD0|D3TLD0_GLOMM	83	42363	2	2	0.16	3-hydroxyisobutyryl-coenzyme A hydrolase OS=Glossina morsitans morsitans PE=2 SV=1
366	1	tr|D3TRA4|D3TRA4_GLOMM	83	37479	3	2	0.18	Transaldolase OS=Glossina morsitans morsitans PE=2 SV=1
368	1	tr|D3TMA2|D3TMA2_GLOMM	82	45307	2	1	0.07	Putative GTp-binding protein OS=Glossina morsitans morsitans PE=2 SV=1
369	1	tr|D3TMF9|D3TMF9_GLOMM	82	48961	2	2	0.14	26S proteasome regulatory complex ATPase RPT1 OS=Glossina morsitans morsitans PE=2 SV=1
370	1	tr|D3TPQ0|D3TPQ0_GLOMM	81	35120	1	1	0.09	Vesicle coat complex COPI epsilon subunit OS=Glossina morsitans morsitans PE=2 SV=1
376	1	tr|D3TN22|D3TN22_GLOMM	80	16793	3	2	0.44	Cytochrome c oxidase subunit Va COX6 OS=Glossina morsitans morsitans PE=2 SV=1
378	1	tr|D3TME4|D3TME4_GLOMM	79	14035	3	2	0.55	Cytochrome c oxidase subunit Vb COX4 OS=Glossina morsitans morsitans PE=2 SV=1
380	1	tr|D3TRW9|D3TRW9_GLOMM	78	14465	2	1	0.24	Fau hypothetical conserved protein OS=Glossina morsitans morsitans PE=2 SV=1
381	1	tr|D3TKJ4|D3TKJ4_GLOMM	77	14511	3	2	0.52	60S ribosomal protein L31 OS=Glossina morsitans morsitans PE=2 SV=1
382	1	tr|Q0QHK7|Q0QHK7_GLOMM	77	53961	2	1	0.06	1-pyrroline-5-carboxylate dehydrogenase 1 OS=Glossina morsitans morsitans PE=2 SV=1
384	1	tr|D3TLQ6|D3TLQ6_GLOMM	76	34044	3	1	0.10	Pyridoxal/pyridoxine/pyridoxamine kinase OS=Glossina morsitans morsitans PE=2 SV=1
386	1	tr|D3TM76|D3TM76_GLOMM	75	36577	2	1	0.09	Ester hydrolase C11orf54-like protein OS=Glossina morsitans morsitans PE=2 SV=1
391	1	tr|D3TRQ9|D3TRQ9_GLOMM	74	36168	2	1	0.09	Aldo-keto reductase OS=Glossina morsitans morsitans PE=2 SV=1
392	1	tr|D3TLH1|D3TLH1_GLOMM	74	16098	2	1	0.47	Vacuolar H+-ATPase v0 sector subunits C/C OS=Glossina morsitans morsitans PE=2 SV=1
395	1	tr|Q968A1|Q968A1_GLOMM	73	29610	3	1	0.11	Putative zinc-metalloproteinase OS=Glossina morsitans morsitans PE=2 SV=1
397	1	tr|D3TPR2|D3TPR2_GLOMM	72	16676	2	1	0.20	Myosin essential light chain OS=Glossina morsitans morsitans PE=2 SV=1
400	1	tr|D3TSB3|D3TSB3_GLOMM	71	44331	2	1	0.07	Metallopeptidase OS=Glossina morsitans morsitans PE=2 SV=1
401	1	tr|D3TMM2|D3TMM2_GLOMM	71	40190	2	2	0.17	Inorganic pyrophosphatase/nucleosome remodeling factor subunit NURF38 OS=Gmm PE=2 SV=1
402	1	tr|Q0QHL1|Q0QHL1_GLOMM	71	43477	2	1	0.08	Isocitrate dehydrogenase (NAD+) 1 OS=Glossina morsitans morsitans PE=2 SV=1
406	1	tr|D3TKZ1|D3TKZ1_GLOMM	70	52005	2	1	0.06	Dolichyl-diphosphooligosaccharide protein glycosyltransferase 67 kDa subunit OS=Gmm PE=2 SV=1
407	1	tr|D3TL15|D3TL15_GLOMM	70	27298	2	1	0.12	Midgut trypsin (Fragment) OS=Glossina morsitans morsitans PE=2 SV=1
408	1	tr|D3TSD5|D3TSD5_GLOMM	69	13320	2	1	0.26	40s ribosomal protein S26 OS=Glossina morsitans morsitans PE=4 SV=1
412	1	tr|D3TN60|D3TN60_GLOMM	68	59853	2	2	0.11	Peroxisomal 3-ketoacyl-CoA-thiolase p-44/SCP2 OS=Glossina morsitans morsitans PE=2 SV=1
413	1	tr|D3TL35|D3TL35_GLOMM	68	56456	3	2	0.12	Putative aminopeptidase of the M17 family (Fragment) OS=Glossina morsitans morsitans PE=2 SV=1
417	1	tr|D3TRU8|D3TRU8_GLOMM	67	63777	2	2	0.11	Hexokinase OS=Glossina morsitans morsitans PE=2 SV=1
422	1	tr|D3TMK9|D3TMK9_GLOMM	65	58847	3	1	0.06	Chaperonin complex component TcP-1 zeta subunit OS=Glossina morsitans morsitans PE=2 SV=1
428	1	tr|D3TKZ5|D3TKZ5_GLOMM	64	27300	2	1	0.12	Midgut trypsin (Fragment) OS=Glossina morsitans morsitans PE=2 SV=1
429	1	tr|D3TQQ6|D3TQQ6_GLOMM	64	21101	2	1	0.16	Ca2+-binding protein OS=Glossina morsitans morsitans PE=2 SV=1
430	1	tr|D3TMI1|D3TMI1_GLOMM	64	17625	2	1	0.19	Microsomal glutathione S-transferase-like protein OS=Glossina morsitans morsitans PE=2 SV=1
431	1	tr|D3TPR9|D3TPR9_GLOMM	64	25797	2	1	0.13	Glutathione S-transferase OS=Glossina morsitans morsitans PE=2 SV=1
433	1	tr|D3TS89|D3TS89_GLOMM	64	30641	2	2	0.23	Putative cargo transport protein ERV29 OS=Glossina morsitans morsitans PE=2 SV=1
434	1	tr|D3TQF5|D3TQF5_GLOMM	63	18017	2	1	0.19	Nucleoplasmin OS=Glossina morsitans morsitans PE=2 SV=1
435	1	tr|D3TM36|D3TM36_GLOMM	63	27652	2	2	0.26	Putative dehydrogenase OS=Glossina morsitans morsitans PE=2 SV=1
436	1	tr|D3TN53|D3TN53_GLOMM	63	58206	2	2	0.12	Clathrin adaptor complex medium subunit OS=Glossina morsitans morsitans PE=2 SV=1
437	1	tr|D3TSM2|D3TSM2_GLOMM	63	36323	1	1	0.09	Putative membrane protein OS=Glossina morsitans morsitans PE=2 SV=1
439	1	tr|D3TP85|D3TP85_GLOMM	62	45298	1	1	0.07	Aminoacylase-1 OS=Glossina morsitans morsitans PE=2 SV=1
441	1	tr|D3TM58|D3TM58_GLOMM	61	28920	2	1	0.11	Secreted juvenile hormone binding protein OS=Glossina morsitans morsitans PE=2 SV=1
443	1	tr|D3TKS6|D3TKS6_GLOMM	60	61045	2	2	0.11	Translocase of outer membrane 70 (Fragment) OS=Glossina morsitans morsitans PE=2 SV=1
444	1	tr|D3TQ66|D3TQ66_GLOMM	60	23700	1	1	0.14	Proteasome subunit beta type OS=Glossina morsitans morsitans PE=2 SV=1
446	1	tr|Q2PQQ0|Q2PQQ0_GLOMM	60	46458	2	1	0.07	Serine protease inhibitor 4 OS=Glossina morsitans morsitans GN=Spn4 PE=2 SV=1
451	1	tr|D3TR21|D3TR21_GLOMM	58	81440	2	1	0.04	Acyl-CoA synthetase OS=Glossina morsitans morsitans PE=2 SV=1
452	1	tr|I2CMG2|I2CMG2_GLOMM	58	79495	2	1	0.04	Ceramidase OS=Glossina morsitans morsitans PE=2 SV=1
457	1	tr|D3TM59|D3TM59_GLOMM	56	32243	2	2	0.22	Hypothetical conserved protein OS=Glossina morsitans morsitans PE=2 SV=1
458	1	tr|D3TL47|D3TL47_GLOMM	56	44974	1	1	0.07	Putative cysteine proteinase TIN-ag (Fragment) OS=Glossina morsitans morsitans PE=2 SV=1
459	1	tr|D3TRV5|D3TRV5_GLOMM	56	36382	1	1	0.09	Eukaryotic translation initiation factor 3 subunit I OS=Glossina morsitans morsitans PE=2 SV=1
460	1	tr|D3TQ47|D3TQ47_GLOMM	56	34833	1	1	0.10	3-hydroxyisobutyrate dehydrogenase OS=Glossina morsitans morsitans PE=2 SV=1
463	1	tr|D3TR70|D3TR70_GLOMM	55	51444	2	2	0.13	Dihydrolipoamide succinyltransferase OS=Glossina morsitans morsitans PE=2 SV=1
467	1	tr|D3TN29|D3TN29_GLOMM	54	43949	1	1	0.08	26S proteasome regulatory complex subunit RPN9/PSMD13 OS=G. morsitans morsitans PE=2 SV=1
468	1	tr|D3TQC5|D3TQC5_GLOMM	54	55514	1	1	0.06	Muscle LIM protein at 84B OS=Glossina morsitans morsitans PE=2 SV=1
469	1	tr|D3TNM4|D3TNM4_GLOMM	54	19992	1	1	0.17	Microtubule-binding protein OS=Glossina morsitans morsitans PE=2 SV=1
470	1	tr|D3TL18|D3TL18_GLOMM	54	44451	1	1	0.07	Salivary alkaline phosphatase (Fragment) OS=Glossina morsitans morsitans PE=2 SV=1
471	1	tr|D3TKS9|D3TKS9_GLOMM	54	19349	1	1	0.17	Ectonucleoside triphosphate diphosphohydrolase 5 (Fragment) OS=G. morsitans morsitans PE=2 SV=1
472	1	tr|D3TNJ3|D3TNJ3_GLOMM	54	32567	1	1	0.10	Carbon-nitrogen hydrolase OS=Glossina morsitans morsitans PE=2 SV=1
475	1	tr|D3TQZ6|D3TQZ6_GLOMM	53	30833	2	2	0.23	Ribosomal protein L7A OS=Glossina morsitans morsitans PE=2 SV=1
476	1	tr|D3TSE8|D3TSE8_GLOMM	53	24792	2	1	0.14	NADH-ubiquinone oxidoreductase NDUFS8/23 kDa subunit OS=G. morsitans morsitans PE=2 SV=1
478	1	tr|D3TM31|D3TM31_GLOMM	53	24925	1	1	0.13	Tetraspanin 42Ei OS=Glossina morsitans morsitans PE=2 SV=1
479	1	tr|D3TNZ6|D3TNZ6_GLOMM	53	39713	1	1	0.08	Sorbitol dehydrogenase OS=Glossina morsitans morsitans PE=2 SV=1
483	1	tr|D3TND0|D3TND0_GLOMM	52	58817	1	1	0.06	Ribosome bioproteinsis protein Nop58p/Nop5p OS=Glossina morsitans morsitans PE=2 SV=1
484	1	tr|D3TLW7|D3TLW7_GLOMM	52	28554	2	1	0.12	Fat body trypsin OS=Glossina morsitans morsitans PE=2 SV=1
498	1	tr|D3TQ13|D3TQ13_GLOMM	49	10504	1	1	0.33	60s ribosomal protein L37 OS=Glossina morsitans morsitans PE=3 SV=1
502	1	tr|D3TL16|D3TL16_GLOMM	48	37956	1	1	0.09	D-aspartate oxidase (Fragment) OS=Glossina morsitans morsitans PE=2 SV=1
506	1	tr|D3TSA6|D3TSA6_GLOMM	47	67054	1	1	0.05	Electron transfer flavoprotein ubiquinone oxidoreductase OS=G. morsitans morsitans PE=2 SV=1
508	1	tr|D3TP39|D3TP39_GLOMM	47	76270	1	1	0.04	Mitochondrial aspartate/glutamate carrier protein aralar/citrin OS=G. morsitans morsitans PE=2 SV=1
509	1	tr|D3TNI9|D3TNI9_GLOMM	47	33730	1	1	0.10	Dehydrogenase/reductase SdR family member OS=Glossina morsitans morsitans PE=2 SV=1
513	1	tr|D3TLY7|D3TLY7_GLOMM	46	82660	1	1	0.04	Putative serine protease OS=Glossina morsitans morsitans PE=2 SV=1
514	1	tr|D3TNI0|D3TNI0_GLOMM	46	47965	1	1	0.07	Hypothetical conserved protein OS=Glossina morsitans morsitans PE=2 SV=1
516	1	tr|D3TQG3|D3TQG3_GLOMM	46	16427	1	1	0.21	Hypothetical conserved protein OS=Glossina morsitans morsitans PE=2 SV=1
517	1	tr|D3TM01|D3TM01_GLOMM	46	40562	1	1	0.08	Adaptor protein enigma OS=Glossina morsitans morsitans PE=2 SV=1
525	1	tr|D3TLU6|D3TLU6_GLOMM	46	33511	1	1	0.10	Alpha-SNAP OS=Glossina morsitans morsitans PE=2 SV=1
526	1	tr|D3TRI6|D3TRI6_GLOMM	45	16694	1	1	0.20	Hypothetical conserved protein OS=Glossina morsitans morsitans PE=2 SV=1
528	1	tr|D3TLD2|D3TLD2_GLOMM	45	55576	1	1	0.06	Programmed cell death 4a OS=Glossina morsitans morsitans PE=2 SV=1
530	1	tr|D3TND8|D3TND8_GLOMM	45	41041	1	1	0.08	GDP-mannose pyrophosphorylase OS=Glossina morsitans morsitans PE=2 SV=1
531	1	tr|Q694A8|Q694A8_GLOMM	45	18120	1	1	0.19	Putative peroxiredoxin (Fragment) OS=Glossina morsitans morsitans PE=2 SV=1
541	1	tr|D3TLD6|D3TLD6_GLOMM	44	9375	1	1	0.37	40S ribosomal protein S21 OS=Glossina morsitans morsitans PE=3 SV=1
542	1	tr|D3TPN0|D3TPN0_GLOMM	44	53374	2	1	0.06	Membrane glycoprotein LIG-1 OS=Glossina morsitans morsitans PE=2 SV=1
545	1	tr|D3TKQ5|D3TKQ5_GLOMM	43	29014	1	1	0.11	Metalloproteinase-related collagenase pm5 (Fragment) OS=Glossina morsitans morsitans PE=2 SV=1
546	1	tr|Q8MX87|Q8MX87_GLOMM	43	73183	1	1	0.04	Transferrin OS=Glossina morsitans morsitans PE=2 SV=3
549	1	tr|K7Z4R8|K7Z4R8_9MUSC	43	36309	1	1	0.09	Glycinamide ribotide transformylase (Fragment) OS=Glossina morsitans GN=gart PE=4 SV=1
551	1	tr|D3TP78|D3TP78_GLOMM	43	27384	1	1	0.12	Reductases OS=Glossina morsitans morsitans PE=2 SV=1
554	1	tr|D3TLY4|D3TLY4_GLOMM	42	46677	1	1	0.07	NADH-ubiquinone oxidoreductase NDUFA10/42kDa subunit OS=G. morsitans morsitans PE=2 SV=1
561	1	tr|D3TSB6|D3TSB6_GLOMM	41	16653	1	1	0.20	Ubiquitin-conjugating enzyme E2 OS=Glossina morsitans morsitans PE=2 SV=1
563	1	tr|D3TL51|D3TL51_GLOMM	41	74660	1	1	0.04	C1-tetrahydrofolate synthase (Fragment) OS=Glossina morsitans morsitans PE=2 SV=1
564	1	tr|D3TLX2|D3TLX2_GLOMM	41	47979	1	1	0.07	Thioredoxin/protein disulfide isomerase OS=Glossina morsitans morsitans PE=2 SV=1
566	1	tr|D3TLX9|D3TLX9_GLOMM	41	49229	1	1	0.07	Yolk protein OS=Glossina morsitans morsitans PE=2 SV=1
569	1	tr|D3TLE4|D3TLE4_GLOMM	40	60326	1	1	0.05	Aspartyl tRNA synthetase OS=Glossina morsitans morsitans PE=2 SV=1
570	1	tr|D3TRP2|D3TRP2_GLOMM	40	25263	1	1	0.13	Putative transcriptional regulator DJ-1 OS=Glossina morsitans morsitans PE=2 SV=1
572	1	tr|Q2PQQ1|Q2PQQ1_GLOMM	40	45253	1	1	0.07	Serine protease inhibitor 1 OS=Glossina morsitans morsitans GN=Spn1 PE=2 SV=1
575	1	tr|D3TM11|D3TM11_GLOMM	40	47393	1	1	0.07	Phosphoribosylamidoimidazole-succinocarboxamide synthase OS=G. morsitans morsitans PE=2 SV=1
577	1	tr|D3TMG5|D3TMG5_GLOMM	40	31453	1	1	0.11	Mitochondrial oxoglutarate/malate carrier protein OS=Glossina morsitans morsitans PE=2 SV=1
579	1	tr|D3TKT8|D3TKT8_GLOMM	40	16946	1	1	0.20	Aquaporin (Fragment) OS=Glossina morsitans morsitans PE=2 SV=1
580	1	tr|D3TSB0|D3TSB0_GLOMM	39	56053	1	1	0.06	Disulfide isomerase OS=Glossina morsitans morsitans PE=2 SV=1
583	1	tr|D3TL17|D3TL17_GLOMM	39	38892	1	1	0.09	26S proteasome regulatory complex subunit RPN10/PSMD4 (Fragment) OS=G. m. morsitans PE=2 SV=1
588	1	tr|D3TNM7|D3TNM7_GLOMM	39	34574	1	1	0.10	Glyoxylase OS=Glossina morsitans morsitans PE=2 SV=1
592	1	tr|D3TLK3|D3TLK3_GLOMM	38	38970	1	1	0.08	Sulfotransferase OS=Glossina morsitans morsitans PE=2 SV=1
593	1	tr|D3TPA0|D3TPA0_GLOMM	38	33904	1	1	0.10	Cytochrome C1 OS=Glossina morsitans morsitans PE=2 SV=1
594	1	tr|D3TLH3|D3TLH3_GLOMM	38	57879	1	1	0.06	Importin subunit alpha OS=Glossina morsitans morsitans PE=2 SV=1
595	1	tr|D3TLI5|D3TLI5_GLOMM	38	27490	1	1	0.12	Dopamine N-acetyltransferase OS=Glossina morsitans morsitans PE=2 SV=1
597	1	tr|D3TPG1|D3TPG1_GLOMM	38	58511	1	1	0.06	Ribulose kinase OS=Glossina morsitans morsitans PE=2 SV=1
599	1	tr|D3TKZ4|D3TKZ4_GLOMM	38	20574	1	1	0.16	60S ribosomal protein L18a (Fragment) OS=Glossina morsitans morsitans PE=2 SV=1
600	1	tr|D3TLF7|D3TLF7_GLOMM	38	62328	1	1	0.05	Cysteinyl-tRNA synthetase OS=Glossina morsitans morsitans PE=2 SV=1
603	1	tr|D3TNY7|D3TNY7_GLOMM	38	50958	1	1	0.06	Juvenile hormone-inducible protein 26 OS=Glossina morsitans morsitans PE=2 SV=1
604	1	tr|D3TP65|D3TP65_GLOMM	38	71846	1	1	0.05	Glucose dehydrogenase OS=Glossina morsitans morsitans PE=2 SV=1
607	1	tr|A3FMN3|A3FMN3_GLOMM	37	44601	1	1	0.07	Tsal2 form A OS=Glossina morsitans morsitans GN=tsal2a PE=2 SV=1
608	1	tr|D3TM48|D3TM48_GLOMM	37	47378	1	1	0.07	Pyruvate dehydrogenase kinase OS=Glossina morsitans morsitans PE=2 SV=1
610	1	tr|D3TQ85|D3TQ85_GLOMM	37	18627	1	1	0.17	Succinate dehydrogenase membrane anchor subunit OS=Glossina morsitans morsitans PE=2 SV=1
614	1	tr|D3TRX6|D3TRX6_GLOMM	37	57848	1	1	0.06	FAD oxidoreductase OS=Glossina morsitans morsitans PE=2 SV=1
INSECTS - Miscellaneous
171	1	sp|P12831|CYC_SARPE	345	11901	11	5	3.59	Cytochrome c OS=Sarcophaga peregrina PE=1 SV=2
MAMMALS
4	2	sp|P60709|ACTB_HUMAN	12173	42052	352	20	58.38	Actin, cytoplasmic 1 OS=Homo sapiens GN=ACTB PE=1 SV=1
16	3	sp|P11142-2|HSP7C_HUMAN	2489	53598	87	10	1.30	Isoform 2 of Heat shock cognate 71 kDa protein OS=Homo sapiens GN=HSPA8
108	1	sp|P04264|K2C1_HUMAN	586	66170	17	9	0.55	Keratin, type II cytoskeletal 1 OS=Homo sapiens GN=KRT1 PE=1 SV=6
248	2	sp|P15531-2|NDKA_HUMAN	149	19869	5	2	0.60	Isoform 2 of Nucleoside diphosphate kinase A OS=Homo sapiens GN=NME1
253	2	sp|P55072|TERA_HUMAN	147	89950	4	2	0.11	Transitional endoplasmic reticulum ATPase OS=Homo sapiens GN=VCP PE=1 SV=4
1	1	tr|D0U270|D0U270_MUSMC	93858	15944	2032	19	326754.58	Beta-globin OS=Mus musculus castaneus GN=Hbbt1 PE=3 SV=1
1	2	tr|A8DUK2|A8DUK2_MOUSE	82672	16280	1765	16	82422.70	Beta-globin OS=Mus musculus GN=Hbb-b1 PE=3 SV=1
1	3	tr|D4N6V9|D4N6V9_MUSMC	82509	15931	1759	16	84991.61	Beta-globin OS=Mus musculus castaneus GN=Hbbt1 PE=3 SV=1
1	4	sp|P02089|HBB2_MOUSE	49949	15982	1193	19	18237.56	Hemoglobin subunit beta-2 OS=Mus musculus GN=Hbb-b2 PE=1 SV=2
1	5	tr|D0U286|D0U286_MUSCE	47781	15985	969	10	388.06	Beta-globin OS=Mus cervicolor GN=Hbbt2 PE=3 SV=1
1	6	tr|A8DUL7|A8DUL7_MOUSE	45599	15796	964	8	754.92	Beta-globin OS=Mus musculus GN=Hbb-b1 PE=3 SV=1
1	7	tr|D0U272|D0U272_MUSCO	40293	16109	1061	12	2529.16	Beta-globin OS=Mus cookii GN=Hbbt1 PE=3 SV=1
1	8	tr|D0U278|D0U278_MUSPA	30984	15856	712	8	84.97	Beta-globin OS=Mus pahari GN=Hbbt1 PE=3 SV=1
1	9	tr|D0U283|D0U283_MUSCR	30057	16006	707	8	45.88	Beta-globin OS=Mus caroli GN=Hbbt2 PE=3 SV=1
2	1	tr|A8DUV3|A8DUV3_MOUSE	36981	15133	1003	13	441.07	Alpha-globin OS=Mus musculus GN=Hba-a1 PE=3 SV=1
2	2	tr|A8DUV1|A8DUV1_MOUSE	21296	15189	706	12	230.50	Alpha-globin OS=Mus musculus GN=Hba-a1 PE=3 SV=1
2	3	tr|Q91VB8|Q91VB8_MOUSE	18194	15160	535	12	102.33	Alpha globin 1 OS=Mus musculus GN=Hba-a1 PE=2 SV=1
3	1	tr|Q546G4|Q546G4_MOUSE	33323	70700	901	45	29.09	Albumin 1 OS=Mus musculus GN=Alb PE=2 SV=1
4	6	tr|Q3U122|Q3U122_MOUSE	3989	42367	144	10	5.53	Putative uncharacterized protein OS=Mus musculus GN=Acta2 PE=2 SV=1
4	7	sp|Q8BFZ3|ACTBL_MOUSE	2120	42319	67	6	1.12	Beta-actin-like protein 2 OS=Mus musculus GN=Actbl2 PE=1 SV=1
6	1	sp|P07759|SPA3K_MOUSE	8919	47021	206	19	7.17	Serine protease inhibitor A3K OS=Mus musculus GN=Serpina3k PE=1 SV=2
6	2	sp|Q91WP6|SPA3N_MOUSE	1373	46859	45	6	1.11	Serine protease inhibitor A3N OS=Mus musculus GN=Serpina3n PE=1 SV=1
13	1	sp|Q921I1|TRFE_MOUSE	4654	78841	135	19	1.77	Serotransferrin OS=Mus musculus GN=Tf PE=1 SV=1
16	5	sp|P20029|GRP78_MOUSE	1641	72492	56	7	0.43	78 kDa glucose-regulated protein OS=Mus musculus GN=Hspa5 PE=1 SV=3
18	3	sp|P16858|G3P_MOUSE	543	36072	22	6	0.69	Glyceraldehyde-3-phosphate dehydrogenase OS=Mus musculus GN=Gapdh PE=1 SV=2
20	1	tr|Q3KQQ4|Q3KQQ4_MOUSE	3410	46039	101	15	2.99	Serpina1a protein OS=Mus musculus GN=Serpina1b PE=2 SV=1
20	2	sp|Q00896|A1AT3_MOUSE	2410	45966	73	13	2.74	Alpha-1-antitrypsin 1-3 OS=Mus musculus GN=Serpina1c PE=1 SV=2
21	1	tr|D3YW52|D3YW52_MOUSE	3315	168602	109	27	0.78	Alpha-2-macroglobulin OS=Mus musculus GN=Pzp PE=2 SV=1
29	2	sp|P62814|VATB2_MOUSE	975	56857	32	5	0.40	V-type proton ATPase subunit B, brain isoform OS=Mus musculus GN=Atp6v1b2 PE=1 SV=1
35	4	sp|P24549|AL1A1_MOUSE	80	55060	2	2	0.12	Retinal dehydrogenase 1 OS=Mus musculus GN=Aldh1a1 PE=1 SV=5
37	1	sp|Q61171|PRDX2_MOUSE	1976	21936	61	8	3.14	Peroxiredoxin-2 OS=Mus musculus GN=Prdx2 PE=1 SV=3
38	2	sp|A2AQ07|TBB1_MOUSE	766	51093	30	3	0.28	Tubulin beta-1 chain OS=Mus musculus GN=Tubb1 PE=1 SV=1
40	1	sp|P01027|CO3_MOUSE	1752	187905	65	22	0.56	Complement C3 OS=Mus musculus GN=C3 PE=1 SV=3
45	1	tr|Q3TAJ4|Q3TAJ4_MOUSE	1621	103440	60	10	0.45	Putative uncharacterized protein OS=Mus musculus GN=Slc4a1 PE=2 SV=1
53	1	sp|P00920|CAH2_MOUSE	1404	29129	40	6	2.29	Carbonic anhydrase 2 OS=Mus musculus GN=Ca2 PE=1 SV=4
54	1	tr|Q3U6G1|Q3U6G1_MOUSE	1377	22297	48	7	4.36	Biliverdin reductase B (Flavin reductase (NADPH)) OS=Mus musculus GN=Blvrb PE=2 SV=1
57	1	sp|P28665|MUG1_MOUSE	1127	166618	42	12	0.34	Murinoglobulin-1 OS=Mus musculus GN=Mug1 PE=1 SV=3
72	1	tr|Q3UEM7|Q3UEM7_MOUSE	901	50044	36	7	0.78	Putative uncharacterized protein OS=Mus musculus GN=Fgg PE=2 SV=1
74	1	sp|P23953|EST1C_MOUSE	886	61302	25	6	0.44	Carboxylesterase 1C OS=Mus musculus GN=Ces1c PE=1 SV=4
77	1	tr|Q5M9K1|Q5M9K1_MOUSE	821	15880	19	4	1.17	Transthyretin OS=Mus musculus GN=Ttr PE=2 SV=1
84	2	sp|P24270|CATA_MOUSE	225	60043	10	4	0.38	Catalase OS=Mus musculus GN=Cat PE=1 SV=4
98	1	sp|P01872|IGHM_MOUSE	614	50625	16	4	0.29	Ig mu chain C region secreted form OS=Mus musculus GN=Igh-6 PE=1 SV=2
136	1	tr|B2RX08|B2RX08_MOUSE	477	268851	19	10	0.13	Spectrin beta 1 OS=Mus musculus GN=Sptb PE=2 SV=1
155	1	sp|P08032|SPTA1_MOUSE	385	280833	18	10	0.14	Spectrin alpha chain, erythrocytic 1 OS=Mus musculus GN=Spta1 PE=2 SV=3
175	1	tr|Q3TGR2|Q3TGR2_MOUSE	333	55402	10	4	0.26	Fibrinogen, B beta polypeptide, isoform CRA_a OS=Mus musculus GN=Fgb PE=2 SV=1
183	1	tr|E9PV24|E9PV24_MOUSE	316	88117	12	3	0.12	Protein Fga OS=Mus musculus GN=Fga PE=2 SV=1
193	1	sp|P15327|PMGE_MOUSE	284	30131	13	3	0.37	Bisphosphoglycerate mutase OS=Mus musculus GN=Bpgm PE=2 SV=2
194	1	tr|Q8BPA1|Q8BPA1_MOUSE	284	31744	8	2	0.35	Putative uncharacterized protein OS=Mus musculus GN=Stom PE=2 SV=1
202	1	tr|Q3V2G1|Q3V2G1_MOUSE	267	30666	9	3	0.36	Putative uncharacterized protein OS=Mus musculus GN=Apoa1 PE=2 SV=1
208	1	tr|Q3TBB4|Q3TBB4_MOUSE	239	203819	8	5	0.08	Putative uncharacterized protein (Fragment) OS=Mus musculus GN=Fn1 PE=2 SV=1
211	1	tr|Q4FJR9|Q4FJR9_MOUSE	233	18057	7	3	0.67	G1p2 protein OS=Mus musculus GN=Isg15 PE=2 SV=1
212	1	sp|P08228|SODC_MOUSE	232	16104	8	3	0.77	Superoxide dismutase [Cu-Zn] OS=Mus musculus GN=Sod1 PE=1 SV=2
218	1	tr|Q3TCI7|Q3TCI7_MOUSE	223	36818	8	2	0.19	Putative uncharacterized protein OS=Mus musculus GN=Ldha PE=2 SV=1
240	1	sp|P11352|GPX1_MOUSE	193	22544	8	4	0.74	Glutathione peroxidase 1 OS=Mus musculus GN=Gpx1 PE=1 SV=2
245	1	tr|Q3UHS6|Q3UHS6_MOUSE	189	271836	6	4	0.05	Putative uncharacterized protein OS=Mus musculus GN=Tln1 PE=2 SV=1
255	1	tr|Q0PD66|Q0PD66_MOUSE	182	22344	7	3	0.52	RAB1B, member RAS oncogene family, isoform CRA_c OS=Mus musculus GN=Rab1b PE=2 SV=1
264	1	tr|Q0VGY9|Q0VGY9_MOUSE	169	207994	5	4	0.06	Ank1 protein OS=Mus musculus GN=Ank1 PE=2 SV=1
278	1	sp|P21614|VTDB_MOUSE	151	55162	4	3	0.19	Vitamin D-binding protein OS=Mus musculus GN=Gc PE=1 SV=2
285	2	sp|Q64518-2|AT2A3_MOUSE	97	110885	5	3	0.12	Isoform SERCA3A of Sarcoplasmic/endoplas. reticulum calcium ATPase 3 OS=M. musculus GN=Atp2a3
300	1	sp|Q91X72|HEMO_MOUSE	128	52026	5	2	0.20	Hemopexin OS=Mus musculus GN=Hpx PE=1 SV=2
315	1	tr|Q0PD45|Q0PD45_MOUSE	116	24492	4	2	0.29	RAB11a, member RAS oncogene family OS=Mus musculus GN=Rab11a PE=2 SV=1
326	1	tr|Q3V1T9|Q3V1T9_MOUSE	105	93485	3	2	0.07	Putative uncharacterized protein OS=Mus musculus GN=Plg PE=2 SV=1
328	1	sp|P13634|CAH1_MOUSE	104	28370	4	3	0.39	Carbonic anhydrase 1 OS=Mus musculus GN=Ca1 PE=2 SV=4
355	1	tr|Q543J5|Q543J5_MOUSE	88	52484	3	1	0.06	Antithrombin OS=Mus musculus GN=Serpinc1 PE=2 SV=1
358	1	tr|A5GZX3|A5GZX3_MOUSE	87	20967	3	2	0.35	Glyoxalase 1 OS=Mus musculus GN=Glo1 PE=2 SV=1
359	1	tr|Q3TLW5|Q3TLW5_MOUSE	85	29002	3	2	0.24	Putative uncharacterized protein OS=Mus musculus GN=Aqp1 PE=2 SV=1
367	1	tr|A2A513|A2A513_MOUSE	82	57178	2	1	0.06	Keratin, type I cytoskeletal 10 OS=Mus musculus GN=Krt10 PE=4 SV=1
373	1	tr|B2RTP7|B2RTP7_MOUSE	80	71336	2	1	0.05	Krt2 protein OS=Mus musculus GN=Krt2 PE=2 SV=1
375	1	sp|Q60692|PSB6_MOUSE	80	25591	3	1	0.13	Proteasome subunit beta type-6 OS=Mus musculus GN=Psmb6 PE=1 SV=3
377	1	sp|Q3U0B3|DHR11_MOUSE	80	28712	3	2	0.25	Dehydrogenase/reductase SDR family member 11 OS=Mus musculus GN=Dhrs11 PE=2 SV=1
385	1	tr|Q6QHD5|Q6QHD5_MOUSE	76	21148	2	1	0.16	Integrin beta (Fragment) OS=Mus musculus GN=Itgb3 PE=2 SV=1
387	1	tr|D3YTR7|D3YTR7_MOUSE	75	40137	2	1	0.08	Adenylyl cyclase-associated protein OS=Mus musculus GN=Cap2 PE=2 SV=1
398	1	tr|Q5ND35|Q5ND35_MOUSE	72	31456	2	1	0.11	Alpha-2-antiplasmin (Fragment) OS=Mus musculus GN=Serpinf2 PE=2 SV=1
415	1	sp|Q8VDD5|MYH9_MOUSE	68	227429	2	2	0.03	Myosin-9 OS=Mus musculus GN=Myh9 PE=1 SV=4
418	1	tr|Q3UGT9|Q3UGT9_MOUSE	67	41700	1	1	0.08	Parvin, beta OS=Mus musculus GN=Parvb PE=2 SV=1
421	1	tr|J3QP71|J3QP71_MOUSE	66	21985	2	1	0.15	Basigin (Fragment) OS=Mus musculus GN=Bsg PE=4 SV=1
423	1	tr|Q9Z1R9|Q9Z1R9_MOUSE	65	26802	2	1	0.12	MCG124046 OS=Mus musculus GN=Prss1 PE=2 SV=1
426	1	tr|B1AX58|B1AX58_MOUSE	65	72214	2	1	0.05	Plastin-3 OS=Mus musculus GN=Pls3 PE=2 SV=1
427	1	tr|Q9EQI5|Q9EQI5_MOUSE	64	12586	2	1	0.62	Chemokine (C-X-C motif) ligand 7, isoform CRA_b OS=Mus musculus GN=Ppbp PE=4 SV=1
432	1	tr|I6L985|I6L985_MOUSE	64	52684	1	1	0.06	Igh protein OS=Mus musculus GN=Igh PE=2 SV=1
440	1	tr|D3YU09|D3YU09_MOUSE	61	42738	2	1	0.08	Guanine deaminase OS=Mus musculus GN=Gda PE=2 SV=1
453	1	tr|F6T4M4|F6T4M4_MOUSE	58	16573	3	1	0.45	Serine/arginine repetitive matrix protein 1 (Fragment) OS=Mus musculus GN=Srrm1 PE=2 SV=1
493	1	sp|Q9DBB9|CPN2_MOUSE	50	61296	1	1	0.05	Carboxypeptidase N subunit 2 OS=Mus musculus GN=Cpn2 PE=1 SV=2
495	1	sp|Q3TXS7|PSMD1_MOUSE	49	106689	1	1	0.03	26S proteasome non-ATPase regulatory subunit 1 OS=Mus musculus GN=Psmd1 PE=1 SV=1
501	1	tr|Q65ZI1|Q65ZI1_MOUSE	48	28053	1	1	0.12	Anti-HIV-1 reverse transcriptase single-chain variable OS=Mus musculus GN=Igkv5-39 PE=1 SV=1
504	1	tr|Q6LD55|Q6LD55_MOUSE	48	11369	1	1	0.30	APOAII OS=Mus musculus GN=Apoa2 PE=4 SV=1
505	1	tr|Q8BRW2|Q8BRW2_MOUSE	48	26848	1	1	0.12	Putative uncharacterized protein OS=Mus musculus GN=Adipoq PE=2 SV=1
507	1	tr|Q3U234|Q3U234_MOUSE	47	123836	1	1	0.03	Putative uncharacterized protein OS=Mus musculus GN=Lifr PE=2 SV=1
524	1	tr|E0ADN7|E0ADN7_9MURI	46	42034	2	1	0.08	Cytochrome b (Fragment) OS=Mus musculoides PE=3 SV=1
538	1	tr|A2AGW7|A2AGW7_MOUSE	44	53779	1	1	0.06	Protein Gm13089 OS=Mus musculus GN=Gm13089 PE=2 SV=1
543	1	tr|Q9D8C9|Q9D8C9_MOUSE	44	34151	1	1	0.10	Purine nucleoside phosphorylase OS=Mus musculus GN=Pnp2 PE=2 SV=1
556	1	tr|D3YTY9|D3YTY9_MOUSE	42	54254	1	1	0.06	Kininogen-1 OS=Mus musculus GN=Kng1 PE=2 SV=1
559	1	tr|Q3TEE6|Q3TEE6_MOUSE	42	76157	1	1	0.04	Putative uncharacterized protein OS=Mus musculus GN=Fermt3 PE=2 SV=1
562	1	tr|A2A837|A2A837_MOUSE	41	56651	1	1	0.06	Serine/arginine-rich-splicing factor 4 OS=Mus musculus GN=Srsf4 PE=2 SV=1
568	1	tr|Q3UC02|Q3UC02_MOUSE	40	18590	1	1	0.18	MCG23457 OS=Mus musculus GN=Rps11 PE=2 SV=1
571	1	sp|B2RSH2|GNAI1_MOUSE	40	40905	1	1	0.08	Guanine nucleotide-binding protein G(i) subunit alpha-1 OS=Mus musculus GN=Gnai1 PE=2 SV=1
586	1	tr|D3Z1V4|D3Z1V4_MOUSE	39	23191	1	1	0.14	Phosphatidylethanolamine-binding protein 1 OS=Mus musculus GN=Pebp1 PE=2 SV=1
596	1	sp|P29788|VTNC_MOUSE	38	55613	1	1	0.06	Vitronectin OS=Mus musculus GN=Vtn PE=1 SV=2
374	1	tr|D0VXS6|D0VXS6_MICMU	80	49416	3	1	0.07	HLA-B associated transcript 1 OS=Microcebus murinus GN=BAT1 PE=4 SV=1
1	10	tr|H6UZ35|H6UZ35_PERMA	2673	16082	123	2	0.77	Epsilon-globin OS=Peromyscus maniculatus GN=HBE-T1 PE=3 SV=1
1	12	tr|Q64372|Q64372_PERMA	1834	8147	49	2	1.95	P.maniculatus (deer mouse) beta-1-globin (Hbb-b1) DNA, second coding-block region,
								partial cds. (Fragment) OS=Peromyscus maniculatus PE=3 SV=1
2	4	tr|A4ZQG1|A4ZQG1_PERLE	16285	15118	534	8	30.56	Hemoglobin alpha subunit 2 OS=Peromyscus leucopus PE=3 SV=1
2	5	tr|C7S3A7|C7S3A7_PERMA	9886	15203	296	6	8.19	Hemoglobin alpha-subunit OS=Peromyscus maniculatus PE=3 SV=1
2	6	tr|C7S3J3|C7S3J3_PERMA	6324	15084	187	7	8.33	Hemoglobin alpha-subunit OS=Peromyscus maniculatus PE=3 SV=1
2	7	tr|B6CVB8|B6CVB8_PERMA	4839	15132	187	7	8.33	Alpha-globin subunit OS=Peromyscus maniculatus GN=HBA PE=3 SV=1
2	8	tr|C7S379|C7S379_PERMA	4642	15198	165	5	5.14	Hemoglobin alpha-subunit OS=Peromyscus maniculatus PE=3 SV=1
2	9	tr|C7S341|C7S341_PERMA	4613	15265	164	5	3.96	Hemoglobin alpha-subunit OS=Peromyscus maniculatus PE=3 SV=1
362	1	tr|Q2LDP7|Q2LDP7_SPEPA	84	5530	3	1	0.65	Ribosomal protein S16 (Fragment) OS=Spermophilus parryii PE=2 SV=1
1	11	tr|B2BTQ9|B2BTQ9_PSEMD	2582	9200	118	2	1.62	Embryonic globin (Fragment) OS=Pseudantechinus macdonnellensis PE=3 SV=1
BACTERIA
547	1	tr|F1YTY0|F1YTY0_9PROT	43	48727	1	1	0.07	NADH-quinone oxidoreductase chain 1 OS=Acetobacter pomorum DM001 GN=nqo1 PE=4 SV=1
462	1	tr|G2IBH1|G2IBH1_9CLOT	55	32567	2	1	0.10	2,5-didehydrogluconate red. OS=Cand. Arthromitus sp. SFB-mouse-Yit GN=MOUSESFB_0608 PE=4 SV=1
540	1	tr|G6XF17|G6XF17_9PROT	44	33507	1	1	0.10	Putative 2,5-diketo-D-gluconic acid reduct. OS=Gluconobact. morbifer G707 GN=GMO_00820 PE=4 SV=1
573	1	tr|G6XKN7|G6XKN7_9PROT	40	15654	1	1	0.21	Putative uncharacterized protein OS=Gluconobacter morbifer G707 GN=GMO_20530 PE=4 SV=1
257	1	tr|K8WMC4|K8WMC4_PRORE	181	11800	6	2	1.16	Thioredoxin OS=Providencia rettgeri Dmel1 GN=OOC_03032 PE=3 SV=1
383	1	tr|K8X667|K8X667_9ENTR	76	11871	5	1	0.29	Thioredoxin OS=Providencia alcalifaciens Dmel2 GN=OO9_10136 PE=3 SV=1
325	1	tr|Q2NSM2|Q2NSM2_SODGM	106	41305	3	2	0.17	Outer membrane protein OS=Sodalis glossinidius (strain morsitans) GN=SG1578 PE=4 SV=1
449	1	tr|Q2NQ17|Q2NQ17_SODGM	59	18470	1	1	0.18	Small heat shock protein OS=Sodalis glossinidius (strain morsitans) GN=SGP1_0051 PE=3 SV=1
482	1	tr|Q2NSB6|Q2NSB6_SODGM	52	56780	3	1	0.06	Hypothetical phage protein OS=Sodalis glossinidius (strain morsitans) GN=SG1684 PE=4 SV=1
486	1	tr|Q2NU70|Q2NU70_SODGM	52	38393	1	1	0.09	Outer membrane protein A OS=Sodalis glossinidius (strain morsitans) GN=SG1030 PE=3 SV=1
487	1	sp|Q2NR04|G6PI_SODGM	52	61684	1	1	0.05	Glucose-6-phosphate isomerase OS=Sodalis glossinidius (strain morsitans) GN=pgi PE=3 SV=1
497	1	sp|Q2NT07|SLYA_SODGM	49	16608	1	1	0.20	Transcriptional regulator SlyA OS=Sodalis glossinidius (strain morsitans) GN=slyA PE=3 SV=1
585	1	tr|Q2NST5|Q2NST5_SODGM	39	17004	1	1	0.20	Uncharacterized protein OS=Sodalis glossinidius (strain morsitans) GN=SG1515 PE=4 SV=1
591	1	sp|Q2NQL7|EFTU_SODGM	39	43250	1	1	0.08	Elongation factor Tu OS=Sodalis glossinidius (strain morsitans) GN=tuf1 PE=3 SV=1
16	6	tr|H6Q518|H6Q518_WIGGL	1514	70732	42	4	0.25	Chaperone protein DnaK OS=Wig. glossinidia endosymb. of Gmm (Yale colony) GN=dnaK PE=3 SV=1
18	4	tr|H6Q5S0|H6Q5S0_WIGGL	296	37322	7	2	0.19	Glyceraldehyde-3-phosphate dehydrogenase A OS=Wigglesworthia glossinidia endosymbiont
								of Glossina morsitans morsitans (Yale colony) GN=gapA PE=3 SV=1
25	2	sp|Q8D228|HTPG_WIGBR	583	75236	18	3	0.19	Chaperone protein HtpG OS=Wigglesworthia glossinidia brevipalpis GN=htpG PE=3 SV=1
64	1	sp|Q9ANS0|CH10_WIGBR	1030	10409	31	4	4.58	10 kDa chaperonin OS=Wigglesworthia glossinidia brevipalpis GN=groS PE=3 SV=1
64	2	tr|H6Q557|H6Q557_WIGGL	850	10471	25	4	6.43	10 kDa chaperonin OS=Wig. glossinidia endosymbiont of Gmm (Yale colony) GN=groS PE=3 SV=1
249	1	sp|Q8D240|EFTU_WIGBR	186	43854	6	3	0.24	Elongation factor Tu OS=Wigglesworthia glossinidia brevipalpis GN=tuf PE=3 SV=1
249	2	tr|H6Q4M2|H6Q4M2_WIGGL	177	43621	6	2	0.16	Elongation factor Tu OS=Wig. glossinidia endosymbiont of Gmm (Yale colony) GN=tuf PE=3 SV=1
282	1	tr|Q8D267|Q8D267_WIGBR	146	22875	4	1	0.15	AhpC protein OS=Wigglesworthia glossinidia brevipalpis GN=ahpC PE=4 SV=1
318	1	tr|B7U9A5|B7U9A5_WIGGL	113	45467	3	2	0.15	Thiamine biosynthesis protein ThiC OS=Wig. glossinidia endosymbiont of G. fuscipes PE=3 SV=1
19	1	tr|H6Q558|H6Q558_WIGGL	3431	57819	106	15	2.38	60 kDa chaperonin OS=W. glossinidia endosymbiont of G.m.m. (Yale colony) GN=groL PE=3 SV=1
MISCELLANEOUS
605	1	tr|Q9SKI6|Q9SKI6_ARATH	38	56147	1	1	0.06	Putative PttA-like transposon protein OS=Arabidopsis thaliana GN=At2g06490 PE=4 SV=1
