# Supplementary material for: Differential expression of midgut proteins in Trypanosoma brucei gambiense-stimulated vs. non-stimulated Glossina palpalis gambiensis flies
Source: Front Microbiol. 2015 May 12;6:444. doi: 10.3389/fmicb.2015.00444 (PMC4428205; doi:10.3389/fmicb.2015.00444)
Supplement: Supplementary file 8 [file Table8.XLS]

## Sheet: Feuil1
Supplementary Table S8. Listing of the proteins identified in biological replicate "NS-D" of non-stimulated flies
Fami-	Mem-	Accession	Score	Mass	Number of	Number of	emPAI	Description
ly	ber				significant	significant
					matches	sequences
INSECTS - Drosophila sp
4	3	tr|Q9BIJ1|Q9BIJ1_DROVI	11484	41995	382	19	27.12	Actin E2 OS=Drosophila virilis GN=ActE2 PE=3 SV=1
4	4	tr|B4H3U5|B4H3U5_DROPE	9931	23152	206	8	42.59	GL15241 OS=Drosophila persimilis GN=Dper\GL15241 PE=3 SV=1
4	5	tr|E5L891|E5L891_DROMA	7043	8740	182	14	90632.28	Actin 5C (Fragment) OS=Drosophila mauritiana GN=Act5C PE=4 SV=1
6	1	tr|H9ZJM5|H9ZJM5_DROME	11077	116500	330	35	3.46	FI20006p1 OS=Drosophila melanogaster GN=Atpalpha-RA PE=2 SV=1
6	2	tr|B4G538|B4G538_DROPE	10411	99086	311	29	3.61	GL24291 (Fragment) OS=Drosophila persimilis GN=Dper\GL24291 PE=3 SV=1
6	3	tr|B4JRY9|B4JRY9_DROGR	9810	116512	294	31	2.77	GH21713 OS=Drosophila grimshawi GN=Dgri\GH21713 PE=3 SV=1
7	2	tr|B3N1J9|B3N1J9_DROAN	7731	54254	272	20	5.21	ATP synthase subunit beta OS=Drosophila ananassae GN=Dana\GF21882 PE=3 SV=1
8	1	tr|B3NNK7|B3NNK7_DROER	9718	248734	321	57	1.62	GG22771 OS=Drosophila erecta GN=Dere\GG22771 PE=4 SV=1
8	2	tr|B4KHX8|B4KHX8_DROMO	9682	248684	314	56	1.59	GI17055 OS=Drosophila mojavensis GN=Dmoj\GI17055 PE=4 SV=1
8	3	tr|B5DI76|B5DI76_DROPS	8965	249912	301	54	1.54	GA25794 OS=Drosophila pseudoobscura pseudoobscura GN=Dpse\GA25794 PE=4 SV=1
12	2	tr|B4K5W0|B4K5W0_DROMO	3898	71443	124	17	1.94	GI22919 OS=Drosophila mojavensis GN=Dmoj\GI22919 PE=3 SV=1
12	6	tr|B4HGH2|B4HGH2_DROSE	1146	70117	45	6	0.38	Hsp68 OS=Drosophila sechellia GN=Hsp68 PE=3 SV=1
12	7	tr|B3LWN2|B3LWN2_DROAN	1017	70354	37	5	0.31	GF17572 OS=Drosophila ananassae GN=Dana\GF17572 PE=3 SV=1
12	8	tr|B4H8Z8|B4H8Z8_DROPE	924	71430	38	5	0.25	GL15719 OS=Drosophila persimilis GN=Dper\GL15719 PE=3 SV=1
27	2	tr|B3P5V4|B3P5V4_DROER	743	90218	29	4	0.20	GG11583 OS=Drosophila erecta GN=Dere\GG11583 PE=3 SV=1
34	2	tr|B4KZE9|B4KZE9_DROMO	751	102478	30	10	0.37	GI12410 OS=Drosophila mojavensis GN=Dmoj\GI12410 PE=4 SV=1
37	2	tr|B4JPW3|B4JPW3_DROGR	493	57251	16	4	0.25	GH13324 OS=Drosophila grimshawi GN=Dgri\GH13324 PE=3 SV=1
37	3	tr|B4N1E0|B4N1E0_DROWI	403	57704	16	4	0.32	GK24201 OS=Drosophila willistoni GN=Dwil\GK24201 PE=3 SV=1
40	1	tr|B3LYC5|B3LYC5_DROAN	2247	50561	75	12	1.74	GF17649 OS=Drosophila ananassae GN=Dana\GF17649 PE=3 SV=1
42	1	tr|E0R982|E0R982_DROME	2087	51778	87	16	2.23	GH12877p OS=Drosophila melanogaster GN=betaTub56D-RA PE=2 SV=1
42	2	tr|B3M028|B3M028_DROAN	1046	58238	48	7	0.73	GF16133 OS=Drosophila ananassae GN=Dana\GF16133 PE=3 SV=1
43	1	tr|B3N2H1|B3N2H1_DROAN	1961	21231	57	7	4.84	GF20391 OS=Drosophila ananassae GN=Dana\GF20391 PE=3 SV=1
43	2	sp|P02283|H2B_DROME	1193	13688	27	3	2.05	Histone H2B OS=Drosophila melanogaster GN=His2B PE=1 SV=2
48	2	tr|B4M5T2|B4M5T2_DROVI	511	32888	25	7	1.62	ATP synthase subunit gamma OS=Drosophila virilis GN=Dvir\GJ10518 PE=3 SV=1
49	1	tr|B3MJH2|B3MJH2_DROAN	1581	18157	63	5	2.90	GF15783 OS=Drosophila ananassae GN=Dana\GF15783 PE=4 SV=1
50	1	tr|B3MQV6|B3MQV6_DROAN	1557	266364	49	14	0.23	GF21115 OS=Drosophila ananassae GN=Dana\GF21115 PE=4 SV=1
58	1	tr|B4MXT6|B4MXT6_DROWI	1349	279586	52	24	0.34	GK20514 OS=Drosophila willistoni GN=Dwil\GK20514 PE=4 SV=1
58	2	tr|Q29EZ8|Q29EZ8_DROPS	1241	279272	51	24	0.34	GA15168 OS=Drosophila pseudoobscura pseudoobscura GN=Dpse\GA15168 PE=4 SV=1
67	3	tr|B3N6U9|B3N6U9_DROER	854	133148	29	7	0.21	Pyruvate carboxylase OS=Drosophila erecta GN=Dere\GG25254 PE=3 SV=1
81	1	tr|H1UUP7|H1UUP7_DROME	993	53394	33	7	0.52	FI17820p1 OS=Drosophila melanogaster GN=Tm1-RF PE=2 SV=1
91	2	tr|B4M5K6|B4M5K6_DROVI	459	54527	15	3	0.26	Adenosylhomocysteinase OS=Drosophila virilis GN=Dvir\GJ10596 PE=3 SV=1
91	3	tr|B3M7H8|B3M7H8_DROAN	343	57802	17	5	0.39	Adenosylhomocysteinase OS=Drosophila ananassae GN=Dana\GF10239 PE=3 SV=1
91	4	tr|B3MR98|B3MR98_DROAN	304	47879	14	4	0.31	Adenosylhomocysteinase OS=Drosophila ananassae GN=Dana\GF21238 PE=3 SV=1
92	1	tr|B4NCK7|B4NCK7_DROWI	859	30947	24	2	0.36	GK10059 OS=Drosophila willistoni GN=Dwil\GK10059 PE=4 SV=1
94	2	tr|B3MUF0|B3MUF0_DROAN	399	69164	9	3	0.15	GF20677 OS=Drosophila ananassae GN=Dana\GF20677 PE=4 SV=1
107	1	tr|B3LV65|B3LV65_DROAN	762	106700	18	2	0.06	GF18040 OS=Drosophila ananassae GN=Dana\GF18040 PE=4 SV=1
112	1	tr|B3LYA1|B3LYA1_DROAN	737	27683	29	5	0.77	GF16244 OS=Drosophila ananassae GN=Dana\GF16244 PE=3 SV=1
115	1	tr|B4Q5T6|B4Q5T6_DROSI	718	103782	21	6	0.28	GD22468 OS=Drosophila simulans GN=Dsim\GD22468 PE=4 SV=1
135	1	tr|B3MCY5|B3MCY5_DROAN	589	16064	18	4	1.15	GF12897 OS=Drosophila ananassae GN=Dana\GF12897 PE=3 SV=1
143	1	tr|B3MXV0|B3MXV0_DROAN	560	26995	11	1	0.42	GF19368 OS=Drosophila ananassae GN=Dana\GF19368 PE=3 SV=1
149	1	tr|F0JAP1|F0JAP1_DROME	549	46275	21	4	0.73	LP19279p OS=Drosophila melanogaster GN=Sec61alpha-RA PE=2 SV=1
150	1	tr|B3MDY0|B3MDY0_DROAN	544	17428	20	6	2.46	GF13484 OS=Drosophila ananassae GN=Dana\GF13484 PE=4 SV=1
152	1	tr|F0JAG6|F0JAG6_DROME	540	104511	19	7	0.24	Alpha actinin, isoform F OS=Drosophila melanogaster GN=Actn-RA PE=2 SV=1
159	1	tr|B3MUM2|B3MUM2_DROAN	504	13355	10	3	1.49	Histone H2A OS=Drosophila ananassae GN=Dana\GF22315 PE=3 SV=1
167	2	sp|Q94523|DHSA_DROME	443	72868	15	3	0.19	Succinate dehydrogenase [ubiquinone] flavoprotein subunit, mitochond OS=D.m. GN=SdhA PE=2 SV=3
176	1	tr|H0RNC4|H0RNC4_DROME	420	14154	12	1	0.24	FI17004p1 OS=Drosophila melanogaster GN=CG1746-RF PE=2 SV=1
177	1	tr|B3M4V0|B3M4V0_DROAN	413	20972	12	4	0.81	GF23888 OS=Drosophila ananassae GN=Dana\GF23888 PE=4 SV=1
180	1	tr|D0IQG4|D0IQG4_DROME	393	93095	11	5	0.19	AT24528p (Fragment) OS=Drosophila melanogaster GN=TER94-RC PE=2 SV=1
181	1	tr|B3MEK3|B3MEK3_DROAN	391	15041	13	6	2.38	GF13548 OS=Drosophila ananassae GN=Dana\GF13548 PE=3 SV=1
188	1	tr|B3MX05|B3MX05_DROAN	384	26058	16	3	0.62	GF20520 OS=Drosophila ananassae GN=Dana\GF20520 PE=4 SV=1
189	1	tr|Q2M0P5|Q2M0P5_DROPS	380	20732	13	5	1.46	GA21036 OS=Drosophila pseudoobscura pseudoobscura GN=Dpse\GA21036 PE=3 SV=1
196	1	tr|B4GVX2|B4GVX2_DROPE	364	43830	7	1	0.16	GL14584 OS=Drosophila persimilis GN=Dper\GL14584 PE=3 SV=1
200	2	tr|B4J9W4|B4J9W4_DROGR	347	121529	11	4	0.14	GH19829 OS=Drosophila grimshawi GN=Dgri\GH19829 PE=4 SV=1
202	1	tr|B4HCA2|B4HCA2_DROPE	345	193099	13	6	0.11	GL11922 OS=Drosophila persimilis GN=Dper\GL11922 PE=4 SV=1
205	1	tr|Q1WKV8|Q1WKV8_DROYA	332	59158	9	2	0.11	Putative NADH:ubiquinone reductase 75 kD subunit (Fragment) OS=D. yakuba GN=ND75 PE=4 SV=1
206	1	tr|B3MGG1|B3MGG1_DROAN	332	21521	11	3	0.54	GF12342 OS=Drosophila ananassae GN=Dana\GF12342 PE=3 SV=1
214	1	tr|H0RN81|H0RN81_DROME	312	11716	7	2	0.67	Peptidyl-prolyl cis-trans isomerase OS=Drosophila melanogaster GN=FK506-bp2-RA PE=4 SV=1
217	1	tr|B3MAQ3|B3MAQ3_DROAN	309	43266	10	4	0.34	Ribose-phosphate pyrophosphokinase OS=Drosophila ananassae GN=Dana\GF24649 PE=3 SV=1
219	2	tr|B4M0X8|B4M0X8_DROVI	134	17231	5	3	1.05	GJ24119 OS=Drosophila virilis GN=Dvir\GJ24119 PE=3 SV=1
222	1	tr|Q2M0C0|Q2M0C0_DROPS	299	15501	10	4	1.20	40S ribosomal protein S12 OS=D. pseudoobscura pseudoobscura GN=Dpse\GA10880 PE=3 SV=2
232	2	sp|Q9V7N5-2|VATC_DROME	203	44729	13	3	0.33	Isoform A of V-type proton ATPase subunit C OS=Drosophila melanogaster GN=Vha44
233	1	tr|B3MG13|B3MG13_DROAN	271	22980	6	1	0.15	GF13093 OS=Drosophila ananassae GN=Dana\GF13093 PE=4 SV=1
244	1	tr|B3MMQ2|B3MMQ2_DROAN	247	44669	10	4	0.33	GF15595 OS=Drosophila ananassae GN=Dana\GF15595 PE=3 SV=1
246	1	tr|B4NJ18|B4NJ18_DROWI	245	54461	9	1	0.19	GK13807 OS=Drosophila willistoni GN=Dwil\GK13807 PE=4 SV=1
247	1	tr|B4GX31|B4GX31_DROPE	240	71873	8	3	0.14	GL21072 OS=Drosophila persimilis GN=Dper\GL21072 PE=4 SV=1
248	1	tr|B3MHM4|B3MHM4_DROAN	239	17644	8	2	0.42	Ribosomal protein S18 OS=Drosophila ananassae GN=RpS18 PE=3 SV=1
253	1	tr|Q5U151|Q5U151_DROME	229	49283	7	2	0.21	LP20617p (Fragment) OS=Drosophila melanogaster GN=CG32483 PE=2 SV=1
254	1	tr|B4M3Z5|B4M3Z5_DROVI	228	95918	10	4	0.18	GJ10832 OS=Drosophila virilis GN=Dvir\GJ10832 PE=4 SV=1
257	1	tr|B3M3S7|B3M3S7_DROAN	227	9499	10	3	2.47	GF11012 OS=Drosophila ananassae GN=Dana\GF11012 PE=4 SV=1
259	1	tr|E1JJM9|E1JJM9_DROME	225	14933	10	5	1.78	Ribosomal protein S15Aa, isoform F OS=Drosophila melanogaster GN=RpS15Aa PE=3 SV=1
261	1	tr|B3MCC6|B3MCC6_DROAN	220	24154	6	2	0.30	Ribosomal protein L19 OS=Drosophila ananassae GN=Dana\GF11517 PE=3 SV=1
266	1	tr|B3MAQ7|B3MAQ7_DROAN	213	15318	7	3	1.23	GF25156 OS=Drosophila ananassae GN=Dana\GF25156 PE=3 SV=1
272	1	tr|B3ND06|B3ND06_DROER	205	88823	7	2	0.08	GG15669 OS=Drosophila erecta GN=Dere\GG15669 PE=3 SV=1
278	1	tr|B4LQ62|B4LQ62_DROVI	194	60111	6	4	0.24	GJ20350 OS=Drosophila virilis GN=Dvir\GJ20350 PE=3 SV=1
279	1	tr|B3LYX0|B3LYX0_DROAN	194	52743	6	1	0.06	GF16210 OS=Drosophila ananassae GN=Dana\GF16210 PE=4 SV=1
280	1	tr|B4N316|B4N316_DROWI	191	545692	7	4	0.02	GK12605 OS=Drosophila willistoni GN=Dwil\GK12605 PE=4 SV=1
283	1	tr|A1ZBW0|A1ZBW0_DROME	190	51105	5	2	0.13	Bancal, isoform C OS=Drosophila melanogaster GN=bl PE=2 SV=1
295	2	tr|B3M7Y9|B3M7Y9_DROAN	146	27064	5	3	0.42	GF24234 OS=Drosophila ananassae GN=Dana\GF24234 PE=4 SV=1
305	1	tr|B3NT64|B3NT64_DROER	167	7529	6	3	2.17	GG18316 OS=Drosophila erecta GN=Dere\GG18316 PE=4 SV=1
308	1	tr|B3LWG3|B3LWG3_DROAN	165	23819	6	2	0.48	GF16337 OS=Drosophila ananassae GN=Dana\GF16337 PE=3 SV=1
312	1	tr|B3P1B7|B3P1B7_DROER	162	60608	5	1	0.05	GG17131 OS=Drosophila erecta GN=Dere\GG17131 PE=3 SV=1
314	1	tr|B3MCM7|B3MCM7_DROAN	162	110249	5	2	0.06	GF12053 OS=Drosophila ananassae GN=Dana\GF12053 PE=3 SV=1
325	1	tr|B4JV05|B4JV05_DROGR	149	17141	7	4	1.06	GH14648 OS=Drosophila grimshawi GN=Dgri\GH14648 PE=3 SV=1
329	1	tr|D0IQI3|D0IQI3_DROME	147	72477	6	2	0.09	SD23213p OS=Drosophila melanogaster GN=Fim-RD PE=2 SV=1
330	1	tr|B4M4S1|B4M4S1_DROVI	147	44034	5	2	0.16	GJ10995 OS=Drosophila virilis GN=Dvir\GJ10995 PE=3 SV=1
331	1	tr|B4L7P8|B4L7P8_DROMO	146	64003	4	1	0.05	GI11209 OS=Drosophila mojavensis GN=Dmoj\GI11209 PE=3 SV=1
334	1	tr|B3MYS8|B3MYS8_DROAN	146	107083	3	1	0.03	GF21972 OS=Drosophila ananassae GN=Dana\GF21972 PE=4 SV=1
346	1	tr|B4JIK1|B4JIK1_DROGR	141	98971	4	1	0.03	GH19110 OS=Drosophila grimshawi GN=Dgri\GH19110 PE=4 SV=1
356	1	sp|A1ZAX1|EIF3C_DROME	136	106158	4	2	0.06	Eukaryotic translation initiation factor 3 subunit C OS=Drosophila melanogaster GN=eIF3-S8 PE=1 SV=1
359	1	tr|B3M857|B3M857_DROAN	134	17270	3	2	0.43	GF23649 OS=Drosophila ananassae GN=Dana\GF23649 PE=3 SV=1
362	1	tr|B3N1R3|B3N1R3_DROAN	128	38103	5	3	0.28	Serine/threonine-protein phosphatase OS=Drosophila ananassae GN=Dana\GF20754 PE=3 SV=1
363	1	tr|B4N109|B4N109_DROWI	128	176101	4	1	0.02	GK24856 OS=Drosophila willistoni GN=Dwil\GK24856 PE=4 SV=1
366	1	tr|A1Z8U4|A1Z8U4_DROME	123	56269	4	3	0.19	T-complex chaperonin 5, isoform B OS=Drosophila melanogaster GN=Cct5 PE=3 SV=1
367	1	tr|B3M8T2|B3M8T2_DROAN	123	103479	3	1	0.03	GF23601 OS=Drosophila ananassae GN=Dana\GF23601 PE=4 SV=1
368	1	sp|Q0E9B6|RS11_DROME	123	18265	3	1	0.18	40S ribosomal protein S11 OS=Drosophila melanogaster GN=RpS11 PE=1 SV=1
370	2	tr|B3P9S8|B3P9S8_DROER	114	53296	5	2	0.13	GG16443 OS=Drosophila erecta GN=Dere\GG16443 PE=3 SV=1
376	1	tr|B3MV99|B3MV99_DROAN	120	17629	4	2	0.69	GF21662 OS=Drosophila ananassae GN=Dana\GF21662 PE=4 SV=1
380	1	tr|B4KHR0|B4KHR0_DROMO	117	124365	4	2	0.05	GI20521 OS=Drosophila mojavensis GN=Dmoj\GI20521 PE=4 SV=1
381	1	tr|B4KVS5|B4KVS5_DROMO	116	22652	6	4	0.74	GI12083 OS=Drosophila mojavensis GN=Dmoj\GI12083 PE=3 SV=1
382	1	tr|B3N8C6|B3N8C6_DROER	116	86411	4	2	0.08	Adenylyl cyclase-associated protein OS=Drosophila erecta GN=Dere\GG24610 PE=3 SV=1
389	1	tr|B3M0S1|B3M0S1_DROAN	110	20995	3	1	0.35	GF17183 OS=Drosophila ananassae GN=Dana\GF17183 PE=4 SV=1
393	2	tr|B3N0T5|B3N0T5_DROAN	78	35415	4	3	0.31	GF19071 OS=Drosophila ananassae GN=Dana\GF19071 PE=4 SV=1
396	1	tr|B3M0N4|B3M0N4_DROAN	106	125625	3	1	0.03	GF18906 OS=Drosophila ananassae GN=Dana\GF18906 PE=4 SV=1
397	1	tr|B3NR94|B3NR94_DROER	106	232311	3	3	0.04	GG19865 OS=Drosophila erecta GN=Dere\GG19865 PE=4 SV=1
400	1	tr|B4LPP2|B4LPP2_DROVI	104	63001	3	1	0.05	GJ21395 OS=Drosophila virilis GN=Dvir\GJ21395 PE=3 SV=1
401	1	tr|B3MIP5|B3MIP5_DROAN	104	23717	5	4	0.69	GF11067 OS=Drosophila ananassae GN=Dana\GF11067 PE=3 SV=1
402	1	tr|B3M692|B3M692_DROAN	102	310119	3	2	0.02	GF24334 OS=Drosophila ananassae GN=Dana\GF24334 PE=4 SV=1
409	1	tr|B3NLI1|B3NLI1_DROER	98	22160	4	1	0.15	Peptidyl-prolyl cis-trans isomerase OS=Drosophila erecta GN=Dere\GG21776 PE=3 SV=1
412	1	tr|A1ZBK3|A1ZBK3_DROME	97	98007	3	1	0.03	CG10062, isoform A OS=Drosophila melanogaster GN=CG10062 PE=4 SV=1
414	1	tr|B3MXE9|B3MXE9_DROAN	96	72069	3	1	0.05	Lyso OS=Drosophila ananassae GN=lyso PE=4 SV=1
420	1	tr|B4NJJ8|B4NJJ8_DROWI	94	16024	5	1	0.21	RpL32 OS=Drosophila willistoni GN=RpL32 PE=4 SV=1
421	1	tr|B3M838|B3M838_DROAN	94	503234	3	1	0.01	GF24206 OS=Drosophila ananassae GN=Dana\GF24206 PE=4 SV=1
423	1	tr|I0DHK3|I0DHK3_DROME	92	31211	2	1	0.11	Proteasome subunit alpha type OS=Drosophila melanogaster GN=Pros35-RA PE=2 SV=1
429	1	tr|B4LHR7|B4LHR7_DROVI	91	187526	3	1	0.02	GJ12023 OS=Drosophila virilis GN=Dvir\GJ12023 PE=4 SV=1
430	1	tr|B4MVD7|B4MVD7_DROWI	90	36163	4	2	0.19	GK14636 OS=Drosophila willistoni GN=Dwil\GK14636 PE=4 SV=1
431	1	tr|B5DJI7|B5DJI7_DROPS	89	24866	3	1	0.13	GA28881 OS=Drosophila pseudoobscura pseudoobscura GN=Dpse\GA28881 PE=4 SV=1
436	1	tr|B3MLK1|B3MLK1_DROAN	87	56825	2	1	0.06	GF15510 OS=Drosophila ananassae GN=Dana\GF15510 PE=3 SV=1
437	1	tr|B3MF51|B3MF51_DROAN	87	22051	2	1	0.15	GF11290 OS=Drosophila ananassae GN=Dana\GF11290 PE=3 SV=1
441	1	tr|B3P882|B3P882_DROER	85	52903	2	1	0.06	GG12158 OS=Drosophila erecta GN=Dere\GG12158 PE=3 SV=1
448	1	tr|Q1PQB9|Q1PQB9_DROMI	81	38673	2	1	0.09	CG2194 (Fragment) OS=Drosophila miranda GN=CG2194 PE=4 SV=1
450	1	tr|A1ZAH8|A1ZAH8_DROME	80	16968	3	2	0.44	Ribosomal protein S15, isoform B OS=Drosophila melanogaster GN=RpS15 PE=2 SV=1
451	1	tr|B3NDF1|B3NDF1_DROER	80	124580	3	3	0.08	GG13594 OS=Drosophila erecta GN=Dere\GG13594 PE=4 SV=1
455	1	tr|B3MQY5|B3MQY5_DROAN	79	35831	2	1	0.09	GF21179 OS=Drosophila ananassae GN=Dana\GF21179 PE=3 SV=1
459	1	tr|B3NRS6|B3NRS6_DROER	77	31015	3	1	0.11	GG20349 OS=Drosophila erecta GN=Dere\GG20349 PE=4 SV=1
461	1	tr|B4JBD0|B4JBD0_DROGR	76	269034	1	1	0.01	GH10963 OS=Drosophila grimshawi GN=Dgri\GH10963 PE=4 SV=1
465	1	tr|B4KA81|B4KA81_DROMO	73	109322	2	1	0.03	GI24329 OS=Drosophila mojavensis GN=Dmoj\GI24329 PE=4 SV=1
467	1	tr|B3MG91|B3MG91_DROAN	72	12418	2	1	0.28	GF11238 OS=Drosophila ananassae GN=Dana\GF11238 PE=4 SV=1
468	1	tr|B3MJP8|B3MJP8_DROAN	71	12778	3	1	0.27	GF15330 OS=Drosophila ananassae GN=Dana\GF15330 PE=3 SV=1
469	1	tr|B3MEG9|B3MEG9_DROAN	71	10225	2	1	0.34	GF11335 OS=Drosophila ananassae GN=Dana\GF11335 PE=4 SV=1
472	1	tr|B3MMY8|B3MMY8_DROAN	70	14709	2	1	0.23	GF15144 OS=Drosophila ananassae GN=Dana\GF15144 PE=4 SV=1
473	1	tr|B3MWN6|B3MWN6_DROAN	69	86083	3	2	0.08	GF22420 OS=Drosophila ananassae GN=Dana\GF22420 PE=4 SV=1
474	1	tr|B4LWS7|B4LWS7_DROVI	69	33754	2	2	0.21	GJ23512 OS=Drosophila virilis GN=Dvir\GJ23512 PE=3 SV=1
474	2	tr|B3P4D0|B3P4D0_DROER	54	34877	2	2	0.20	GG18542 OS=Drosophila erecta GN=Dere\GG18542 PE=3 SV=1
475	1	sp|C0R3W7|DNAK_WOLWR	69	69462	1	1	0.05	Chaperone protein DnaK OS=Wolbachia sp. subsp. D. simulans (strain wRi) GN=dnaK PE=3 SV=1
480	1	tr|B3MPW6|B3MPW6_DROAN	67	24670	2	1	0.14	GF19983 OS=Drosophila ananassae GN=Dana\GF19983 PE=3 SV=1
481	1	tr|B3ME50|B3ME50_DROAN	67	14539	3	1	0.23	GF12477 OS=Drosophila ananassae GN=Dana\GF12477 PE=4 SV=1
483	1	tr|B3MAM3|B3MAM3_DROAN	67	67039	2	2	0.10	GF23482 OS=Drosophila ananassae GN=Dana\GF23482 PE=4 SV=1
484	1	tr|Q1PQ63|Q1PQ63_DROMI	66	36471	2	1	0.09	CG6223 (Fragment) OS=Drosophila miranda GN=CG6223 PE=4 SV=1
485	1	tr|B3MUD1|B3MUD1_DROAN	66	73953	1	1	0.04	GF24555 OS=Drosophila ananassae GN=Dana\GF24555 PE=4 SV=1
487	1	tr|K0G5I6|K0G5I6_9MUSC	64	21756	3	1	0.33	Triosephosphate isomerase (Fragment) OS=Drosophila pachea GN=Tpi PE=3 SV=1
488	1	tr|B3MKT1|B3MKT1_DROAN	64	10340	2	1	0.34	GF14461 OS=Drosophila ananassae GN=Dana\GF14461 PE=4 SV=1
491	1	tr|B4JVX7|B4JVX7_DROGR	63	136794	2	1	0.02	GH22854 OS=Drosophila grimshawi GN=Dgri\GH22854 PE=3 SV=1
493	1	tr|B3MZD4|B3MZD4_DROAN	63	17824	1	1	0.19	GF19145 OS=Drosophila ananassae GN=Dana\GF19145 PE=4 SV=1
494	1	tr|B4N4K0|B4N4K0_DROWI	62	43333	2	1	0.08	GK12336 OS=Drosophila willistoni GN=Dwil\GK12336 PE=3 SV=1
496	1	tr|B4G6J9|B4G6J9_DROPE	61	149958	2	2	0.04	GL19084 OS=Drosophila persimilis GN=Dper\GL19084 PE=4 SV=1
499	1	tr|B3MK45|B3MK45_DROAN	61	127296	2	1	0.03	GF15370 OS=Drosophila ananassae GN=Dana\GF15370 PE=3 SV=1
500	1	tr|B3MU27|B3MU27_DROAN	61	10727	2	1	0.32	GF21244 OS=Drosophila ananassae GN=Dana\GF21244 PE=4 SV=1
503	1	tr|B4GDN0|B4GDN0_DROPE	60	128155	2	2	0.05	GL11252 OS=Drosophila persimilis GN=Dper\GL11252 PE=4 SV=1
508	1	tr|B3MG62|B3MG62_DROAN	59	27124	2	2	0.26	Proteasome subunit alpha type OS=Drosophila ananassae GN=Dana\GF13117 PE=3 SV=1
509	1	tr|B3MYU1|B3MYU1_DROAN	59	105287	2	1	0.03	GF21963 OS=Drosophila ananassae GN=Dana\GF21963 PE=3 SV=1
514	1	tr|B4J8T3|B4J8T3_DROGR	58	57914	2	1	0.06	Alkaline phosphatase OS=Drosophila grimshawi GN=Dgri\GH19931 PE=3 SV=1
517	1	tr|B4KJK7|B4KJK7_DROMO	57	28634	2	1	0.12	GI18288 OS=Drosophila mojavensis GN=Dmoj\GI18288 PE=4 SV=1
522	1	tr|B3MU25|B3MU25_DROAN	56	17068	1	1	0.20	GF24011 OS=Drosophila ananassae GN=Dana\GF24011 PE=3 SV=1
529	1	tr|B3MPR0|B3MPR0_DROAN	56	54244	1	1	0.06	Ubiquitin carboxyl-terminal hydrolase OS=Drosophila ananassae GN=Dana\GF14113 PE=3 SV=1
533	1	tr|B4IZL3|B4IZL3_DROGR	55	23213	2	1	0.14	GH17059 OS=Drosophila grimshawi GN=Dgri\GH17059 PE=4 SV=1
536	1	tr|A1Z9E3|A1Z9E3_DROME	54	54471	2	1	0.06	Elongation factor Tu OS=Drosophila melanogaster GN=EfTuM PE=3 SV=1
542	1	tr|B3MNQ9|B3MNQ9_DROAN	53	20955	1	1	0.16	GF14694 OS=Drosophila ananassae GN=Dana\GF14694 PE=4 SV=1
544	1	tr|Q2LZI3|Q2LZI3_DROPS	52	10056	3	1	0.35	GA20453 OS=Drosophila pseudoobscura pseudoobscura GN=Dpse\GA20453 PE=4 SV=1
546	1	tr|A0AP03|A0AP03_DROSI	52	31104	1	1	0.11	CG4299 protein OS=Drosophila simulans GN=CG4299 PE=3 SV=1
548	1	tr|B3MD44|B3MD44_DROAN	51	17788	1	1	0.19	GF12924 OS=Drosophila ananassae GN=Dana\GF12924 PE=4 SV=1
553	1	tr|B3MP00|B3MP00_DROAN	51	108211	1	1	0.03	GF14684 OS=Drosophila ananassae GN=Dana\GF14684 PE=3 SV=1
556	1	tr|B3MDX5|B3MDX5_DROAN	50	17907	1	1	0.19	GF11364 OS=Drosophila ananassae GN=Dana\GF11364 PE=3 SV=1
557	1	tr|B3LW51|B3LW51_DROAN	50	33669	1	1	0.10	GF18089 OS=Drosophila ananassae GN=Dana\GF18089 PE=4 SV=1
562	1	tr|B3P3G3|B3P3G3_DROER	49	17697	1	1	0.19	GG22093 OS=Drosophila erecta GN=Dere\GG22093 PE=4 SV=1
563	1	tr|B3MLT7|B3MLT7_DROAN	49	49336	1	1	0.07	GF14863 OS=Drosophila ananassae GN=Dana\GF14863 PE=3 SV=1
566	1	tr|B3MMZ7|B3MMZ7_DROAN	49	30982	1	1	0.11	GF15148 OS=Drosophila ananassae GN=Dana\GF15148 PE=3 SV=1
569	1	tr|D2NUK9|D2NUK9_DROME	48	14045	2	1	0.24	Hoi-polloi, isoform B OS=Drosophila melanogaster GN=hoip-RA PE=2 SV=1
571	1	tr|D0IQJ1|D0IQJ1_DROME	48	14549	1	1	0.23	RH40025p OS=Drosophila melanogaster GN=n-syb-RD PE=2 SV=1
572	1	tr|B3N6S4|B3N6S4_DROER	48	46709	1	1	0.07	GG25241 OS=Drosophila erecta GN=Dere\GG25241 PE=4 SV=1
573	1	tr|B3M6B0|B3M6B0_DROAN	47	27353	1	1	0.12	GF24324 OS=Drosophila ananassae GN=Dana\GF24324 PE=3 SV=1
577	1	tr|Q0E9A1|Q0E9A1_DROME	47	75603	1	1	0.04	No extended memory, isoform F OS=Drosophila melanogaster GN=nemy PE=3 SV=1
578	1	tr|B3MYL5|B3MYL5_DROAN	47	133393	2	1	0.02	GF22008 OS=Drosophila ananassae GN=Dana\GF22008 PE=4 SV=1
580	1	tr|B5E0Q5|B5E0Q5_DROPS	46	291295	2	1	0.01	GA24373 OS=Drosophila pseudoobscura pseudoobscura GN=Dpse\GA24373 PE=4 SV=1
587	1	tr|B3MRV8|B3MRV8_DROAN	45	79811	1	1	0.04	GF20923 OS=Drosophila ananassae GN=Dana\GF20923 PE=4 SV=1
588	1	tr|B3MW58|B3MW58_DROAN	45	59745	1	1	0.06	GF22320 OS=Drosophila ananassae GN=Dana\GF22320 PE=3 SV=1
589	1	tr|B3LWX3|B3LWX3_DROAN	45	84337	1	1	0.04	GF16329 OS=Drosophila ananassae GN=Dana\GF16329 PE=3 SV=1
595	1	tr|B4MDX8|B4MDX8_DROVI	45	55809	1	1	0.06	GJ18390 OS=Drosophila virilis GN=Dvir\GJ18390 PE=3 SV=1
597	1	tr|B3N6P3|B3N6P3_DROER	44	204657	1	1	0.02	GG10498 OS=Drosophila erecta GN=Dere\GG10498 PE=4 SV=1
600	1	tr|B3LWP1|B3LWP1_DROAN	44	87790	1	1	0.04	GF17577 OS=Drosophila ananassae GN=Dana\GF17577 PE=4 SV=1
603	1	tr|B4MJB9|B4MJB9_DROWI	43	68229	4	1	0.05	GK10360 OS=Drosophila willistoni GN=Dwil\GK10360 PE=4 SV=1
605	1	tr|B4JJT5|B4JJT5_DROGR	43	90128	1	1	0.04	GH12185 OS=Drosophila grimshawi GN=Dgri\GH12185 PE=4 SV=1
607	1	tr|B4JNR8|B4JNR8_DROGR	43	106142	1	1	0.03	GH24870 OS=Drosophila grimshawi GN=Dgri\GH24870 PE=4 SV=1
609	1	tr|C0H6Z8|C0H6Z8_DROME	43	20204	1	1	0.17	GM15153p (Fragment) OS=Drosophila melanogaster GN=RpS10b-RB PE=2 SV=1
610	1	tr|D1Z373|D1Z373_DROME	43	49357	1	1	0.07	LD01551p OS=Drosophila melanogaster GN=eRF1-RC PE=2 SV=1
611	1	tr|B4LJA5|B4LJA5_DROVI	43	135147	1	1	0.02	GJ20835 OS=Drosophila virilis GN=Dvir\GJ20835 PE=3 SV=1
613	1	tr|B3P7T7|B3P7T7_DROER	43	65892	1	1	0.05	Alkaline phosphatase OS=Drosophila erecta GN=Dere\GG11789 PE=3 SV=1
618	1	tr|B3MY17|B3MY17_DROAN	42	38514	1	1	0.09	Serine/threonine-protein phosphatase OS=Drosophila ananassae GN=Dana\GF19336 PE=3 SV=1
623	1	tr|B3MVR9|B3MVR9_DROAN	41	27174	1	1	0.12	GF22392 OS=Drosophila ananassae GN=Dana\GF22392 PE=3 SV=1
624	1	tr|D1GYJ8|D1GYJ8_DROAN	41	23714	1	1	0.14	CG5915-PA OS=Drosophila ananassae GN=CG5915 PE=3 SV=1
626	1	tr|A0APG2|A0APG2_DROME	41	60283	1	1	0.05	Amidophosphoribosyltransferase OS=Drosophila melanogaster GN=CG2867 PE=3 SV=1
628	1	tr|B3M1Y5|B3M1Y5_DROAN	41	87798	1	1	0.04	GF17105 OS=Drosophila ananassae GN=Dana\GF17105 PE=4 SV=1
633	1	tr|B3M425|B3M425_DROAN	40	47546	1	1	0.07	GF10484 OS=Drosophila ananassae GN=Dana\GF10484 PE=3 SV=1
634	1	tr|E1JIK0|E1JIK0_DROME	40	39533	1	1	0.08	Heterogeneous nuclear ribonucleoprotein at 87F, isoform C OS=D. melanogaster GN=Hrb87F PE=2 SV=1
638	1	tr|B3LXW2|B3LXW2_DROAN	40	19191	1	1	0.18	GF17639 OS=Drosophila ananassae GN=Dana\GF17639 PE=4 SV=1
639	1	tr|B4KF45|B4KF45_DROMO	40	25285	1	1	0.13	GI21893 OS=Drosophila mojavensis GN=Dmoj\GI21893 PE=4 SV=1
640	1	tr|B4KHU5|B4KHU5_DROMO	40	88816	1	1	0.04	GI18182 OS=Drosophila mojavensis GN=Dmoj\GI18182 PE=4 SV=1
641	1	tr|B4J4X5|B4J4X5_DROGR	40	45352	1	1	0.07	GH20323 OS=Drosophila grimshawi GN=Dgri\GH20323 PE=4 SV=1
642	1	tr|D0QWT2|D0QWT2_DROMI	40	63798	1	1	0.05	Eukaryotic translation initiation factor 3 subunit L OS=Drosophila miranda GN=GA19025 PE=3 SV=1
643	1	tr|B4JL96|B4JL96_DROGR	39	18942	1	1	0.18	GH12815 OS=Drosophila grimshawi GN=Dgri\GH12815 PE=3 SV=1
648	1	tr|B3MJ50|B3MJ50_DROAN	39	58799	1	1	0.06	GF13809 OS=Drosophila ananassae GN=Dana\GF13809 PE=3 SV=1
655	1	tr|B3NMS8|B3NMS8_DROER	38	144435	1	1	0.02	GG21892 OS=Drosophila erecta GN=Dere\GG21892 PE=4 SV=1
661	1	tr|B4J1M4|B4J1M4_DROGR	38	40963	1	1	0.08	GH16555 OS=Drosophila grimshawi GN=Dgri\GH16555 PE=4 SV=1
663	1	sp|Q0KHY3-2|Y1004_DROME	38	143262	1	1	0.02	Isoform 2 of Extracellular domains-containing protein CG31004 OS=D. melanogaster GN=CG31004
664	1	tr|B3N0U9|B3N0U9_DROAN	38	64867	1	1	0.05	GF19024 OS=Drosophila ananassae GN=Dana\GF19024 PE=3 SV=1
667	1	tr|B4H1G4|B4H1G4_DROPE	38	61399	1	1	0.05	GL22608 OS=Drosophila persimilis GN=Dper\GL22608 PE=4 SV=1
671	1	tr|E1JHT6|E1JHT6_DROME	38	65461	1	1	0.05	Rtnl1, isoform H OS=Drosophila melanogaster GN=Rtnl1 PE=4 SV=1
672	1	tr|B4Q0R3|B4Q0R3_DROYA	37	43747	1	1	0.08	GE17503 OS=Drosophila yakuba GN=Dyak\GE17503 PE=3 SV=1
680	1	tr|E1JJC0|E1JJC0_DROME	37	515760	1	1	0.01	Terribly reduced optic lobes, isoform AC OS=Drosophila melanogaster GN=trol PE=4 SV=2
INSECTS - Glossina sp
4	1	tr|D3TP03|D3TP03_GLOMM	18260	42191	507	21	39.30	Actin 57B OS=Glossina morsitans morsitans PE=2 SV=1
5	1	sp|Q8T4N5|TSEP_GLOPP	12336	42365	263	11	3.84	Protein TsetseEP OS=Glossina palpalis palpalis PE=4 SV=1
7	1	tr|D3TRW4|D3TRW4_GLOMM	10591	54546	346	24	10.75	ATP synthase subunit beta OS=Glossina morsitans morsitans PE=2 SV=1
8	4	tr|D3TQ00|D3TQ00_GLOMM	5886	87494	205	37	5.53	Myosin heavy chain OS=Glossina morsitans morsitans PE=2 SV=1
10	1	tr|D3TR42|D3TR42_GLOMM	8441	59624	296	26	6.70	ATP synthase subunit alpha OS=Glossina morsitans morsitans PE=2 SV=1
11	1	tr|D3TQR2|D3TQR2_GLOMM	7437	61469	240	26	5.87	Glutamate dehydrogenase OS=Glossina morsitans morsitans PE=2 SV=1
12	1	tr|D3TRH2|D3TRH2_GLOMM	5854	72657	174	20	2.60	Heat shock protein cognate 3 OS=Glossina morsitans morsitans PE=2 SV=1
12	3	tr|D3TPL1|D3TPL1_GLOMM	3046	61032	97	17	2.52	Heat shock protein cognate 4 OS=Glossina morsitans morsitans PE=2 SV=1
12	10	tr|D3TP19|D3TP19_GLOMM	904	70731	35	5	0.25	Heat shock protein 70 OS=Glossina morsitans morsitans PE=2 SV=1
13	1	tr|D3TRY2|D3TRY2_GLOMM	5606	30591	144	16	9.70	Porin OS=Glossina morsitans morsitans PE=2 SV=1
14	1	tr|D3TL68|D3TL68_GLOMM	5443	27357	120	5	1.51	Trypsin-like serine protease (Fragment) OS=Glossina morsitans morsitans PE=2 SV=1
14	2	tr|D3TR36|D3TR36_GLOMM	4926	28149	133	3	0.75	Midgut trypsin OS=Glossina morsitans morsitans PE=2 SV=1
15	1	tr|D3TNQ0|D3TNQ0_GLOMM	5293	33126	169	19	9.92	ADP/ATP translocase OS=Glossina morsitans morsitans PE=2 SV=1
16	1	tr|D3TLI6|D3TLI6_GLOMM	4801	68466	144	27	4.66	Vacuolar H+-ATPase v1 sector subunit A OS=Glossina morsitans morsitans PE=2 SV=1
17	1	tr|D3TNV8|D3TNV8_GLOMM	4694	50714	152	12	1.92	Elongation factor 1-alpha OS=Glossina morsitans morsitans PE=2 SV=1
20	1	tr|D3TRU0|D3TRU0_GLOMM	3899	35868	112	12	5.99	Glyceraldehyde-3-phosphate dehydrogenase OS=Glossina morsitans morsitans PE=2 SV=1
21	1	tr|D3TR05|D3TR05_GLOMM	3878	60924	92	18	2.35	Heat shock protein 60 OS=Glossina morsitans morsitans PE=2 SV=1
22	1	tr|D3TQ43|D3TQ43_GLOMM	3602	84912	125	19	1.78	Gamma-glutamyl phosphate reductase OS=Glossina morsitans morsitans PE=2 SV=1
24	1	tr|D3TS28|D3TS28_GLOMM	3420	39637	107	9	3.23	Differentiation-related protein 1 protein OS=Glossina morsitans morsitans PE=2 SV=1
25	1	tr|D3TSC7|D3TSC7_GLOMM	3359	54466	108	15	2.05	Vacuolar H+-ATPase v1 sector subunit B OS=Glossina morsitans morsitans PE=2 SV=1
27	1	tr|D3TS03|D3TS03_GLOMM	3182	82319	108	20	1.36	Endoplasmic reticulum glucose-regulated protein OS=Glossina morsitans morsitans PE=2 SV=1
28	1	tr|D3TLL9|D3TLL9_GLOMM	2929	15085	76	11	46.37	Fatty acid-binding protein FABP OS=Glossina morsitans morsitans PE=2 SV=1
29	1	tr|Q8IS91|Q8IS91_GLOFF	2913	29569	79	14	9.48	Phosphotrypsin OS=Glossina fuscipes fuscipes PE=2 SV=1
29	2	tr|D3TLW4|D3TLW4_GLOMM	2348	31044	66	10	4.08	Midgut trypsin OS=Glossina morsitans morsitans PE=2 SV=1
30	1	tr|B2LWE3|B2LWE3_GLOMM	2866	27457	52	3	0.77	Midgut trypsin OS=Glossina morsitans morsitans GN=try1 PE=2 SV=1
31	1	tr|D3TP87|D3TP87_GLOMM	2819	95569	79	20	1.40	Elongation factor 2 OS=Glossina morsitans morsitans PE=2 SV=1
32	1	tr|D3TNV2|D3TNV2_GLOMM	2739	47818	68	14	2.11	Enolase OS=Glossina morsitans morsitans PE=2 SV=1
33	1	tr|D3TLD9|D3TLD9_GLOMM	2686	55733	90	14	1.98	Putative aminopeptidase OS=Glossina morsitans morsitans PE=2 SV=1
34	1	tr|D3TQ28|D3TQ28_GLOMM	2563	73097	80	22	2.00	Myosin class II heavy chain OS=Glossina morsitans morsitans PE=2 SV=1
35	1	tr|D3TPV3|D3TPV3_GLOMM	2523	40102	64	11	2.04	Fructose-bisphosphate aldolase OS=Glossina morsitans morsitans PE=2 SV=1
35	2	tr|D3TPU5|D3TPU5_GLOMM	1864	40305	50	10	1.79	Fructose-bisphosphate aldolase OS=Glossina morsitans morsitans PE=2 SV=1
36	1	tr|D3TR86|D3TR86_GLOMM	2457	86528	63	13	0.88	Aconitase OS=Glossina morsitans morsitans PE=2 SV=1
37	1	tr|Q0QHK6|Q0QHK6_GLOMM	2392	58510	89	15	2.16	1-pyrroline-5-carboxylate dehydrogenase 2 OS=Glossina morsitans morsitans PE=2 SV=1
38	1	tr|D3TPN5|D3TPN5_GLOMM	2301	40403	70	14	3.46	Arginine kinase OS=Glossina morsitans morsitans PE=2 SV=1
39	1	tr|D3TLM8|D3TLM8_GLOMM	2252	28310	51	6	1.72	Multifunctional chaperone OS=Glossina morsitans morsitans PE=2 SV=1
41	1	tr|D3TS11|D3TS11_GLOMM	2232	59736	72	13	1.23	Aldehyde dehydrogenase OS=Glossina morsitans morsitans PE=2 SV=1
44	1	tr|D3TLF9|D3TLF9_GLOMM	1951	35702	61	10	1.90	NAD-dependent malate dehydrogenase OS=Glossina morsitans morsitans PE=2 SV=1
45	1	sp|Q0QHL3|CISY_GLOMM	1782	52002	60	9	0.85	Probable citrate synthase, mitochondrial OS=Glossina morsitans morsitans PE=2 SV=1
46	1	tr|D3TQT6|D3TQT6_GLOMM	1759	39763	53	12	3.22	Glycerol 3 phosphate dehydrogenase OS=Glossina morsitans morsitans PE=2 SV=1
47	1	tr|D3TKT4|D3TKT4_GLOMM	1749	13916	42	5	8.01	Profilin (Fragment) OS=Glossina morsitans morsitans PE=2 SV=1
48	1	tr|D3TMX6|D3TMX6_GLOMM	1622	33307	58	10	2.44	ATP synthase subunit gamma OS=Glossina morsitans morsitans PE=2 SV=1
51	1	tr|D3TLP2|D3TLP2_GLOMM	1530	54739	45	13	1.70	Putative metallopeptidase OS=Glossina morsitans morsitans PE=2 SV=1
52	1	tr|D3TR91|D3TR91_GLOMM	1496	38893	50	8	1.46	Mitochondrial phosphate carrier protein OS=Glossina morsitans morsitans PE=2 SV=1
52	2	tr|D3TS17|D3TS17_GLOMM	734	39427	27	7	0.76	Mitochondrial phosphate carrier protein OS=Glossina morsitans morsitans PE=2 SV=1
53	1	tr|D3TLH4|D3TLH4_GLOMM	1494	62580	57	11	1.15	Glutamic pyruvate transaminase 2 OS=Glossina morsitans morsitans PE=2 SV=1
54	1	tr|D3TRT1|D3TRT1_GLOMM	1454	32813	41	5	1.16	Putative Tm2-PB OS=Glossina morsitans morsitans PE=2 SV=1
55	1	tr|D3TRE3|D3TRE3_GLOMM	1433	57690	40	8	0.65	Disulfide isomerase OS=Glossina morsitans morsitans PE=2 SV=1
56	1	tr|D3TLR9|D3TLR9_GLOMM	1409	27454	46	11	2.96	Triosephosphate isomerase OS=Glossina morsitans morsitans PE=2 SV=1
57	1	tr|D3TSL2|D3TSL2_GLOMM	1368	22707	45	6	3.53	Flavin reductase OS=Glossina morsitans morsitans PE=2 SV=1
59	1	tr|D3TLM1|D3TLM1_GLOMM	1354	46363	42	11	1.28	Ribosomal protein L4 OS=Glossina morsitans morsitans PE=2 SV=1
60	1	tr|D3TPJ2|D3TPJ2_GLOMM	1337	46602	43	4	0.61	Ubiquinol cytochrome c reductase subunit QCR2 OS=Glossina morsitans morsitans PE=2 SV=1
61	1	tr|D3TSA7|D3TSA7_GLOMM	1330	23860	41	7	1.86	Glutathione S-transferase OS=Glossina morsitans morsitans PE=2 SV=1
62	1	tr|Q694A5|Q694A5_GLOMM	1326	22100	42	7	2.57	Putative thioredoxin peroxidase 1 OS=Glossina morsitans morsitans PE=2 SV=1
64	1	tr|D3TLZ0|D3TLZ0_GLOMM	1277	32195	40	6	0.80	Enoyl-CoA hydratase OS=Glossina morsitans morsitans PE=2 SV=1
65	1	tr|D3TMT7|D3TMT7_GLOMM	1232	24043	38	6	3.76	Peptidyl-prolyl cis-trans isomerase OS=Glossina morsitans morsitans PE=2 SV=1
67	1	tr|D3TQB5|D3TQB5_GLOMM	1206	83722	35	11	0.59	Pyruvate carboxylase OS=Glossina morsitans morsitans PE=2 SV=1
67	2	tr|Q0QHL4|Q0QHL4_GLOMM	1145	41152	32	7	0.85	Pyruvate carboxylase (Fragment) OS=Glossina morsitans morsitans PE=2 SV=1
69	1	tr|D3TKX6|D3TKX6_GLOMM	1163	27350	37	2	0.59	Trypsin (Fragment) OS=Glossina morsitans morsitans PE=2 SV=1
70	1	tr|D3TS59|D3TS59_GLOMM	1162	54954	35	12	1.13	Vacuolar H+-ATPase v1 sector subunit H OS=Glossina morsitans morsitans PE=2 SV=1
71	1	tr|D3TRT4|D3TRT4_GLOMM	1070	35322	25	8	1.05	Sideroflexin OS=Glossina morsitans morsitans PE=2 SV=1
72	1	tr|D3TP14|D3TP14_GLOMM	1044	34779	34	10	1.99	Electron transfer flavoprotein alpha subunit OS=Glossina morsitans morsitans PE=2 SV=1
73	1	tr|D3TRK9|D3TRK9_GLOMM	1038	35757	38	6	0.70	D-3-phosphoglycerate dehydrogenase OS=Glossina morsitans morsitans PE=2 SV=1
73	2	tr|D3TPA7|D3TPA7_GLOMM	518	36127	15	3	0.30	D-3-phosphoglycerate dehydrogenase OS=Glossina morsitans morsitans PE=2 SV=1
74	1	tr|D3TLB8|D3TLB8_GLOMM	1034	30306	38	7	1.07	Prohibitin OS=Glossina morsitans morsitans PE=2 SV=1
75	1	tr|D3TRB1|D3TRB1_GLOMM	1032	51175	35	12	1.25	Mitochondrial processing peptidase beta subunit OS=Glossina morsitans morsitans PE=2 SV=1
76	1	tr|D3TRY9|D3TRY9_GLOMM	1031	21125	25	3	1.09	Cytochrome c oxidase subunit IV COX5b OS=Glossina morsitans morsitans PE=2 SV=1
77	1	tr|D3TNY9|D3TNY9_GLOMM	1031	14906	31	7	6.84	Putative translation initiation inhibitor UK114/IBM1 OS=Glossina morsitans morsitans PE=2 SV=1
78	1	tr|D3TMW9|D3TMW9_GLOMM	1029	24972	26	3	0.65	Cellular repressor of transcription OS=Glossina morsitans morsitans PE=2 SV=1
79	1	tr|D3TMM3|D3TMM3_GLOMM	1017	40350	24	6	0.73	Vacuolar H+-ATPase v0 sector subunit D OS=Glossina morsitans morsitans PE=2 SV=1
80	1	tr|H9TZT6|H9TZT6_GLOMM	1013	42656	29	6	0.82	Serp2 OS=Glossina morsitans morsitans PE=2 SV=1
81	2	tr|D3TP64|D3TP64_GLOMM	205	29535	9	2	0.24	Tropomyosin 1 OS=Glossina morsitans morsitans PE=2 SV=1
82	1	tr|D3TRW2|D3TRW2_GLOMM	989	54107	38	9	0.81	Metalloexopeptidases OS=Glossina morsitans morsitans PE=2 SV=1
83	1	tr|D3TLR6|D3TLR6_GLOMM	988	27716	22	4	0.76	Vacuolar H+-ATPase v1 sector subunit D OS=Glossina morsitans morsitans PE=2 SV=1
84	1	tr|D3TN46|D3TN46_GLOMM	963	46994	34	5	0.61	Zinc carboxypeptidase OS=Glossina morsitans morsitans PE=2 SV=1
85	1	tr|D3TR71|D3TR71_GLOMM	953	42225	30	6	0.70	Acetyl-CoA acetyltransferase OS=Glossina morsitans morsitans PE=2 SV=1
86	1	tr|D3TPI6|D3TPI6_GLOMM	951	27355	31	6	1.82	Ribosomal protein S4 OS=Glossina morsitans morsitans PE=2 SV=1
87	1	tr|D3TR32|D3TR32_GLOMM	941	30347	35	8	1.55	40S ribosomal protein SA OS=Glossina morsitans morsitans PE=2 SV=1
88	1	tr|D3TR96|D3TR96_GLOMM	890	27104	37	8	2.59	ATP synthase subunit b OS=Glossina morsitans morsitans PE=2 SV=1
90	1	tr|D3TRZ5|D3TRZ5_GLOMM	880	58052	27	7	1.05	Alanine-glyoxylate transaminase 1 OS=Glossina morsitans morsitans PE=2 SV=1
91	1	tr|D3TM10|D3TM10_GLOMM	868	47980	30	8	0.82	Adenosylhomocysteinase OS=Glossina morsitans morsitans PE=2 SV=1
92	2	tr|D3TLL5|D3TLL5_GLOMM	660	31016	17	2	0.50	Ribosomal protein L22 OS=Glossina morsitans morsitans PE=2 SV=1
93	1	tr|D3TRU3|D3TRU3_GLOMM	851	57390	26	6	0.56	Catalase OS=Glossina morsitans morsitans PE=2 SV=1
94	1	tr|D3TRU2|D3TRU2_GLOMM	846	70082	27	8	0.44	Putative bifunctional leukotriene A4 hydrolase/aminopeptidase LTA4H OS=G. m. morsitans PE=2 SV=1
95	1	tr|D3TPG7|D3TPG7_GLOMM	820	36108	33	11	1.87	G protein beta subunit-like protein OS=Glossina morsitans morsitans PE=2 SV=1
96	1	tr|D3TLB1|D3TLB1_GLOMM	811	26231	33	6	1.61	Vacuolar H+-ATPase v1 sector subunit E OS=Glossina morsitans morsitans PE=2 SV=1
97	1	tr|D3TMR0|D3TMR0_GLOMM	806	22206	26	5	2.55	Mitochondrial F1F0-ATP synthase subunit OSCP/ATP5 OS=Glossina morsitans morsitans PE=2 SV=1
100	1	tr|D3TLL3|D3TLL3_GLOMM	792	29226	31	7	2.28	Phosphoglycerate mutase OS=Glossina morsitans morsitans PE=2 SV=1
100	2	tr|D3TNJ0|D3TNJ0_GLOMM	192	111989	8	5	0.15	26S proteasome regulatory complex subunit RPN2/PSMD1 OS=Glossina morsitans morsitans PE=2 SV=1
101	1	tr|D3TLF0|D3TLF0_GLOMM	788	36325	25	6	1.01	Malate dehydrogenase OS=Glossina morsitans morsitans PE=2 SV=1
102	1	tr|D3TNV6|D3TNV6_GLOMM	787	46490	28	7	0.73	Medium-chain acyl-CoA dehydrogenase OS=Glossina morsitans morsitans PE=2 SV=1
103	1	tr|D3TLH6|D3TLH6_GLOMM	777	40487	18	4	0.48	Phosphoserine aminotransferase OS=Glossina morsitans morsitans PE=2 SV=1
104	1	tr|D3TLB5|D3TLB5_GLOMM	770	69998	21	4	0.20	Aminopeptidase P OS=Glossina morsitans morsitans PE=2 SV=1
105	1	tr|D3TLE7|D3TLE7_GLOMM	767	54849	27	8	0.69	Thioredoxin reductase-1 OS=Glossina morsitans morsitans PE=2 SV=1
106	1	tr|D3TNC2|D3TNC2_GLOMM	766	68126	28	8	0.60	Radixin OS=Glossina morsitans morsitans PE=2 SV=1
109	1	tr|D3TQA3|D3TQA3_GLOMM	746	65544	23	6	0.41	Malic enzyme OS=Glossina morsitans morsitans PE=2 SV=1
110	1	tr|D3TL24|D3TL24_GLOMM	743	23836	27	6	1.20	40S ribosomal protein S8 (Fragment) OS=Glossina morsitans morsitans PE=2 SV=1
111	1	tr|D3TM62|D3TM62_GLOMM	739	48400	25	3	0.30	Aspartate aminotransferase OS=Glossina morsitans morsitans PE=2 SV=1
113	1	tr|D3TQL8|D3TQL8_GLOMM	735	34013	25	7	1.11	60s acidic ribosomal protein P0 OS=Glossina morsitans morsitans PE=2 SV=1
114	1	tr|D3TRZ7|D3TRZ7_GLOMM	729	46225	27	7	0.99	Aspartate aminotransferase OS=Glossina morsitans morsitans PE=2 SV=1
116	1	tr|D3TLJ6|D3TLJ6_GLOMM	708	36675	26	6	0.68	Prohibitin-like protein OS=Glossina morsitans morsitans PE=2 SV=1
117	1	tr|D3TLT8|D3TLT8_GLOMM	702	27102	24	4	0.79	Short-chain alcohol dehydrogenase/3-hydroxyacyl-CoA dehydrogenase OS=G. m. morsitans PE=2 SV=1
118	1	tr|D3TQU5|D3TQU5_GLOMM	696	19425	18	3	0.62	60s ribosomal protein L14 OS=Glossina morsitans morsitans PE=2 SV=1
119	1	tr|D3TML9|D3TML9_GLOMM	690	31071	27	5	0.84	Hypothetical conserved protein OS=Glossina morsitans morsitans PE=2 SV=1
120	1	tr|D3TRP1|D3TRP1_GLOMM	688	29357	24	6	0.91	Multifunctional chaperone OS=Glossina morsitans morsitans PE=2 SV=1
121	1	tr|D3TL85|D3TL85_GLOMM	672	13075	24	2	1.53	Ribosomal protein S25 (Fragment) OS=Glossina morsitans morsitans PE=2 SV=1
122	1	tr|D3TS62|D3TS62_GLOMM	662	47293	25	6	0.60	Troponin OS=Glossina morsitans morsitans PE=2 SV=1
123	1	tr|D3TRX0|D3TRX0_GLOMM	659	43928	17	3	0.24	Hydroxysteroid dehydrogenase-like 2 OS=Glossina morsitans morsitans PE=2 SV=1
124	1	tr|D3TRR8|D3TRR8_GLOMM	657	47110	20	5	0.40	Ribosomal protein L3 OS=Glossina morsitans morsitans PE=2 SV=1
125	1	tr|D3TLJ1|D3TLJ1_GLOMM	656	72904	20	5	0.25	Bifunctional ATP sulfurylase adenosine 5'-phosphosulfate kinase OS=G. m. morsitans PE=2 SV=1
126	1	tr|Q2PQM0|Q2PQM0_GLOMM	650	15403	22	5	3.91	Ribosomal protein L18 OS=Glossina morsitans morsitans GN=RpL18 PE=2 SV=1
127	1	tr|D3TPC2|D3TPC2_GLOMM	639	17462	15	5	2.46	Hypothetical conserved protein OS=Glossina morsitans morsitans PE=2 SV=1
128	1	tr|D3TRQ0|D3TRQ0_GLOMM	630	76133	22	6	0.52	Heat shock protein cognate 5 OS=Glossina morsitans morsitans PE=2 SV=1
129	1	tr|D3TM02|D3TM02_GLOMM	620	23946	11	2	0.69	Myosin light chain 2 OS=Glossina morsitans morsitans PE=2 SV=1
130	1	tr|D3TR49|D3TR49_GLOMM	618	68752	24	6	0.45	Very-long-chain acyl-CoA dehydrogenase OS=Glossina morsitans morsitans PE=2 SV=1
131	1	tr|D3TM69|D3TM69_GLOMM	612	47310	17	3	0.22	Calreticulin OS=Glossina morsitans morsitans PE=2 SV=1
132	1	tr|D3TLG3|D3TLG3_GLOMM	598	46724	20	4	0.41	Isocitrate dehydrogenase [NADP] OS=Glossina morsitans morsitans PE=2 SV=1
133	1	tr|D3TRS6|D3TRS6_GLOMM	592	36449	20	6	1.39	Annexin OS=Glossina morsitans morsitans PE=2 SV=1
134	1	tr|D3TR37|D3TR37_GLOMM	590	9300	11	1	0.37	Acyl-CoA-binding protein OS=Glossina morsitans morsitans PE=4 SV=1
136	1	tr|D3TLK5|D3TLK5_GLOMM	586	36808	19	4	0.41	Na+/K+ ATPase beta subunit OS=Glossina morsitans morsitans PE=2 SV=1
137	1	tr|D3TLV9|D3TLV9_GLOMM	582	44364	23	6	0.65	Phosphoglycerate kinase OS=Glossina morsitans morsitans PE=2 SV=1
138	1	tr|D3TQT3|D3TQT3_GLOMM	581	34321	17	5	0.74	Ribosomal protein L5 OS=Glossina morsitans morsitans PE=2 SV=1
140	1	tr|D3TRT6|D3TRT6_GLOMM	569	46340	19	5	0.41	Short-chain acyl-CoA dehydrogenase OS=Glossina morsitans morsitans PE=2 SV=1
142	1	tr|D3TMR1|D3TMR1_GLOMM	564	58415	21	6	0.47	Chaperonin complex component TcP-1 beta subunit CCT2 OS=Glossina morsitans morsitans PE=2 SV=1
144	1	tr|D3TP69|D3TP69_GLOMM	560	11344	11	3	1.89	60s acidic ribosomal protein P1 OS=Glossina morsitans morsitans PE=3 SV=1
145	1	tr|D3TN05|D3TN05_GLOMM	556	64052	23	4	0.22	Serine hydroxymethyltransferase OS=Glossina morsitans morsitans PE=2 SV=1
146	1	tr|D3TPG3|D3TPG3_GLOMM	554	49876	21	5	0.47	Translation elongation factor EF-1 gamma OS=Glossina morsitans morsitans PE=2 SV=1
147	1	tr|D3TMZ1|D3TMZ1_GLOMM	553	61212	25	12	0.98	Endocytosis/signaling protein EHD1 OS=Glossina morsitans morsitans PE=2 SV=1
148	1	tr|D3TRW6|D3TRW6_GLOMM	550	12429	19	5	4.50	Ribosomal protein L30 OS=Glossina morsitans morsitans PE=3 SV=1
151	1	tr|D3TMF3|D3TMF3_GLOMM	541	56469	19	10	0.76	Pyruvate kinase OS=Glossina morsitans morsitans PE=2 SV=1
153	1	tr|D3TRK1|D3TRK1_GLOMM	540	31512	18	4	0.65	Trehalose-6-phosphate synthase component TPS1 OS=Glossina morsitans morsitans PE=2 SV=1
154	1	tr|D3TRU6|D3TRU6_GLOMM	539	63580	15	4	0.22	Carbon-nitrogen hydrolase OS=Glossina morsitans morsitans PE=2 SV=1
156	1	tr|D3TR28|D3TR28_GLOMM	527	20310	16	4	1.15	Calponin OS=Glossina morsitans morsitans PE=2 SV=1
157	1	tr|D3TRU9|D3TRU9_GLOMM	521	53813	16	7	0.52	Dihydrolipoyl dehydrogenase OS=Glossina morsitans morsitans PE=2 SV=1
158	1	tr|D3TLP3|D3TLP3_GLOMM	509	28154	22	5	0.95	Glutathione S-transferase OS=Glossina morsitans morsitans PE=2 SV=1
160	1	tr|D3TME3|D3TME3_GLOMM	501	63989	14	7	0.49	Glucose-6-phosphate isomerase OS=Glossina morsitans morsitans PE=2 SV=1
162	1	tr|D3TM60|D3TM60_GLOMM	491	25017	18	2	0.29	Secreted protein OS=Glossina morsitans morsitans PE=2 SV=1
163	1	tr|D3TLP1|D3TLP1_GLOMM	491	29901	18	7	1.09	60s ribosomal protein L7 OS=Glossina morsitans morsitans PE=2 SV=1
164	1	tr|D3TQN0|D3TQN0_GLOMM	480	30800	24	9	1.52	40S ribosomal protein S3a OS=Glossina morsitans morsitans PE=2 SV=1
165	1	tr|D3TMY7|D3TMY7_GLOMM	477	13602	11	1	0.56	40S ribosomal protein S20 OS=Glossina morsitans morsitans PE=2 SV=1
166	1	tr|D3TN80|D3TN80_GLOMM	467	26854	10	1	0.12	Hypothetical conserved protein OS=Glossina morsitans morsitans PE=2 SV=1
167	1	tr|D3TLG9|D3TLG9_GLOMM	465	73149	14	6	0.30	Succinyl coenzyme A synthetase flavoprotein subunit OS=Glossina morsitans morsitans PE=2 SV=1
168	1	tr|D3TRV9|D3TRV9_GLOMM	461	25861	13	5	1.07	Ribosomal protein S5a OS=Glossina morsitans morsitans PE=2 SV=1
169	1	tr|L0LBH8|L0LBH8_9MUSC	459	26401	12	4	0.81	Cytochrome c oxidase subunit 2 (Fragment) OS=Glossina morsitans GN=CO2 PE=3 SV=1
171	1	tr|D3TMW6|D3TMW6_GLOMM	451	43581	16	3	0.34	Aspartyl protease OS=Glossina morsitans morsitans PE=2 SV=1
172	1	tr|D3TMN9|D3TMN9_GLOMM	438	29600	15	3	0.38	60s ribosomal protein L23 OS=Glossina morsitans morsitans PE=2 SV=1
173	1	tr|D3TPI8|D3TPI8_GLOMM	434	24554	17	4	0.67	Ribosomal protein L15 OS=Glossina morsitans morsitans PE=2 SV=1
174	1	tr|D3TNW8|D3TNW8_GLOMM	427	26694	11	2	0.80	Aquaporin OS=Glossina morsitans morsitans PE=2 SV=1
175	1	tr|D3TM34|D3TM34_GLOMM	426	49234	13	5	0.38	Succinyl-CoA synthetase beta subunit OS=Glossina morsitans morsitans PE=2 SV=1
177	2	tr|D3TSC4|D3TSC4_GLOMM	302	20187	9	4	0.85	Calponin OS=Glossina morsitans morsitans PE=2 SV=1
178	1	tr|D3TL03|D3TL03_GLOMM	400	29832	22	4	0.70	Chymotrypsin-like serine protease (Fragment) OS=Glossina morsitans morsitans PE=2 SV=1
179	1	tr|D3TR97|D3TR97_GLOMM	397	26917	11	2	0.42	Cytochrome b-c1 complex subunit Rieske, mitochondrial OS=Glossina morsitans morsitans PE=2 SV=1
182	1	tr|D3TKS0|D3TKS0_GLOMM	390	28883	13	2	0.39	Trypsin (Fragment) OS=Glossina morsitans morsitans PE=2 SV=1
183	1	tr|D3TPX7|D3TPX7_GLOMM	390	66104	12	4	0.21	Carboxylesterase OS=Glossina morsitans morsitans PE=2 SV=1
184	1	tr|D3TMF1|D3TMF1_GLOMM	389	29694	14	4	0.53	Salivary antigen 5 OS=Glossina morsitans morsitans PE=2 SV=1
185	1	tr|D3TLK7|D3TLK7_GLOMM	387	36376	14	5	0.55	Na+/K+ ATPase beta subunit OS=Glossina morsitans morsitans PE=2 SV=1
187	1	tr|D3TSB1|D3TSB1_GLOMM	384	38896	14	3	0.39	Isocitrate dehydrogenase alpha subunit OS=Glossina morsitans morsitans PE=2 SV=1
190	1	tr|D3TNA1|D3TNA1_GLOMM	378	9934	12	1	0.83	Putative uncharacterized protein OS=Glossina morsitans morsitans PE=4 SV=1
191	1	tr|D3TN04|D3TN04_GLOMM	377	26763	14	4	0.60	Alkyl hydroperoxide reductase OS=Glossina morsitans morsitans PE=2 SV=1
192	1	tr|D3TSD9|D3TSD9_GLOMM	373	83964	18	8	0.41	Hydroxyacyl-CoA dehydrogenase/enoyl-CoA hydratase OS=Glossina morsitans morsitans PE=2 SV=1
193	1	tr|D3TM06|D3TM06_GLOMM	370	60610	14	3	0.17	Chaperonin complex component TcP-1 theta subunit CCT8 OS=Glossina morsitans morsitans PE=2 SV=1
194	1	tr|D3TR48|D3TR48_GLOMM	370	21477	9	2	0.34	60s ribosomal protein L9 OS=Glossina morsitans morsitans PE=2 SV=1
195	1	tr|D3TMG2|D3TMG2_GLOMM	368	26119	12	5	0.83	60s ribosomal protein L6 OS=Glossina morsitans morsitans PE=2 SV=1
198	1	tr|D3TNS1|D3TNS1_GLOMM	358	64011	12	7	0.42	AICAR transformylase OS=Glossina morsitans morsitans PE=2 SV=1
199	1	tr|D3TLD3|D3TLD3_GLOMM	356	43682	7	2	0.16	Vacuolar H+-ATPase v0 sector accessory subunit S1 Ac45 OS=Glossina morsitans morsitans PE=2 SV=1
200	1	tr|D3TKY1|D3TKY1_GLOMM	355	78528	10	5	0.23	ATP-citrate lyase (Fragment) OS=Glossina morsitans morsitans PE=2 SV=1
201	1	tr|D3TNB1|D3TNB1_GLOMM	349	24988	13	3	0.65	Putative peroxiredoxin OS=Glossina morsitans morsitans PE=2 SV=1
203	1	tr|D3TLP9|D3TLP9_GLOMM	336	59896	14	7	0.53	T-complex protein 1 subunit alpha OS=Glossina morsitans morsitans PE=2 SV=1
204	1	tr|D3TLZ8|D3TLZ8_GLOMM	334	50363	11	3	0.29	Rab protein geranylgeranyltransferase component A OS=Glossina morsitans morsitans PE=2 SV=1
207	1	tr|D3TR24|D3TR24_GLOMM	329	22172	9	5	1.02	Ribosomal protein S7 OS=Glossina morsitans morsitans PE=2 SV=1
208	1	tr|D3TQ38|D3TQ38_GLOMM	328	71520	11	4	0.25	PolyA-binding protein OS=Glossina morsitans morsitans PE=2 SV=1
209	1	tr|D3TRM2|D3TRM2_GLOMM	328	53805	10	3	0.19	Fumarase OS=Glossina morsitans morsitans PE=2 SV=1
210	1	tr|D3TLY5|D3TLY5_GLOMM	326	30023	9	4	0.52	Salivary secreted protein OS=Glossina morsitans morsitans PE=2 SV=1
211	1	tr|D3TN28|D3TN28_GLOMM	325	60025	12	5	0.31	Chaperonin complex component TcP-1 gamma subunit CCT3 OS=G. m. morsitans PE=2 SV=1
212	1	tr|D3TRQ9|D3TRQ9_GLOMM	322	36168	9	1	0.19	Aldo-keto reductase OS=Glossina morsitans morsitans PE=2 SV=1
215	1	tr|D3TLD6|D3TLD6_GLOMM	310	9375	8	2	2.56	40S ribosomal protein S21 OS=Glossina morsitans morsitans PE=3 SV=1
218	1	tr|D3TMK7|D3TMK7_GLOMM	307	51748	9	3	0.20	Mitochondrial sulfide quinone oxidoreductase OS=Glossina morsitans morsitans PE=2 SV=1
219	1	tr|D3TS01|D3TS01_GLOMM	304	19005	13	3	1.67	Nucleoside diphosphate kinase OS=Glossina morsitans morsitans PE=2 SV=1
220	1	tr|D3TM85|D3TM85_GLOMM	302	21538	9	2	0.54	Translocon-associated complex TRAP beta subunit OS=Glossina morsitans morsitans PE=2 SV=1
221	1	tr|D3TPU0|D3TPU0_GLOMM	300	11263	8	1	0.71	Mitochondrial chaperonin OS=Glossina morsitans morsitans PE=3 SV=1
223	1	tr|D3TM36|D3TM36_GLOMM	296	27652	10	3	0.58	Putative dehydrogenase OS=Glossina morsitans morsitans PE=2 SV=1
224	1	tr|D3TMD6|D3TMD6_GLOMM	287	36732	8	5	0.54	Fructose-1,6-bisphosphatase OS=Glossina morsitans morsitans PE=2 SV=1
225	1	tr|D3TLV7|D3TLV7_GLOMM	287	59939	12	8	0.53	Chaperonin complex component TcP-1 eta subunit CCT7 OS=Glossina morsitans morsitans PE=2 SV=1
226	1	tr|D3TNC5|D3TNC5_GLOMM	286	28424	8	4	0.56	Retrotransposon protein OS=Glossina morsitans morsitans PE=2 SV=1
228	1	tr|D3TMC2|D3TMC2_GLOMM	284	24750	7	2	0.29	60s ribosomal protein L10A OS=Glossina morsitans morsitans PE=2 SV=1
229	1	tr|D3TPU1|D3TPU1_GLOMM	283	32210	7	1	0.10	Hydroxyacyl-CoA dehydrogenase/enoyl-CoA hydratase OS=Glossina morsitans morsitans PE=2 SV=1
230	1	tr|D3TMB2|D3TMB2_GLOMM	278	27787	7	2	0.25	Midgut trypsin OS=Glossina morsitans morsitans PE=2 SV=1
231	1	tr|D3TLG2|D3TLG2_GLOMM	277	56795	9	3	0.25	Methylmalonate-semialdehyde dehydrogenase OS=Glossina morsitans morsitans PE=2 SV=1
232	1	tr|D3TMG7|D3TMG7_GLOMM	274	44629	15	5	0.53	Vacuolar H+-ATPase v1 sector subunit C OS=Glossina morsitans morsitans PE=2 SV=1
237	1	tr|D3TRK5|D3TRK5_GLOMM	267	31633	8	3	0.35	Uncharacterized integral membrane protein OS=Glossina morsitans morsitans PE=2 SV=1
238	1	tr|D3TMA1|D3TMA1_GLOMM	264	26186	10	1	0.27	Tetraspanin 42Ed OS=Glossina morsitans morsitans PE=2 SV=1
239	1	tr|D3TMK9|D3TMK9_GLOMM	263	58847	13	2	0.24	Chaperonin complex component TcP-1 zeta subunit OS=Glossina morsitans morsitans PE=2 SV=1
240	1	tr|D3TMQ8|D3TMQ8_GLOMM	263	44400	9	4	0.43	Glutamine synthetase OS=Glossina morsitans morsitans PE=2 SV=1
241	1	tr|D3TP00|D3TP00_GLOMM	262	16293	9	4	1.57	Ribosomal protein S14b OS=Glossina morsitans morsitans PE=2 SV=1
242	1	tr|D3TNF0|D3TNF0_GLOMM	252	27290	9	5	0.78	Electron transfer flavoprotein beta subunit OS=Glossina morsitans morsitans PE=2 SV=1
243	1	tr|D3TSB3|D3TSB3_GLOMM	250	44331	10	3	0.24	Metallopeptidase OS=Glossina morsitans morsitans PE=2 SV=1
245	1	tr|D3TP84|D3TP84_GLOMM	247	13891	5	3	0.93	Vacuolar H+-ATPase v1 sector subunit G OS=Glossina morsitans morsitans PE=4 SV=1
250	1	tr|D3TLR5|D3TLR5_GLOMM	232	30035	7	2	0.23	Mitochondrial complement component 1Q subcomponent-binding protein OS=G. m. m. PE=2 SV=1
251	1	tr|D3TRM9|D3TRM9_GLOMM	232	16046	6	1	1.15	Superoxide dismutase [Cu-Zn] OS=Glossina morsitans morsitans PE=2 SV=1
252	1	tr|D3TNR1|D3TNR1_GLOMM	231	21983	10	3	1.03	Ribosomal protein L17 OS=Glossina morsitans morsitans PE=2 SV=1
255	1	tr|D3TPC1|D3TPC1_GLOMM	228	45685	8	2	0.23	N-acyl-L-amino-acid amidohydrolase OS=Glossina morsitans morsitans PE=2 SV=1
256	1	tr|D3TML1|D3TML1_GLOMM	227	33492	7	3	0.33	Glycine N-methyltransferase OS=Glossina morsitans morsitans PE=2 SV=1
258	1	tr|D3TL51|D3TL51_GLOMM	225	74660	7	3	0.14	C1-tetrahydrofolate synthase (Fragment) OS=Glossina morsitans morsitans PE=2 SV=1
260	1	tr|D3TSA4|D3TSA4_GLOMM	224	32488	9	3	0.48	Hypothetical conserved protein OS=Glossina morsitans morsitans PE=2 SV=1
263	1	tr|D3TMY2|D3TMY2_GLOMM	216	27671	7	3	0.77	Alkyl hydroperoxide reductase OS=Glossina morsitans morsitans PE=2 SV=1
264	1	tr|D3TQ70|D3TQ70_GLOMM	215	28181	5	1	0.12	Proteasome subunit alpha type OS=Glossina morsitans morsitans PE=2 SV=1
265	1	tr|D3TQU9|D3TQU9_GLOMM	215	33123	7	1	0.21	Translocon-associated complex TRAP alpha subunit OS=Glossina morsitans morsitans PE=2 SV=1
267	1	tr|D3TMY5|D3TMY5_GLOMM	210	16873	6	2	0.44	Mitochondrial F1F0-ATP synthase subunit delta/ATP16 OS=Glossina morsitans morsitans PE=2 SV=1
268	1	tr|D3TR63|D3TR63_GLOMM	209	17925	7	2	0.41	Myosin alkali light chain 1 OS=Glossina morsitans morsitans PE=2 SV=1
269	1	tr|D3TQ66|D3TQ66_GLOMM	207	23700	6	2	0.48	Proteasome subunit beta type OS=Glossina morsitans morsitans PE=2 SV=1
270	1	tr|Q0QHK5|Q0QHK5_GLOMM	207	26060	5	2	0.27	Pyrroline-5-carboxylate reductase (Fragment) OS=Glossina morsitans morsitans PE=2 SV=1
271	1	tr|D3TSC0|D3TSC0_GLOMM	205	61202	9	2	0.11	Hemomucin OS=Glossina morsitans morsitans PE=2 SV=1
273	1	tr|D3TNE8|D3TNE8_GLOMM	202	47632	6	3	0.22	Ornithine aminotransferase OS=Glossina morsitans morsitans PE=2 SV=1
275	1	tr|D3TN22|D3TN22_GLOMM	199	16793	11	4	1.09	Cytochrome c oxidase subunit Va COX6 OS=Glossina morsitans morsitans PE=2 SV=1
276	1	tr|D3TN14|D3TN14_GLOMM	198	21778	5	1	0.33	Membrane traffic protein OS=Glossina morsitans morsitans PE=2 SV=1
277	1	tr|D3TLP5|D3TLP5_GLOMM	196	80370	10	4	0.17	Acyl-coenzyme A oxidase OS=Glossina morsitans morsitans PE=2 SV=1
281	1	tr|D3TLE8|D3TLE8_GLOMM	190	35947	3	1	0.09	Pyruvate dehydrogenase E1 beta subunit OS=Glossina morsitans morsitans PE=2 SV=1
282	1	tr|D3TM09|D3TM09_GLOMM	190	68819	6	3	0.15	Transketolase OS=Glossina morsitans morsitans PE=2 SV=1
284	1	tr|D3TLN8|D3TLN8_GLOMM	190	66275	6	1	0.10	Phosphatase 2A at 29B OS=Glossina morsitans morsitans PE=2 SV=1
285	1	tr|D3TMD9|D3TMD9_GLOMM	189	20238	5	2	0.59	HspB1 OS=Glossina morsitans morsitans PE=2 SV=1
286	1	tr|D3TL34|D3TL34_GLOMM	189	26119	6	1	0.62	Ubiquinol cytochrome c reductase subunit QCR2 (Fragment) OS=G. m. morsitans PE=2 SV=1
287	1	tr|D3TL86|D3TL86_GLOMM	186	22683	5	1	0.15	Angiopoietin-like protein (Fragment) OS=Glossina morsitans morsitans PE=2 SV=1
288	1	tr|D3TS20|D3TS20_GLOMM	184	35053	6	3	0.31	Enoyl-CoA isomerase OS=Glossina morsitans morsitans PE=2 SV=1
289	1	tr|Q9U7C5|Q9U7C5_GLOMM	182	58357	5	2	0.18	Salivary gland growth factor-2 OS=Glossina morsitans morsitans GN=TSGF-2 PE=2 SV=1
290	1	tr|D3TME1|D3TME1_GLOMM	182	35637	7	2	0.19	Annexin OS=Glossina morsitans morsitans PE=2 SV=1
290	2	tr|D3TLB6|D3TLB6_GLOMM	169	35999	5	2	0.19	Annexin OS=Glossina morsitans morsitans PE=2 SV=1
291	1	tr|D3TQ47|D3TQ47_GLOMM	181	34833	6	3	0.44	3-hydroxyisobutyrate dehydrogenase OS=Glossina morsitans morsitans PE=2 SV=1
292	1	sp|Q2PQM1|RS6_GLOMM	179	28524	9	3	0.56	40S ribosomal protein S6 OS=Glossina morsitans morsitans GN=RpS6 PE=2 SV=1
293	1	tr|D3TRD7|D3TRD7_GLOMM	179	35311	7	3	0.31	Succinyl-CoA synthetase alpha subunit OS=Glossina morsitans morsitans PE=2 SV=1
295	1	tr|D3TS74|D3TS74_GLOMM	174	28075	8	3	0.57	Ribosomal protein L8 OS=Glossina morsitans morsitans PE=2 SV=1
296	1	tr|D3TMA9|D3TMA9_GLOMM	174	28328	4	2	0.25	Midgut trypsin OS=Glossina morsitans morsitans PE=2 SV=1
297	1	tr|D3TRA4|D3TRA4_GLOMM	173	37479	6	4	0.53	Transaldolase OS=Glossina morsitans morsitans PE=2 SV=1
301	1	tr|D3TPP4|D3TPP4_GLOMM	169	31148	4	1	0.22	Inositol monophosphatase OS=Glossina morsitans morsitans PE=2 SV=1
302	1	tr|D3TL47|D3TL47_GLOMM	169	44974	5	2	0.15	Putative cysteine proteinase TIN-ag (Fragment) OS=Glossina morsitans morsitans PE=2 SV=1
303	1	tr|D3TSC9|D3TSC9_GLOMM	169	91201	6	2	0.07	Filamin alpha OS=Glossina morsitans morsitans PE=2 SV=1
304	1	tr|D3TNF7|D3TNF7_GLOMM	169	46128	5	3	0.23	Glutaryl-CoA dehydrogenase OS=Glossina morsitans morsitans PE=2 SV=1
306	1	tr|D3TMN6|D3TMN6_GLOMM	166	44698	6	3	0.24	Eukaryotic translation initiation factor 3 subunit M OS=Glossina morsitans morsitans PE=2 SV=1
309	1	tr|D3TM80|D3TM80_GLOMM	165	54207	6	2	0.13	Elongation factor Tu OS=Glossina morsitans morsitans PE=2 SV=1
310	1	tr|D3TR70|D3TR70_GLOMM	164	51444	4	3	0.20	Dihydrolipoamide succinyltransferase OS=Glossina morsitans morsitans PE=2 SV=1
311	1	tr|D3TM58|D3TM58_GLOMM	164	28920	6	2	0.24	Secreted juvenile hormone binding protein OS=Glossina morsitans morsitans PE=2 SV=1
313	1	tr|D3TSB7|D3TSB7_GLOMM	162	64897	5	2	0.10	Ubiquitin activating enzyme uBA1 OS=Glossina morsitans morsitans PE=2 SV=1
315	1	tr|D3TN88|D3TN88_GLOMM	159	20642	4	1	0.16	Alpha crystallin OS=Glossina morsitans morsitans PE=2 SV=1
316	1	tr|D3TP85|D3TP85_GLOMM	158	45298	3	1	0.07	Aminoacylase-1 OS=Glossina morsitans morsitans PE=2 SV=1
317	1	tr|D3TSF3|D3TSF3_GLOMM	158	79754	4	2	0.08	Acyl-coenzyme A oxidase OS=Glossina morsitans morsitans PE=2 SV=1
318	1	tr|D3TQN8|D3TQN8_GLOMM	156	18426	4	2	0.40	60s ribosomal protein L21 OS=Glossina morsitans morsitans PE=2 SV=1
319	1	tr|D3TM48|D3TM48_GLOMM	156	47378	5	3	0.22	Pyruvate dehydrogenase kinase OS=Glossina morsitans morsitans PE=2 SV=1
321	1	tr|D3TRK0|D3TRK0_GLOMM	152	18045	3	1	0.41	Calmodulin OS=Glossina morsitans morsitans PE=2 SV=1
322	1	tr|D3TPS7|D3TPS7_GLOMM	151	17844	4	2	0.41	Troponin C 73F OS=Glossina morsitans morsitans PE=2 SV=1
324	1	tr|D3TRC8|D3TRC8_GLOMM	149	26267	5	2	0.27	Glutathione S-transferase OS=Glossina morsitans morsitans PE=2 SV=1
326	1	tr|D3TRI7|D3TRI7_GLOMM	148	14017	4	3	0.92	V-type proton ATPase subunit F OS=Glossina morsitans morsitans PE=2 SV=1
327	1	tr|D3TLG1|D3TLG1_GLOMM	148	36696	5	3	0.30	Aldo/keto reductase OS=Glossina morsitans morsitans PE=2 SV=1
328	1	tr|D3TMY3|D3TMY3_GLOMM	147	44964	4	1	0.07	Pyruvate dehydrogenase E1 alpha subunit OS=Glossina morsitans morsitans PE=2 SV=1
330	2	tr|D3TNL8|D3TNL8_GLOMM	124	44432	4	2	0.15	Mitochondrial short-chain specific acyl-CoA dehydrogenase OS=G. morsitans morsitans PE=2 SV=1
332	1	tr|D3TNW5|D3TNW5_GLOMM	146	39943	4	1	0.08	Salivary secreted angiopoietin-like protein OS=Glossina morsitans morsitans PE=2 SV=1
333	1	tr|Q2PQQ1|Q2PQQ1_GLOMM	146	45253	3	1	0.07	Serine protease inhibitor 1 OS=Glossina morsitans morsitans GN=Spn1 PE=2 SV=1
335	1	tr|D3TKZ1|D3TKZ1_GLOMM	146	52005	5	2	0.13	Dolichyl-diphosphooligosaccharide prot. glycosyltransferase 67 kDa subunit OS=Gmm PE=2 SV=1
336	1	tr|D3TMM2|D3TMM2_GLOMM	145	40190	4	3	0.27	Inorganic pyrophosphatase/nucleosome remodeling factor subunit NURF38 OS=Gmm PE=2 SV=1
337	1	tr|D3TM51|D3TM51_GLOMM	145	35352	5	2	0.20	Mitochondrial oxoglutarate/malate carrier protein OS=Glossina morsitans morsitans PE=2 SV=1
338	1	tr|D3TQI6|D3TQI6_GLOMM	144	29279	6	3	0.38	Uncharacterized conserved glycine-rich protein OS=Glossina morsitans morsitans PE=2 SV=1
339	1	tr|D3TN31|D3TN31_GLOMM	144	39143	4	1	0.08	Translation initiation factor 2 alpha subunit OS=Glossina morsitans morsitans PE=2 SV=1
340	1	tr|D3TLQ6|D3TLQ6_GLOMM	144	34044	6	2	0.32	Pyridoxal/pyridoxine/pyridoxamine kinase OS=Glossina morsitans morsitans PE=2 SV=1
342	1	tr|D3TLD0|D3TLD0_GLOMM	142	42363	4	2	0.25	3-hydroxyisobutyryl-coenzyme A hydrolase OS=Glossina morsitans morsitans PE=2 SV=1
343	1	tr|D3TLS8|D3TLS8_GLOMM	142	52614	5	1	0.06	4-hydroxybutyrate coenzyme A transferase OS=Glossina morsitans morsitans PE=2 SV=1
344	1	tr|D3TLW7|D3TLW7_GLOMM	142	28554	5	2	0.25	Fat body trypsin OS=Glossina morsitans morsitans PE=2 SV=1
345	1	tr|D3TMX5|D3TMX5_GLOMM	141	26464	4	1	0.13	Reticulon OS=Glossina morsitans morsitans PE=2 SV=1
347	1	tr|D3TNJ3|D3TNJ3_GLOMM	141	32567	5	3	0.48	Carbon-nitrogen hydrolase OS=Glossina morsitans morsitans PE=2 SV=1
348	1	tr|D3TRP2|D3TRP2_GLOMM	141	25263	4	2	0.28	Putative transcriptional regulator DJ-1 OS=Glossina morsitans morsitans PE=2 SV=1
349	1	tr|D3TR09|D3TR09_GLOMM	140	34417	7	5	0.58	Succinate dehydrogenase Fe-s protein subunit OS=Glossina morsitans morsitans PE=2 SV=1
350	1	tr|D3TQE0|D3TQE0_GLOMM	140	47718	5	2	0.14	NADH-ubiquinone oxidoreductase NDUFA9/39kDa subunit OS=G. morsitans morsitans PE=2 SV=1
351	1	tr|D3TSE8|D3TSE8_GLOMM	140	24792	5	2	0.29	NADH-ubiquinone oxidoreductase NDUFS8/23 kDa subunit OS=G. morsitans morsitans PE=2 SV=1
352	1	tr|D3TN60|D3TN60_GLOMM	139	59853	5	4	0.24	Peroxisomal 3-ketoacyl-CoA-thiolase p-44/SCP2 OS=Glossina morsitans morsitans PE=2 SV=1
353	1	tr|D3TR21|D3TR21_GLOMM	138	81440	4	2	0.08	Acyl-CoA synthetase OS=Glossina morsitans morsitans PE=2 SV=1
354	1	tr|D3TPQ0|D3TPQ0_GLOMM	138	35120	2	1	0.09	Vesicle coat complex COPI epsilon subunit OS=Glossina morsitans morsitans PE=2 SV=1
355	1	tr|D3TLI1|D3TLI1_GLOMM	137	24679	6	4	0.66	Troponin OS=Glossina morsitans morsitans PE=2 SV=1
357	1	tr|D3TS27|D3TS27_GLOMM	134	6551	4	1	0.55	Mitochondrial F1F0-ATP synthase subunit epsilon/ATP15 OS=Glossina morsitans morsitans PE=4 SV=1
358	1	tr|D3TMA2|D3TMA2_GLOMM	134	45307	3	1	0.07	Putative GTp-binding protein OS=Glossina morsitans morsitans PE=2 SV=1
360	1	tr|D3TQF5|D3TQF5_GLOMM	132	18017	3	1	0.19	Nucleoplasmin OS=Glossina morsitans morsitans PE=2 SV=1
361	1	tr|D3TS08|D3TS08_GLOMM	129	55258	5	3	0.19	Adenylosuccinate lyase OS=Glossina morsitans morsitans PE=2 SV=1
364	1	tr|D3TRS8|D3TRS8_GLOMM	127	11140	4	1	0.31	Cytochrome c oxidase subunit VIb COX12 OS=Glossina morsitans morsitans PE=4 SV=1
365	1	tr|D3TRQ2|D3TRQ2_GLOMM	127	25262	3	2	0.28	Ferritin OS=Glossina morsitans morsitans PE=2 SV=1
369	1	tr|D3TLY7|D3TLY7_GLOMM	122	82660	4	2	0.08	Putative serine protease OS=Glossina morsitans morsitans PE=2 SV=1
370	1	tr|D3TR12|D3TR12_GLOMM	122	52741	6	3	0.20	NADH-ubiquinone oxidoreductase NDUFS2/49 kDa subunit OS=G. morsitans morsitans PE=2 SV=1
371	1	tr|D3TM41|D3TM41_GLOMM	122	51904	4	1	0.06	Eukaryotic translation initiation factor 3 subunit E OS=Glossina morsitans morsitans PE=2 SV=1
372	1	tr|D3TRV5|D3TRV5_GLOMM	122	36382	3	1	0.09	Eukaryotic translation initiation factor 3 subunit I OS=Glossina morsitans morsitans PE=2 SV=1
373	1	tr|D3TKX9|D3TKX9_GLOMM	121	75455	4	3	0.14	Glycine decarboxylase (Fragment) OS=Glossina morsitans morsitans PE=2 SV=1
375	1	tr|D3TPB0|D3TPB0_GLOMM	121	37610	3	1	0.09	Asparaginase OS=Glossina morsitans morsitans PE=2 SV=1
377	1	tr|D3TM76|D3TM76_GLOMM	120	36577	3	1	0.09	Ester hydrolase C11orf54-like protein OS=Glossina morsitans morsitans PE=2 SV=1
378	1	tr|D3TND8|D3TND8_GLOMM	120	41041	4	3	0.26	GDP-mannose pyrophosphorylase OS=Glossina morsitans morsitans PE=2 SV=1
379	1	tr|D3TPY6|D3TPY6_GLOMM	119	15297	4	2	0.49	40S ribosomal protein S24 OS=Glossina morsitans morsitans PE=2 SV=1
383	1	tr|D3TS33|D3TS33_GLOMM	115	52266	3	2	0.13	NADH dehydrogenase flavoprotein 1 ubiquinone OS=Glossina morsitans morsitans PE=2 SV=1
384	1	tr|D3TKS9|D3TKS9_GLOMM	115	19349	4	2	0.62	Ectonucleoside triphosphate diphosphohydrolase 5 (Fragment) OS=G. m. morsitans PE=2 SV=1
385	1	tr|D3TPQ5|D3TPQ5_GLOMM	114	24725	5	1	0.14	Putative fumarylacetoacetate hydralase OS=Glossina morsitans morsitans PE=2 SV=1
386	1	tr|D3TLX9|D3TLX9_GLOMM	112	49229	3	2	0.14	Yolk protein OS=Glossina morsitans morsitans PE=2 SV=1
387	1	tr|D3TMQ7|D3TMQ7_GLOMM	110	82423	4	2	0.08	Dipeptidyl peptidase III OS=Glossina morsitans morsitans PE=2 SV=1
388	1	tr|D3TNM4|D3TNM4_GLOMM	110	19992	3	3	0.59	Microtubule-binding protein OS=Glossina morsitans morsitans PE=2 SV=1
391	1	tr|D3TMW2|D3TMW2_GLOMM	109	30923	2	1	0.11	Proteasome subunit beta type OS=Glossina morsitans morsitans PE=2 SV=1
392	1	tr|D3TMS9|D3TMS9_GLOMM	109	32141	3	2	0.22	NIPSNAP1 protein OS=Glossina morsitans morsitans PE=2 SV=1
393	1	tr|D3TM79|D3TM79_GLOMM	108	35967	5	3	0.30	3-hydroxyacyl-CoA dehydrogenase OS=Glossina morsitans morsitans PE=2 SV=1
394	1	tr|D3TNG0|D3TNG0_GLOMM	108	22231	3	2	0.32	Ca2+/calmodulin-dependent protein phosphatase OS=Glossina morsitans morsitans PE=2 SV=1
398	1	tr|D3TSB0|D3TSB0_GLOMM	106	56053	3	3	0.19	Disulfide isomerase OS=Glossina morsitans morsitans PE=2 SV=1
399	1	tr|D3TMI8|D3TMI8_GLOMM	105	58586	2	1	0.06	Cystathionine beta-synthase s OS=Glossina morsitans morsitans PE=2 SV=1
403	1	tr|D3TPR2|D3TPR2_GLOMM	102	16676	2	1	0.20	Myosin essential light chain OS=Glossina morsitans morsitans PE=2 SV=1
405	1	tr|D3TN18|D3TN18_GLOMM	101	20609	5	3	0.57	Mitochondrial F1F0-ATP synthase subunit D/ATP7 OS=Glossina morsitans morsitans PE=2 SV=1
408	1	tr|D3TQS0|D3TQS0_GLOMM	99	27355	2	1	0.12	Putative dehydrogenase OS=Glossina morsitans morsitans PE=2 SV=1
411	1	tr|Q694A8|Q694A8_GLOMM	98	18120	3	2	0.41	Putative peroxiredoxin (Fragment) OS=Glossina morsitans morsitans PE=2 SV=1
413	1	tr|D3TMX9|D3TMX9_GLOMM	97	34215	3	2	0.32	Tetratricopeptide repeat protein KIAA0103 OS=Glossina morsitans morsitans PE=2 SV=1
415	1	tr|D3TP39|D3TP39_GLOMM	95	76270	3	2	0.09	Mitochondrial aspartate/glutamate carrier protein aralar/citrin OS=G. m. morsitans PE=2 SV=1
416	1	tr|D3TLL2|D3TLL2_GLOMM	95	35858	2	2	0.19	Purine nucleoside phosphorylase OS=Glossina morsitans morsitans PE=2 SV=1
417	1	tr|K7Z4R8|K7Z4R8_9MUSC	94	36309	2	1	0.09	Glycinamide ribotide transformylase (Fragment) OS=Glossina morsitans GN=gart PE=4 SV=1
418	1	tr|D3TQG3|D3TQG3_GLOMM	94	16427	2	1	0.45	Hypothetical conserved protein OS=Glossina morsitans morsitans PE=2 SV=1
419	1	tr|D3TPY1|D3TPY1_GLOMM	94	72057	2	2	0.09	Oligosaccharyltransferase delta subunit OS=Glossina morsitans morsitans PE=2 SV=1
422	1	tr|D3TMF9|D3TMF9_GLOMM	93	48961	3	2	0.14	26S proteasome regulatory complex ATPase RPT1 OS=Glossina morsitans morsitans PE=2 SV=1
425	1	tr|D3TLF2|D3TLF2_GLOMM	92	89946	4	2	0.07	Adenosine monophosphate deaminase OS=Glossina morsitans morsitans PE=2 SV=1
426	1	tr|D3TLH1|D3TLH1_GLOMM	92	16098	4	2	0.77	Vacuolar H+-ATPase v0 sector subunits C/C OS=Glossina morsitans morsitans PE=2 SV=1
427	1	tr|D3TM11|D3TM11_GLOMM	91	47393	2	1	0.07	Phosphoribosylamidoimidazole-succinocarboxamide synthase OS=G. morsitans morsitans PE=2 SV=1
432	1	tr|D3TNH4|D3TNH4_GLOMM	89	70807	2	1	0.05	Nuclear envelope protein lamin OS=Glossina morsitans morsitans PE=2 SV=1
433	1	tr|D3TSA6|D3TSA6_GLOMM	88	67054	2	1	0.05	Electron transfer flavoprotein ubiquinone oxidoreductase OS=G. morsitans morsitans PE=2 SV=1
434	1	tr|D3TQX4|D3TQX4_GLOMM	88	21132	4	3	0.56	60S ribosomal protein L18a OS=Glossina morsitans morsitans PE=2 SV=1
435	1	tr|D3TLT4|D3TLT4_GLOMM	87	45692	3	2	0.15	26S proteasome regulatory complex subunit RPN7/PSMD6 OS=G. morsitans morsitans PE=2 SV=1
438	1	tr|Q0QHK7|Q0QHK7_GLOMM	86	53961	2	1	0.06	1-pyrroline-5-carboxylate dehydrogenase 1 OS=Glossina morsitans morsitans PE=2 SV=1
439	1	tr|D3TRL3|D3TRL3_GLOMM	85	11077	4	1	0.31	Mitochondrial F1F0-ATP synthase subunit G/ATP20 OS=Glossina morsitans morsitans PE=4 SV=1
440	1	tr|D3TMM6|D3TMM6_GLOMM	85	77618	3	3	0.13	Carnitine O-acyltransferase CPT2/YAT1 OS=Glossina morsitans morsitans PE=2 SV=1
442	1	tr|D3TME4|D3TME4_GLOMM	84	14035	5	2	0.55	Cytochrome c oxidase subunit Vb COX4 OS=Glossina morsitans morsitans PE=2 SV=1
443	1	tr|D3TP07|D3TP07_GLOMM	84	28260	3	2	0.25	Proteasome subunit alpha type OS=Glossina morsitans morsitans PE=2 SV=1
444	1	tr|D3TN53|D3TN53_GLOMM	84	58206	4	2	0.12	Clathrin adaptor complex medium subunit OS=Glossina morsitans morsitans PE=2 SV=1
446	1	tr|D3TN29|D3TN29_GLOMM	83	43949	3	2	0.16	26S proteasome regulatory complex subunit RPN9/PSMD13 OS=G. morsitans morsitans PE=2 SV=1
447	1	tr|D3TLW1|D3TLW1_GLOMM	81	43309	2	1	0.08	Nucleosome assembly protein 1 OS=Glossina morsitans morsitans PE=2 SV=1
449	1	tr|D3TQZ6|D3TQZ6_GLOMM	81	30833	3	3	0.36	Ribosomal protein L7A OS=Glossina morsitans morsitans PE=2 SV=1
452	1	tr|D3TQQ6|D3TQQ6_GLOMM	80	21101	2	2	0.34	Ca2+-binding protein OS=Glossina morsitans morsitans PE=2 SV=1
453	1	tr|I2CMG2|I2CMG2_GLOMM	79	79495	2	2	0.08	Ceramidase OS=Glossina morsitans morsitans PE=2 SV=1
454	1	tr|A3FMN3|A3FMN3_GLOMM	79	44601	3	3	0.24	Tsal2 form A OS=Glossina morsitans morsitans GN=tsal2a PE=2 SV=1
456	1	tr|D3TLM0|D3TLM0_GLOMM	78	29192	2	1	0.11	Uncharacterized conserved protein OS=Glossina morsitans morsitans PE=2 SV=1
457	1	tr|D3TMP4|D3TMP4_GLOMM	78	28531	1	1	0.12	Hypothetical conserved protein OS=Glossina morsitans morsitans PE=2 SV=1
460	1	tr|D3TLY4|D3TLY4_GLOMM	77	46677	2	1	0.07	NADH-ubiquinone oxidoreductase NDUFA10/42kDa subunit OS=G. morsitans morsitans PE=2 SV=1
462	1	tr|D3TLJ8|D3TLJ8_GLOMM	76	55776	2	1	0.12	Dihydrolipoamide S-acetyltransferase OS=Glossina morsitans morsitans PE=2 SV=1
463	1	tr|D3TMG5|D3TMG5_GLOMM	76	31453	3	1	0.11	Mitochondrial oxoglutarate/malate carrier protein OS=Glossina morsitans morsitans PE=2 SV=1
464	1	tr|D3TLC8|D3TLC8_GLOMM	73	47288	2	2	0.14	Glycine C-acetyltransferase/2-amino-3-ketobutyrate-CoA ligase OS=G. morsitans morsitans PE=2 SV=1
470	1	tr|D3TL16|D3TL16_GLOMM	71	37956	3	1	0.09	D-aspartate oxidase (Fragment) OS=Glossina morsitans morsitans PE=2 SV=1
471	1	tr|D3TNM0|D3TNM0_GLOMM	70	61436	1	1	0.05	Glutamate decarboxylase/sphingosine phosphate lyase OS=Glossina morsitans morsitans PE=2 SV=1
476	1	tr|D3TLV3|D3TLV3_GLOMM	69	78194	2	2	0.09	Methylcrotonoyl-coenzyme A carboxylase 1 alpha OS=Glossina morsitans morsitans PE=2 SV=1
477	1	tr|D3TP78|D3TP78_GLOMM	69	27384	2	1	0.12	Reductases OS=Glossina morsitans morsitans PE=2 SV=1
478	1	tr|D3TRY7|D3TRY7_GLOMM	68	21453	2	1	0.34	Crystallin alpha B OS=Glossina morsitans morsitans PE=2 SV=1
479	1	tr|D3TPX1|D3TPX1_GLOMM	68	40910	2	1	0.08	Aldose 1-epimerase OS=Glossina morsitans morsitans PE=2 SV=1
482	1	tr|D3TPA0|D3TPA0_GLOMM	67	33904	2	1	0.10	Cytochrome C1 OS=Glossina morsitans morsitans PE=2 SV=1
497	1	tr|D3TNF8|D3TNF8_GLOMM	61	31324	3	2	0.22	Proteasome subunit beta type OS=Glossina morsitans morsitans PE=2 SV=1
498	1	tr|D3TM90|D3TM90_GLOMM	61	63620	2	1	0.05	5' nucleotidase OS=Glossina morsitans morsitans PE=2 SV=1
501	1	tr|D3TQR7|D3TQR7_GLOMM	60	26323	2	2	0.27	Aquaporin OS=Glossina morsitans morsitans PE=2 SV=1
502	1	tr|D3TLL4|D3TLL4_GLOMM	60	55790	2	2	0.12	Succinyl-CoA:3-ketoacid-coenzyme A transferase OS=Glossina morsitans morsitans PE=2 SV=1
504	1	tr|Q2PQQ0|Q2PQQ0_GLOMM	60	46458	2	2	0.15	Serine protease inhibitor 4 OS=Glossina morsitans morsitans GN=Spn4 PE=2 SV=1
505	1	tr|D3TRX6|D3TRX6_GLOMM	60	57848	2	2	0.12	FAD oxidoreductase OS=Glossina morsitans morsitans PE=2 SV=1
506	1	tr|D3TRI6|D3TRI6_GLOMM	59	16694	1	1	0.20	Hypothetical conserved protein OS=Glossina morsitans morsitans PE=2 SV=1
507	1	tr|D3TNI9|D3TNI9_GLOMM	59	33730	2	1	0.10	Dehydrogenase/reductase SdR family member OS=Glossina morsitans morsitans PE=2 SV=1
510	1	tr|D3TP20|D3TP20_GLOMM	59	70512	1	1	0.05	Phosphoglucomutase OS=Glossina morsitans morsitans PE=2 SV=1
511	1	tr|D3TMH4|D3TMH4_GLOMM	59	39195	3	3	0.28	Galactose-4-epimerase UDP OS=Glossina morsitans morsitans PE=2 SV=1
512	1	tr|D3TLT0|D3TLT0_GLOMM	59	45898	1	1	0.07	Molecular chaperone OS=Glossina morsitans morsitans PE=2 SV=1
513	1	tr|D3TS34|D3TS34_GLOMM	58	32961	2	2	0.21	Mitochondrial carnitine-acylcarnitine carrier protein OS=Glossina morsitans morsitans PE=2 SV=1
515	1	tr|D3TPZ1|D3TPZ1_GLOMM	58	66902	2	1	0.05	Sulfite oxidase OS=Glossina morsitans morsitans PE=2 SV=1
516	1	tr|D3TSD5|D3TSD5_GLOMM	57	13320	1	1	0.26	40s ribosomal protein S26 OS=Glossina morsitans morsitans PE=4 SV=1
519	1	tr|D3TM31|D3TM31_GLOMM	57	24925	2	1	0.13	Tetraspanin 42Ei OS=Glossina morsitans morsitans PE=2 SV=1
521	1	tr|D3TN40|D3TN40_GLOMM	56	30002	1	1	0.11	Proteasome subunit beta type OS=Glossina morsitans morsitans PE=2 SV=1
523	1	tr|D3TQJ8|D3TQJ8_GLOMM	56	42358	1	1	0.08	Spermidine synthase OS=Glossina morsitans morsitans PE=2 SV=1
524	1	tr|D3TLX2|D3TLX2_GLOMM	56	47979	2	2	0.14	Thioredoxin/protein disulfide isomerase OS=Glossina morsitans morsitans PE=2 SV=1
525	1	tr|D3TQC5|D3TQC5_GLOMM	56	55514	1	1	0.06	Muscle LIM protein at 84B OS=Glossina morsitans morsitans PE=2 SV=1
527	1	tr|D3TM92|D3TM92_GLOMM	56	24717	2	2	0.29	Gamma-interferon inducible lysosomal thiol reductase OS=Glossina morsitans morsitans PE=2 SV=1
534	1	tr|D3TNK3|D3TNK3_GLOMM	55	18646	1	1	0.18	Translocon-associated complex TRAP delta subunit OS=Glossina morsitans morsitans PE=2 SV=1
535	1	tr|D3TRK8|D3TRK8_GLOMM	55	51821	2	1	0.06	Adenylosuccinate synthetase OS=Glossina morsitans morsitans PE=2 SV=1
537	1	tr|D3TMM0|D3TMM0_GLOMM	54	39417	2	2	0.17	Ureidoglycolate dehydrogenase OS=Glossina morsitans morsitans PE=2 SV=1
538	1	tr|D3TN58|D3TN58_GLOMM	54	56422	1	1	0.06	26S proteasome regulatory complex subunit RPN3/PSMD3 OS=G. morsitans morsitans PE=2 SV=1
540	1	tr|D3TRW9|D3TRW9_GLOMM	54	14465	1	1	0.24	Fau hypothetical conserved protein OS=Glossina morsitans morsitans PE=2 SV=1
541	1	tr|D3TNI0|D3TNI0_GLOMM	53	47965	1	1	0.07	Hypothetical conserved protein OS=Glossina morsitans morsitans PE=2 SV=1
545	1	tr|D3TPN0|D3TPN0_GLOMM	52	53374	1	1	0.06	Membrane glycoprotein LIG-1 OS=Glossina morsitans morsitans PE=2 SV=1
549	1	tr|D3TMN3|D3TMN3_GLOMM	51	44072	1	1	0.07	Carbon-nitrogen hydrolase OS=Glossina morsitans morsitans PE=2 SV=1
551	1	tr|D3TQ81|D3TQ81_GLOMM	51	46008	1	1	0.07	Coproporphyrinogen III oxidase CPO/HEM13 OS=Glossina morsitans morsitans PE=2 SV=1
558	1	tr|D3TLD4|D3TLD4_GLOMM	50	44981	1	1	0.07	Lysophosphatidic acid acyltransferase OS=Glossina morsitans morsitans PE=2 SV=1
560	1	tr|Q968A1|Q968A1_GLOMM	50	29610	1	1	0.11	Putative zinc-metalloproteinase OS=Glossina morsitans morsitans PE=2 SV=1
561	1	tr|D3TRH0|D3TRH0_GLOMM	50	20235	1	1	0.17	Adenine phosphoribosyl transferases OS=Glossina morsitans morsitans PE=2 SV=1
564	1	tr|D3TL17|D3TL17_GLOMM	49	38892	1	1	0.09	26S proteasome regulatory complex subunit RPN10/PSMD4 (Fragment) OS=G. m. morsitans PE=2 SV=1
565	1	tr|D3TND0|D3TND0_GLOMM	49	58817	1	1	0.06	Ribosome bioproteinsis protein Nop58p/Nop5p OS=Glossina morsitans morsitans PE=2 SV=1
570	1	tr|D3TQD0|D3TQD0_GLOMM	48	26027	1	1	0.13	20S proteasome regulatory subunit beta type PSMB1/PRE7 OS=G. morsitans morsitans PE=2 SV=1
574	1	tr|D3TN47|D3TN47_GLOMM	47	35692	1	1	0.09	Phosphatidylinositol transfer protein SEC14 OS=Glossina morsitans morsitans PE=2 SV=1
576	1	tr|D3TRT7|D3TRT7_GLOMM	47	42849	2	1	0.08	Peptidyl-prolyl cis-trans isomerase OS=Glossina morsitans morsitans PE=2 SV=1
579	1	tr|D3TNZ7|D3TNZ7_GLOMM	46	41252	1	1	0.08	Nucleotide excision repair factor NEF2 RAD23 component OS=Glossina morsitans morsitans PE=2 SV=1
581	1	tr|D3TL15|D3TL15_GLOMM	46	27298	1	1	0.12	Midgut trypsin (Fragment) OS=Glossina morsitans morsitans PE=2 SV=1
582	1	tr|D3TP92|D3TP92_GLOMM	45	59285	1	1	0.06	Acyl-CoA reductase OS=Glossina morsitans morsitans PE=2 SV=1
583	1	tr|D3TPE1|D3TPE1_GLOMM	45	24730	1	1	0.14	60S ribosomal protein L13 OS=Glossina morsitans morsitans PE=2 SV=1
584	1	tr|I2CMG0|I2CMG0_GLOMM	45	78371	1	1	0.04	Acid sphingomyelinase 3 OS=Glossina morsitans morsitans PE=2 SV=1
586	1	tr|D3TM55|D3TM55_GLOMM	45	42888	1	1	0.08	Putative membrane protein OS=Glossina morsitans morsitans PE=2 SV=1
590	1	tr|D3TP23|D3TP23_GLOMM	45	21892	1	1	0.15	Translocon-associated complex TRAP gamma subunit OS=Glossina morsitans morsitans PE=2 SV=1
591	1	tr|D3TS18|D3TS18_GLOMM	45	21052	1	1	0.16	Hsp90 co-chaperone p23 OS=Glossina morsitans morsitans PE=2 SV=1
596	1	tr|D3TMI1|D3TMI1_GLOMM	44	17625	1	1	0.19	Microsomal glutathione S-transferase-like protein OS=Glossina morsitans morsitans PE=2 SV=1
598	1	tr|D3TNM8|D3TNM8_GLOMM	44	76731	1	1	0.04	NADPH--cytochrome P450 reductase OS=Glossina morsitans morsitans PE=2 SV=1
599	1	tr|Q8MX87|Q8MX87_GLOMM	44	73183	1	1	0.04	Transferrin OS=Glossina morsitans morsitans PE=2 SV=3
601	1	tr|D3TP27|D3TP27_GLOMM	44	20643	1	1	0.16	Hypothetical conserved protein OS=Glossina morsitans morsitans PE=2 SV=1
604	1	tr|D3TM50|D3TM50_GLOMM	43	52627	1	1	0.06	Kynurenine 3-monooxygenase OS=Glossina morsitans morsitans PE=2 SV=1
606	1	tr|D3TLQ9|D3TLQ9_GLOMM	43	41825	1	1	0.08	Formaldehyde dehydrogenase OS=Glossina morsitans morsitans PE=2 SV=1
608	1	tr|D3TLF7|D3TLF7_GLOMM	43	62328	1	1	0.05	Cysteinyl-tRNA synthetase OS=Glossina morsitans morsitans PE=2 SV=1
612	1	tr|D3TQA5|D3TQA5_GLOMM	43	29500	1	1	0.11	Proteasome subunit alpha type OS=Glossina morsitans morsitans PE=2 SV=1
614	1	tr|D3TPG1|D3TPG1_GLOMM	43	58511	1	1	0.06	Ribulose kinase OS=Glossina morsitans morsitans PE=2 SV=1
619	1	tr|D3TKS6|D3TKS6_GLOMM	42	61045	1	1	0.05	Translocase of outer membrane 70 (Fragment) OS=Glossina morsitans morsitans PE=2 SV=1
622	1	tr|D3TP91|D3TP91_GLOMM	42	37932	1	1	0.09	Mu-crystallin OS=Glossina morsitans morsitans PE=2 SV=1
625	1	tr|D3TNM7|D3TNM7_GLOMM	41	34574	1	1	0.10	Glyoxylase OS=Glossina morsitans morsitans PE=2 SV=1
627	1	tr|D3TMP5|D3TMP5_GLOMM	41	43152	1	1	0.08	Putative dehydrogenase OS=Glossina morsitans morsitans PE=2 SV=1
629	1	tr|D3TLX5|D3TLX5_GLOMM	41	30521	1	1	0.11	Eukaryotic translation initiation factor 3 subunit G OS=Glossina morsitans morsitans PE=2 SV=1
630	1	tr|D3TLB7|D3TLB7_GLOMM	41	18707	1	1	0.18	Coactosin-like protein OS=Glossina morsitans morsitans PE=2 SV=1
631	1	tr|Q0QHL1|Q0QHL1_GLOMM	41	43477	1	1	0.08	Isocitrate dehydrogenase (NAD+) 1 OS=Glossina morsitans morsitans PE=2 SV=1
632	1	tr|D3TRK3|D3TRK3_GLOMM	40	35983	1	1	0.09	Hydroxysteroid dehydrogenase 12 17-beta OS=Glossina morsitans morsitans PE=2 SV=1
637	1	tr|D3TR41|D3TR41_GLOMM	40	29305	1	1	0.11	Alcohol dehydrogenase 1 OS=Glossina morsitans morsitans PE=2 SV=1
644	1	tr|D3TNC1|D3TNC1_GLOMM	39	28208	1	1	0.12	Putative membrane protein OS=Glossina morsitans morsitans PE=2 SV=1
647	1	tr|D3TNV1|D3TNV1_GLOMM	39	27593	1	1	0.12	Tetraspanin family integral membrane protein OS=Glossina morsitans morsitans PE=2 SV=1
649	1	tr|D2EBA7|D2EBA7_GLOMM	39	14756	1	1	0.23	Chemosensory protein 1 OS=Glossina morsitans morsitans GN=csp1 PE=2 SV=1
654	1	tr|D3TMP8|D3TMP8_GLOMM	38	23074	1	1	0.15	Heat shock protein 23 OS=Glossina morsitans morsitans PE=2 SV=1
657	1	tr|D3TMH0|D3TMH0_GLOMM	38	18070	1	1	0.19	Translation initiation factor 5A OS=Glossina morsitans morsitans PE=2 SV=1
659	1	tr|D3TLD2|D3TLD2_GLOMM	38	55576	1	1	0.06	Programmed cell death 4a OS=Glossina morsitans morsitans PE=2 SV=1
660	1	tr|D3TS67|D3TS67_GLOMM	38	39490	1	1	0.08	Hypothetical conserved protein OS=Glossina morsitans morsitans PE=2 SV=1
666	1	tr|D3TQB3|D3TQB3_GLOMM	38	20989	1	1	0.16	Ras-related GTPase OS=Glossina morsitans morsitans PE=2 SV=1
668	1	tr|D3TL13|D3TL13_GLOMM	38	77130	1	1	0.04	M13 family peptidase (Fragment) OS=Glossina morsitans morsitans PE=2 SV=1
675	1	tr|Q2PZ04|Q2PZ04_GLOMM	37	49251	1	1	0.07	Lipophorin (Fragment) OS=Glossina morsitans morsitans PE=2 SV=1
676	1	tr|D3TKZ5|D3TKZ5_GLOMM	37	27300	1	1	0.12	Midgut trypsin (Fragment) OS=Glossina morsitans morsitans PE=2 SV=1
677	1	tr|D3TMB8|D3TMB8_GLOMM	37	24676	1	1	0.14	Superoxide dismutase OS=Glossina morsitans morsitans PE=2 SV=1
678	1	tr|D3TM59|D3TM59_GLOMM	37	32243	1	1	0.10	Hypothetical conserved protein OS=Glossina morsitans morsitans PE=2 SV=1
679	1	tr|D3TNZ6|D3TNZ6_GLOMM	37	39713	1	1	0.08	Sorbitol dehydrogenase OS=Glossina morsitans morsitans PE=2 SV=1
INSECTS - Miscellaneous
186	1	sp|P12831|CYC_SARPE	385	11901	14	5	4.92	Cytochrome c OS=Sarcophaga peregrina PE=1 SV=2
MAMMALS
4	2	sp|P60709|ACTB_HUMAN	15924	42052	443	21	92.49	Actin, cytoplasmic 1 OS=Homo sapiens GN=ACTB PE=1 SV=1
197	1	sp|P04264|K2C1_HUMAN	364	66170	11	8	0.47	Keratin, type II cytoskeletal 1 OS=Homo sapiens GN=KRT1 PE=1 SV=6
1	1	tr|D0U270|D0U270_MUSMC	67027	15944	1494	19	70117.46	Beta-globin OS=Mus musculus castaneus GN=Hbbt1 PE=3 SV=1
1	2	tr|A8DUK2|A8DUK2_MOUSE	58985	16280	1289	16	18220.26	Beta-globin OS=Mus musculus GN=Hbb-b1 PE=3 SV=1
1	3	tr|B1Q450|B1Q450_MOUSE	43274	15887	980	11	1568.82	Hemoglobin beta chain subunit OS=Mus musculus GN=Hbb-b1 PE=2 SV=1
1	4	tr|D0U286|D0U286_MUSCE	36041	15985	739	10	263.80	Beta-globin OS=Mus cervicolor GN=Hbbt2 PE=3 SV=1
1	5	tr|D0U284|D0U284_MUSMC	33382	15938	811	18	4743.04	Beta-globin OS=Mus musculus castaneus GN=Hbbt2 PE=3 SV=1
1	6	tr|D0U278|D0U278_MUSPA	22296	15856	523	7	47.09	Beta-globin OS=Mus pahari GN=Hbbt1 PE=3 SV=1
1	7	tr|D0U283|D0U283_MUSCR	22223	16006	519	8	45.88	Beta-globin OS=Mus caroli GN=Hbbt2 PE=3 SV=1
2	1	tr|Q546G4|Q546G4_MOUSE	27265	70700	728	40	20.90	Albumin 1 OS=Mus musculus GN=Alb PE=2 SV=1
3	1	tr|A8DUV3|A8DUV3_MOUSE	25781	15133	705	13	293.52	Alpha-globin OS=Mus musculus GN=Hba-a1 PE=3 SV=1
3	2	tr|A8DUV1|A8DUV1_MOUSE	14487	15189	488	12	188.22	Alpha-globin OS=Mus musculus GN=Hba-a1 PE=3 SV=1
3	4	tr|Q9CWS5|Q9CWS5_MOUSE	8971	15138	280	12	86.10	Putative uncharacterized protein OS=Mus musculus GN=Hba-a2 PE=2 SV=1
4	6	tr|Q3U122|Q3U122_MOUSE	6330	42367	210	11	7.81	Putative uncharacterized protein OS=Mus musculus GN=Acta2 PE=2 SV=1
4	7	sp|Q8BFZ3|ACTBL_MOUSE	2657	42319	78	7	2.09	Beta-actin-like protein 2 OS=Mus musculus GN=Actbl2 PE=1 SV=1
9	1	sp|P07759|SPA3K_MOUSE	8992	47021	194	20	7.17	Serine protease inhibitor A3K OS=Mus musculus GN=Serpina3k PE=1 SV=2
9	2	sp|Q91WP6|SPA3N_MOUSE	1667	46859	52	7	1.42	Serine protease inhibitor A3N OS=Mus musculus GN=Serpina3n PE=1 SV=1
10	2	sp|Q03265|ATPA_MOUSE	3533	59830	147	12	1.35	ATP synthase subunit alpha, mitochondrial OS=Mus musculus GN=Atp5a1 PE=1 SV=1
12	4	sp|P20029|GRP78_MOUSE	2381	72492	77	9	0.94	78 kDa glucose-regulated protein OS=Mus musculus GN=Hspa5 PE=1 SV=3
12	9	sp|P16627|HS71L_MOUSE	915	70992	36	4	0.20	Heat shock 70 kDa protein 1-like OS=Mus musculus GN=Hspa1l PE=2 SV=4
19	1	sp|Q921I1|TRFE_MOUSE	4174	78841	119	21	1.77	Serotransferrin OS=Mus musculus GN=Tf PE=1 SV=1
20	2	sp|P16858|G3P_MOUSE	419	36072	22	3	0.30	Glyceraldehyde-3-phosphate dehydrogenase OS=Mus musculus GN=Gapdh PE=1 SV=2
23	1	tr|Q3KQQ4|Q3KQQ4_MOUSE	3523	46039	94	14	2.99	Serpina1a protein OS=Mus musculus GN=Serpina1b PE=2 SV=1
23	2	sp|Q00896|A1AT3_MOUSE	2412	45966	71	13	2.74	Alpha-1-antitrypsin 1-3 OS=Mus musculus GN=Serpina1c PE=1 SV=2
25	2	sp|P62814|VATB2_MOUSE	1392	56857	47	5	0.48	V-type proton ATPase subunit B, brain isoform OS=Mus musculus GN=Atp6v1b2 PE=1 SV=1
26	1	tr|D3YW52|D3YW52_MOUSE	3330	168602	110	32	0.96	Alpha-2-macroglobulin OS=Mus musculus GN=Pzp PE=2 SV=1
63	1	sp|P01027|CO3_MOUSE	1312	187905	48	20	0.41	Complement C3 OS=Mus musculus GN=C3 PE=1 SV=3
68	1	sp|Q61171|PRDX2_MOUSE	1178	21936	36	8	3.14	Peroxiredoxin-2 OS=Mus musculus GN=Prdx2 PE=1 SV=3
89	1	sp|P28665|MUG1_MOUSE	888	166618	33	9	0.26	Murinoglobulin-1 OS=Mus musculus GN=Mug1 PE=1 SV=3
98	1	sp|P00920|CAH2_MOUSE	801	29129	23	4	1.65	Carbonic anhydrase 2 OS=Mus musculus GN=Ca2 PE=1 SV=4
99	1	sp|P23953|EST1C_MOUSE	792	61302	21	6	0.52	Carboxylesterase 1C OS=Mus musculus GN=Ces1c PE=1 SV=4
117	2	tr|A2AFQ2|A2AFQ2_MOUSE	92	28470	5	1	0.12	3-hydroxyacyl-CoA dehydrogenase type-2 OS=Mus musculus GN=Hsd17b10 PE=2 SV=1
139	1	sp|P01872|IGHM_MOUSE	574	50625	13	3	0.21	Ig mu chain C region secreted form OS=Mus musculus GN=Igh-6 PE=1 SV=2
141	1	tr|Q3UEM7|Q3UEM7_MOUSE	568	50044	19	6	0.56	Putative uncharacterized protein OS=Mus musculus GN=Fgg PE=2 SV=1
155	1	tr|Q5M9K1|Q5M9K1_MOUSE	538	15880	12	5	2.20	Transthyretin OS=Mus musculus GN=Ttr PE=2 SV=1
161	1	tr|Q3U6G1|Q3U6G1_MOUSE	501	22297	15	3	1.01	Biliverdin reductase B (Flavin reductase (NADPH)) OS=Mus musculus GN=Blvrb PE=2 SV=1
170	1	tr|Q3TAJ4|Q3TAJ4_MOUSE	454	103440	21	7	0.24	Putative uncharacterized protein OS=Mus musculus GN=Slc4a1 PE=2 SV=1
197	2	tr|E9Q1Z0|E9Q1Z0_MOUSE	86	58587	4	3	0.18	Protein 4732456N10Rik OS=Mus musculus GN=4732456N10Rik PE=3 SV=1
213	1	tr|E9PV24|E9PV24_MOUSE	315	88117	10	3	0.12	Protein Fga OS=Mus musculus GN=Fga PE=2 SV=1
216	1	tr|A1L0U3|A1L0U3_MOUSE	309	15077	14	3	1.25	Histone H3 (Fragment) OS=Mus musculus GN=Hist1h3e PE=2 SV=1
235	1	tr|Q543J5|Q543J5_MOUSE	268	52484	8	3	0.36	Antithrombin OS=Mus musculus GN=Serpinc1 PE=2 SV=1
236	1	tr|B2RX08|B2RX08_MOUSE	268	268851	7	5	0.06	Spectrin beta 1 OS=Mus musculus GN=Sptb PE=2 SV=1
249	1	tr|Q3TGR2|Q3TGR2_MOUSE	234	55402	6	3	0.19	Fibrinogen, B beta polypeptide, isoform CRA_a OS=Mus musculus GN=Fgb PE=2 SV=1
294	1	sp|P08032|SPTA1_MOUSE	176	280833	7	5	0.06	Spectrin alpha chain, erythrocytic 1 OS=Mus musculus GN=Spta1 PE=2 SV=3
300	1	tr|Q0PD66|Q0PD66_MOUSE	170	22344	8	3	0.52	RAB1B, member RAS oncogene family, isoform CRA_c OS=Mus musculus GN=Rab1b PE=2 SV=1
307	1	sp|Q91X72|HEMO_MOUSE	166	52026	5	1	0.13	Hemopexin OS=Mus musculus GN=Hpx PE=1 SV=2
320	1	tr|Q3TBB4|Q3TBB4_MOUSE	155	203819	5	3	0.05	Putative uncharacterized protein (Fragment) OS=Mus musculus GN=Fn1 PE=2 SV=1
323	1	tr|Q3V2G1|Q3V2G1_MOUSE	150	30666	5	2	0.23	Putative uncharacterized protein OS=Mus musculus GN=Apoa1 PE=2 SV=1
395	1	sp|P08228|SODC_MOUSE	107	16104	4	3	0.77	Superoxide dismutase [Cu-Zn] OS=Mus musculus GN=Sod1 PE=1 SV=2
404	1	tr|Q3UHS6|Q3UHS6_MOUSE	101	271836	4	2	0.02	Putative uncharacterized protein OS=Mus musculus GN=Tln1 PE=2 SV=1
406	1	tr|Q9EQI5|Q9EQI5_MOUSE	100	12586	4	1	0.27	Chemokine (C-X-C motif) ligand 7, isoform CRA_b OS=Mus musculus GN=Ppbp PE=4 SV=1
407	1	tr|Q3UC02|Q3UC02_MOUSE	100	18590	3	2	0.40	MCG23457 OS=Mus musculus GN=Rps11 PE=2 SV=1
424	1	tr|Q0VGY9|Q0VGY9_MOUSE	92	207994	3	3	0.05	Ank1 protein OS=Mus musculus GN=Ank1 PE=2 SV=1
445	1	sp|P21614|VTDB_MOUSE	84	55162	2	2	0.12	Vitamin D-binding protein OS=Mus musculus GN=Gc PE=1 SV=2
458	1	tr|Q8BPA1|Q8BPA1_MOUSE	78	31744	1	1	0.10	Putative uncharacterized protein OS=Mus musculus GN=Stom PE=2 SV=1
466	1	tr|Q65ZI1|Q65ZI1_MOUSE	73	28053	2	1	0.12	Anti-HIV-1 reverse transcriptase single-chain variable OS=Mus musculus GN=Igkv5-39 PE=1 SV=1
486	1	sp|P11352|GPX1_MOUSE	66	22544	2	2	0.32	Glutathione peroxidase 1 OS=Mus musculus GN=Gpx1 PE=1 SV=2
492	1	tr|A5GZX3|A5GZX3_MOUSE	63	20967	3	2	0.35	Glyoxalase 1 OS=Mus musculus GN=Glo1 PE=2 SV=1
530	1	tr|Q3TCI7|Q3TCI7_MOUSE	55	36818	2	1	0.09	Putative uncharacterized protein OS=Mus musculus GN=Ldha PE=2 SV=1
543	1	tr|Q3V1T9|Q3V1T9_MOUSE	53	93485	2	1	0.04	Putative uncharacterized protein OS=Mus musculus GN=Plg PE=2 SV=1
547	1	tr|A2A837|A2A837_MOUSE	52	56651	2	1	0.06	Serine/arginine-rich-splicing factor 4 OS=Mus musculus GN=Srsf4 PE=2 SV=1
550	1	tr|Q9Z1R9|Q9Z1R9_MOUSE	51	26802	1	1	0.12	MCG124046 OS=Mus musculus GN=Prss1 PE=2 SV=1
552	1	tr|Q8BRW2|Q8BRW2_MOUSE	51	26848	1	1	0.12	Putative uncharacterized protein OS=Mus musculus GN=Adipoq PE=2 SV=1
554	1	tr|Q3U7N9|Q3U7N9_MOUSE	50	114398	1	1	0.03	Putative uncharacterized protein (Fragment) OS=Mus musculus GN=Flna PE=2 SV=1
555	1	tr|Q0PD45|Q0PD45_MOUSE	50	24492	1	1	0.14	RAB11a, member RAS oncogene family OS=Mus musculus GN=Rab11a PE=2 SV=1
559	1	sp|Q9DBB9|CPN2_MOUSE	50	61296	1	1	0.05	Carboxypeptidase N subunit 2 OS=Mus musculus GN=Cpn2 PE=1 SV=2
567	1	tr|Q3TEE6|Q3TEE6_MOUSE	48	76157	1	1	0.04	Putative uncharacterized protein OS=Mus musculus GN=Fermt3 PE=2 SV=1
568	1	tr|I6L985|I6L985_MOUSE	48	52684	1	1	0.06	Igh protein OS=Mus musculus GN=Igh PE=2 SV=1
585	1	tr|B1AX58|B1AX58_MOUSE	45	72214	1	1	0.05	Plastin-3 OS=Mus musculus GN=Pls3 PE=2 SV=1
592	1	tr|E0ADN7|E0ADN7_9MURI	45	42034	1	1	0.08	Cytochrome b (Fragment) OS=Mus musculoides PE=3 SV=1
593	1	tr|Q5ND35|Q5ND35_MOUSE	45	31456	1	1	0.11	Alpha-2-antiplasmin (Fragment) OS=Mus musculus GN=Serpinf2 PE=2 SV=1
615	1	tr|Q91XL1|Q91XL1_MOUSE	42	37807	1	1	0.09	Leucine-rich HEV glycoprotein OS=Mus musculus GN=Lrg1 PE=2 SV=1
620	1	tr|F8WGL3|F8WGL3_MOUSE	42	25074	1	1	0.13	Cofilin-1 OS=Mus musculus GN=Cfl1 PE=2 SV=1
621	1	tr|A6ZI46|A6ZI46_MOUSE	42	45885	1	1	0.07	Fructose-bisphosphate aldolase OS=Mus musculus GN=Aldoart1 PE=2 SV=1
636	1	tr|Q4KL82|Q4KL82_MOUSE	40	39156	1	1	0.08	Replication factor C (Activator 1) 2 OS=Mus musculus GN=Rfc2 PE=2 SV=1
646	1	tr|F6T4M4|F6T4M4_MOUSE	39	16573	2	1	0.20	Serine/arginine repetitive matrix protein 1 (Fragment) OS=Mus musculus GN=Srrm1 PE=2 SV=1
650	1	tr|Q6LD55|Q6LD55_MOUSE	39	11369	1	1	0.30	APOAII OS=Mus musculus GN=Apoa2 PE=4 SV=1
652	1	sp|Q8VDD5|MYH9_MOUSE	39	227429	1	1	0.01	Myosin-9 OS=Mus musculus GN=Myh9 PE=1 SV=4
653	1	tr|E9QP56|E9QP56_MOUSE	39	15154	1	1	0.22	Apolipoprotein C-III OS=Mus musculus GN=Apoc3 PE=2 SV=1
669	1	tr|Q6QHD5|Q6QHD5_MOUSE	38	21148	1	1	0.16	Integrin beta (Fragment) OS=Mus musculus GN=Itgb3 PE=2 SV=1
670	1	tr|B1ATS4|B1ATS4_MOUSE	38	108900	1	1	0.03	Sarcoplasmic/endoplasmic reticulum calcium ATPase 3 OS=Mus musculus GN=Atp2a3 PE=2 SV=1
674	1	sp|Q3TXX4|VGLU1_MOUSE	37	62281	1	1	0.05	Vesicular glutamate transporter 1 OS=Mus musculus GN=Slc17a7 PE=2 SV=2
490	1	tr|D0VXS6|D0VXS6_MICMU	63	49416	2	1	0.07	HLA-B associated transcript 1 OS=Microcebus murinus GN=BAT1 PE=4 SV=1
1	8	tr|B2BTQ9|B2BTQ9_PSEMD	2082	9200	90	2	1.62	Embryonic globin (Fragment) OS=Pseudantechinus macdonnellensis PE=3 SV=1
3	3	tr|A4ZQG1|A4ZQG1_PERLE	10423	15118	353	8	30.56	Hemoglobin alpha subunit 2 OS=Peromyscus leucopus PE=3 SV=1
3	5	tr|C7S3A7|C7S3A7_PERMA	6731	15203	211	7	12.76	Hemoglobin alpha-subunit OS=Peromyscus maniculatus PE=3 SV=1
3	6	tr|C7S3J3|C7S3J3_PERMA	4179	15084	123	6	5.22	Hemoglobin alpha-subunit OS=Peromyscus maniculatus PE=3 SV=1
3	7	tr|C7S379|C7S379_PERMA	3024	15198	108	5	4.02	Hemoglobin alpha-subunit OS=Peromyscus maniculatus PE=3 SV=1
3	8	sp|B3EWD3|HBA_PERCR	2375	15034	94	5	4.13	Hemoglobin subunit alpha OS=Peromyscus crinitus PE=1 SV=1
489	1	tr|Q2LDL7|Q2LDL7_SPEPA	63	5461	2	1	0.67	2,3-bisphosphoglycerate mutase (Fragment) OS=Spermophilus parryii PE=2 SV=1
428	1	tr|H6X2S8|H6X2S8_APODR	91	25445	3	1	0.13	CRP OS=Apodemus draco GN=crp PE=4 SV=1
390	1	tr|Q2LDP7|Q2LDP7_SPEPA	109	5530	5	1	1.73	Ribosomal protein S16 (Fragment) OS=Spermophilus parryii PE=2 SV=1
BACTERIA
108	1	tr|K8WMC4|K8WMC4_PRORE	759	11800	26	3	1.79	Thioredoxin OS=Providencia rettgeri Dmel1 GN=OOC_03032 PE=3 SV=1
108	2	tr|K8X667|K8X667_9ENTR	239	11871	13	2	0.66	Thioredoxin OS=Providencia alcalifaciens Dmel2 GN=OO9_10136 PE=3 SV=1
651	1	tr|K8WGS9|K8WGS9_PRORE	39	45323	1	1	0.07	Lipopolysaccharide 1,2-N-acetylglucosaminetransferase OS=P. rettgeri Dmel1 GN=OOC_02247 PE=4
532	1	tr|G6XF17|G6XF17_9PROT	55	33507	2	1	0.10	Putative 2,5-diketo-D-gluconic acid reductase OS=Gluconob morbifer G707 GN=GMO_00820 PE=4 SV=1
12	11	sp|Q2NVZ1|DNAK_SODGM	593	68860	22	4	0.26	Chaperone protein DnaK OS=Sodalis glossinidius (strain morsitans) GN=dnaK PE=3 SV=1
66	2	sp|Q2NW95|CH10_SODGM	1159	10436	28	4	4.58	10 kDa chaperonin OS=Sodalis glossinidius (strain morsitans) GN=groS PE=3 SV=1
262	1	tr|Q2NSM2|Q2NSM2_SODGM	218	41305	7	3	0.26	Outer membrane protein OS=Sodalis glossinidius (strain morsitans) GN=SG1578 PE=4 SV=1
410	1	sp|Q2NQL7|EFTU_SODGM	98	43250	3	1	0.08	Elongation factor Tu OS=Sodalis glossinidius (strain morsitans) GN=tuf1 PE=3 SV=1
520	1	sp|Q2NT07|SLYA_SODGM	57	16608	1	1	0.20	Transcriptional regulator SlyA OS=Sodalis glossinidius (strain morsitans) GN=slyA PE=3 SV=1
531	1	tr|Q2NT13|Q2NT13_SODGM	55	8338	1	1	0.42	Major outer membrane lipoprotein OS=Sodalis glossinidius (strain morsitans) GN=SG1437 PE=3 SV=1
575	1	tr|Q2NST5|Q2NST5_SODGM	47	17004	1	1	0.20	Uncharacterized protein OS=Sodalis glossinidius (strain morsitans) GN=SG1515 PE=4 SV=1
617	1	tr|Q2NQ17|Q2NQ17_SODGM	42	18470	1	1	0.18	Small heat shock protein OS=Sodalis glossinidius (strain morsitans) GN=SGP1_0051 PE=3 SV=1
12	5	tr|H6Q518|H6Q518_WIGGL	2048	70732	51	5	0.31	Chaperone protein DnaK OS=Wig. glossinidia endosymbiont of Gmm (Yale colony) GN=dnaK PE=3 SV=1
18	1	tr|H6Q558|H6Q558_WIGGL	4322	57819	130	17	3.46	60 kDa chaperonin OS=Wig. glossinidia endosymbiont of Gmm (Yale colony) GN=groL PE=3 SV=1
20	3	tr|H6Q5S0|H6Q5S0_WIGGL	270	37322	6	2	0.19	Glyceraldehyde-3-phosphate dehydrogenase A OS=Wigglesworthia glossinidia endosymbiont of
								Glossina morsitans morsitans (Yale colony) GN=gapA PE=3 SV=1
66	1	tr|H6Q557|H6Q557_WIGGL	1161	10471	28	4	8.89	10 kDa chaperonin OS=Wig. glossinidia endosymbiont of Gmm (Yale colony) GN=groS PE=3 SV=1
274	1	sp|Q8D240|EFTU_WIGBR	200	43854	6	3	0.24	Elongation factor Tu OS=Wigglesworthia glossinidia brevipalpis GN=tuf PE=3 SV=1
274	2	tr|H6Q4M2|H6Q4M2_WIGGL	150	43621	4	2	0.16	Elongation factor Tu OS=Wig. glossinidia endosymbiont of Gmm (Yale colony) GN=tuf PE=3 SV=1
298	1	tr|B7U9A5|B7U9A5_WIGGL	171	45467	5	3	0.32	Thiamine biosynthesis protein ThiC OS=Wig. glossinidia endosymbiont of Glossina fuscipes PE=3 SV=1
299	1	tr|Q8D267|Q8D267_WIGBR	170	22875	6	1	0.15	AhpC protein OS=Wigglesworthia glossinidia brevipalpis GN=ahpC PE=4 SV=1
526	1	tr|H6Q5U9|H6Q5U9_WIGGL	56	49515	1	1	0.07	Adenosylmethionine-8-amino-7-oxononanoate aminotransferase OS=Wigglesworthia glossinidia
								endosymbiont of Glossina morsitans morsitans (Yale colony) GN=bioA PE=3 SV=1
MISCELLANEOUS
4	8	tr|A7XR17|A7XR17_9CRYT	833	18712	35	3	0.94	Actin (Fragment) OS=Cryptosporidium sp. mouse genotype II PE=3 SV=1
518	1	tr|Q0WQQ6|Q0WQQ6_ARATH	57	34389	3	2	0.20	26S proteasome, non-ATPase regulatory subunit OS=Arabidopsis thaliana GN=At5g23540 PE=2 SV=1
594	1	sp|O81283|TC159_ARATH	45	161006	1	1	0.02	Translocase of chloroplast 159, chloroplastic OS=Arabidopsis thaliana GN=TOC159 PE=1 SV=1
662	1	tr|Q9M1B4|Q9M1B4_ARATH	38	45941	1	1	0.07	Putative uncharacterized protein T16L24.80 OS=Arabidopsis thaliana GN=T16L24.80 PE=4 SV=1
